# Supplementary material for: Exploring Microbial Metabolite Receptors in Inflammatory Bowel Disease: An In Silico Analysis of Their Potential Role in Inflammation and Fibrosis
Source: Pharmaceuticals (Basel). 2024 Apr 12;17(4):492. doi: 10.3390/ph17040492 (PMC11054721; doi:10.3390/ph17040492)
Supplement: Supplementary file 1 [file pharmaceuticals-17-00492-s001.zip]

Archive with 4 entries (4 files):
- Supplementary Figure S1.tif
- Supplementary Figure S2.tif
- Supplementary Table S1.xlsx
- Supplementary Table S2.xlsx
