# Supplementary material for: Exploring Microbial Metabolite Receptors in Inflammatory Bowel Disease: An In Silico Analysis of Their Potential Role in Inflammation and Fibrosis
Source: Pharmaceuticals (Basel). 2024 Apr 12;17(4):492. doi: 10.3390/ph17040492 (PMC11054721; doi:10.3390/ph17040492)
Supplement: Supplementary file 1 [file pharmaceuticals-17-00492-s001.zip › Supplementary Table S1.xlsx]

## Sheet: CD_vs_HI_All_Samples
Symbol	ExpMean	Exp Control	Exp CD	log2FC	lfcSE	Stat	p-value	padj
FFAR1	0.334392	0.354527	0.325154	-0.0316294	0.0791119	0.570781	0.568148	0.852962
FFAR2	20.621	17.744	21.941	0.291496	0.0879051	14.9251	2.26259e-50	1.01781e-47
FFAR3	0.247788	0.140559	0.296983	0.185418	0.146071	8.40083	4.43318e-17	1.84985e-15
FFAR4	5.41172	6.34346	4.98425	-0.29529	0.0983003	-1.03946	0.298593	0.543823
GPR84	0.370835	0.137183	0.478032	0.378213	0.14347	10.4078	2.28446e-25	2.2961e-23
HCAR1	0.784461	0.850089	0.754351	-0.0766571	0.0570951	-0.15299	0.878406	0.970137
HCAR2	1.4994	0.268776	2.06399	1.27197	0.139645	16.8016	2.37617e-63	1.78877e-60
HCAR3	1.18851	0.131937	1.67325	1.2398	0.172767	18.5277	1.23425e-76	1.75106e-73
PPARA	43.7356	46.6398	42.4032	-0.134367	0.0423735	0.0808874	0.935531	0.970137
PPARD	6.31346	7.52215	5.75892	-0.334424	0.0553813	-3.65821	0.000253982	0.00135287
PPARG	36.7521	49.1231	31.0764	-0.643961	0.0815096	-7.01745	2.25949e-12	5.31541e-11
LPAR1	12.3652	14.0551	11.5899	-0.257991	0.0286098	-2.43492	0.014895	0.0471938
LPAR2	5.31127	5.72531	5.12132	-0.135758	0.0354548	0.604356	0.545607	0.831095
LPAR3	0.790852	0.778163	0.796673	0.0149401	0.0681061	2.49012	0.0127701	0.0413827
LPAR4	2.15867	1.97444	2.24319	0.124796	0.0961066	2.58359	0.00977783	0.032963
LPAR5	4.00737	4.72708	3.67718	-0.292161	0.0448681	-3.04268	0.00234484	0.00952809
LPAR6	15.9558	17.5842	15.2087	-0.197308	0.038846	-1.61204	0.106953	0.244178
AHR	50.7626	49.3246	51.4223	0.0589165	0.0521072	3.30816	0.000939102	0.00429146
AHRR	1.89155	2.30436	1.70216	-0.290254	0.0652768	-4.11178	3.92628e-05	0.000256334
GPR35	26.9815	29.0576	26.029	-0.153225	0.0460714	-0.214677	0.830019	0.970137
GPBAR1	0.591354	0.559626	0.60591	0.0421912	0.0488729	6.42693	1.30209e-10	2.32478e-09
CHRM1	0.407764	0.439785	0.393073	-0.0475831	0.0885034	0.0105143	0.991611	0.994726
CHRM2	0.264362	0.417335	0.19418	-0.247159	0.116425	-12.7155	4.84735e-37	1.07068e-34
CHRM3	4.52041	4.01765	4.75107	0.19682	0.0570713	7.5465	4.47115e-14	1.2895e-12
CHRM4	1.90102	1.40963	2.12646	0.375717	0.179608	3.84066	0.000122702	0.000711096
CHRM5	1.19407	1.41063	1.09471	-0.202658	0.0447783	-2.22145	0.0263207	0.0764782
S1PR1	4.22299	3.84259	4.39752	0.156519	0.0751417	5.32046	1.03507e-07	1.14245e-06
S1PR2	5.35698	5.10087	5.47447	0.0857491	0.0777816	3.54263	0.000396162	0.00200786
S1PR3	2.88865	3.18623	2.75212	-0.157943	0.0849744	-1.42961	0.152829	0.323859
S1PR4	4.09514	4.02871	4.12562	0.0275371	0.105413	1.12517	0.260515	0.490598
S1PR5	0.1884	0.184097	0.190375	0.00762839	0.0815028	3.91535	9.02741e-05	0.000542424
NR1H4	66.1923	63.7628	67.3069	0.0768668	0.124151	1.43795	0.150449	0.319862
VDR	26.8979	29.2605	25.8139	-0.174455	0.0512694	0.963032	0.335532	0.591991
NR1I2	43.5679	46.638	42.1593	-0.142441	0.0734758	-0.177118	0.859416	0.970137
NR1I3	3.01689	2.78637	3.12265	0.122757	0.0817918	3.37276	0.000744188	0.00349693
AR	0.373754	0.544938	0.295217	-0.254355	0.0781425	-10.3466	4.33582e-25	4.24232e-23
ESR1	3.55215	3.93037	3.37863	-0.171217	0.0700144	0.536708	0.591469	0.873924
ESR2	2.7668	3.04529	2.63903	-0.152689	0.0505824	-1.42567	0.153963	0.325906
GABRA1	0.613313	0.613703	0.613134	-0.000508603	0.0940061	2.12424	0.0336502	0.0940914
GABRB2	0.881856	1.11341	0.775624	-0.251244	0.0658399	-5.02784	4.96045e-07	4.8101e-06
GABRG2	7.22045	8.23529	6.75485	-0.252059	0.0489285	-0.903149	0.366447	0.630786
RARA	14.8553	15.564	14.5301	-0.0929895	0.052304	1.91817	0.0550892	0.141647
RARB	1.58575	1.85375	1.46279	-0.212566	0.0493033	-3.34729	0.000816044	0.00379111
RARG	4.69911	5.99019	4.10678	-0.452918	0.0697388	-4.62217	3.79753e-06	3.10116e-05
RXRA	18.1982	20.1353	17.3096	-0.207056	0.0353268	-1.81435	0.0696245	0.172053
RXRB	13.9316	15.8286	13.0613	-0.25919	0.107207	-1.38577	0.165818	0.34539
RXRG	0.421223	0.570771	0.352612	-0.215725	0.0830182	-5.18985	2.1046e-07	2.20046e-06
TRPV1	3.21063	3.58791	3.03754	-0.184361	0.055744	-2.22295	0.0262193	0.0762318
CNR1	1.39136	1.98525	1.11889	-0.494544	0.115537	-6.19822	5.71037e-10	9.24664e-09
CNR2	1.0817	1.26882	0.995853	-0.184938	0.0812641	-2.09265	0.0363808	0.100432
GPR55	0.805315	0.778565	0.817588	0.0313121	0.0653538	4.25328	2.1066e-05	0.000145735
GPR119	0.39809	0.53169	0.336797	-0.196344	0.0959629	-5.3055	1.12367e-07	1.23176e-06
ADORA1	0.544751	0.477361	0.575668	0.0929416	0.0781103	6.89102	5.53936e-12	1.22134e-10
ADORA2A	3.48305	3.34632	3.54578	0.0647337	0.0950529	4.32075	1.55498e-05	0.000110752
ADORA3	2.34894	2.32251	2.36107	0.0166464	0.0893315	3.51339	0.00044243	0.00221347
ADRA1A	0.99522	1.13024	0.933277	-0.139965	0.0698681	-0.546766	0.58454	0.867857
ADRA1B	0.231646	0.307058	0.197048	-0.126842	0.106953	-4.46396	8.04583e-06	6.12436e-05
ADRA1D	0.0613963	0.0495225	0.0668438	0.0236159	0.159157	5.52688	3.25968e-08	3.96308e-07
ADRA2A	2.90107	3.41131	2.66698	-0.266614	0.0797259	-2.62546	0.00865318	0.0296094
ADRA2B	0.104966	0.124612	0.095953	-0.0372416	0.0847195	-2.1213	0.0338969	0.0946521
ADRA2C	0.162154	0.158338	0.163905	0.00691639	0.0998219	3.2164	0.00129809	0.00567331
ADRB1	1.42843	1.61435	1.34313	-0.158016	0.0745411	-1.00245	0.316126	0.567255
ADRB2	0.986472	1.07538	0.945681	-0.0931018	0.0533116	1.65923	0.0970701	0.225764
ADRB3	0.139478	0.144548	0.137151	-0.00935397	0.0720115	1.71667	0.0860395	0.204665
DRD1	0.0657926	0.101447	0.0494348	-0.0697877	0.0999494	-7.93027	2.18674e-15	7.42748e-14
DRD2	0.10145	0.124457	0.0908948	-0.0437166	0.127905	-2.84202	0.00448281	0.0167705
DRD3	0.00664347	0.0100771	0.00506817	-0.00717205	0.323307	-0.740804	0.458812	0.740601
DRD4	0.100972	0.105879	0.0987201	-0.00936962	0.104317	0.796609	0.425678	0.702361
HRH1	6.23822	6.99433	5.89132	-0.214196	0.0437606	-1.57325	0.115661	0.259734
HRH2	0.851996	0.551574	0.989826	0.35891	0.108938	9.62612	6.20274e-22	4.4775e-20
HRH3	0.00518654	0.00727359	0.00422902	-0.00436727	0.284686	0.396101	0.692031	0.956592
HRH4	0.487245	0.407981	0.523611	0.113867	0.0644951	5.96596	2.43195e-09	3.55136e-08
HTR1A	0.00626653	0.00197756	0.00823426	0.00898069	1.03866	0.377592	0.705734	0.966239
HTR1B	0.0649662	0.0468603	0.073273	0.0359482	0.149338	6.03473	1.59233e-09	2.38185e-08
HTR1D	1.49415	1.40993	1.53279	0.0717361	0.11116	2.04232	0.0411196	0.111079
HTR1E	0.00221618	0.00213294	0.00225437	0.000174798	0.875594	0.349338	0.726836	0.970137
HTR1F	0.035771	0.0506793	0.0289312	-0.0301758	0.11861	-3.90969	9.24149e-05	0.000554204
HTR2A	0.334307	0.39814	0.305021	-0.0994356	0.0554547	-2.2074	0.0272859	0.0788852
HTR2B	0.884248	0.924684	0.865697	-0.0449064	0.053057	2.59666	0.00941342	0.0318855
HTR2C	0.00119964	0.00107408	0.00125725	0.000263938	0.597214	0.412982	0.67962	0.948008
HTR3A	0.170983	0.249025	0.135179	-0.137883	0.165296	-5.3172	1.05379e-07	1.16137e-06
HTR3B	0.828235	0.913123	0.789289	-0.0965435	0.067583	-0.519509	0.603406	0.88409
HTR3C	0.0980154	0.136525	0.0803479	-0.073133	0.126453	-4.94825	7.48851e-07	7.01266e-06
HTR4	7.89641	7.24776	8.194	0.15669	0.0698546	4.91658	8.80697e-07	8.13377e-06
HTR5A	0.00275197	0.00296173	0.00265573	-0.00044022	0.808762	0.442649	0.65802	0.931296
HTR6	0.0609326	0.0764745	0.0538022	-0.03071	0.0968735	-2.70307	0.00687013	0.0242622
HTR7	0.609083	0.759131	0.540243	-0.191705	0.0618318	-5.39967	6.67632e-08	7.67913e-07
P2RX1	4.2509	4.50258	4.13544	-0.0996188	0.058991	1.5548	0.119994	0.267138
P2RX4	56.3489	66.9719	51.4752	-0.373304	0.0396329	-2.97271	0.00295186	0.011668
P2RX7	1.4184	1.407	1.42363	0.00993145	0.0578921	4.07741	4.55401e-05	0.000292757
P2RY1	8.00687	9.51585	7.31457	-0.338853	0.0484323	-4.6865	2.77923e-06	2.32625e-05
P2RY10	5.4449	6.08598	5.15079	-0.204195	0.0832731	-0.631382	0.527791	0.81377
P2RY11	4.32703	4.73749	4.13872	-0.159008	0.0713144	0.472529	0.636549	0.91415
P2RY12	0.777142	0.856326	0.740813	-0.0926892	0.0851809	-1.0965	0.272861	0.508129
P2RY13	1.86215	1.43684	2.05727	0.327232	0.0914116	8.39816	4.53521e-17	1.89029e-15
P2RY14	3.50831	3.51272	3.50629	-0.00205542	0.0592242	3.63882	0.000273894	0.00144516
P2RY2	4.77749	5.38181	4.50023	-0.214473	0.0429472	-1.76188	0.0780894	0.188736
P2RY4	1.09756	1.26567	1.02044	-0.165265	0.127497	-1.26745	0.204995	0.408231
P2RY6	2.78049	2.10655	3.08969	0.39668	0.0654647	9.89346	4.44404e-23	3.65909e-21
P2RY8	2.74427	2.90333	2.6713	-0.088414	0.0736856	1.13532	0.256242	0.4844
TRPA1	16.3326	16.0265	16.4731	0.0373516	0.0597865	4.55899	5.13991e-06	4.09053e-05
TRPM8	0.674995	0.740107	0.645122	-0.0809813	0.0612197	-0.559377	0.575904	0.859797
TRPV2	10.1401	9.45231	10.4556	0.132234	0.0593763	5.54429	2.95157e-08	3.61229e-07
TRPV3	3.93845	4.68416	3.59633	-0.306467	0.0742919	-3.28791	0.00100933	0.0045723
TRPV4	0.214591	0.182859	0.22915	0.0553826	0.0926524	7.84003	4.50427e-15	1.47165e-13

## Sheet: CD_vs_HI_ileum
Symbol	ExpMean	Exp Control	Exp CD	log2FC	lfcSE	Stat	p-value	padj
FFAR1	0.420935	0.514319	0.392201	-0.121302	0.083422	-3.6893	0.000224868	0.00272068
FFAR2	23.1895	21.6485	23.6637	0.12297	0.0950905	7.43373	1.05577e-13	1.6292e-11
FFAR3	0.300439	0.196106	0.332542	0.155836	0.16855	3.03864	0.00237652	0.0182451
FFAR4	1.57101	1.06606	1.72638	0.400106	0.126556	4.92185	8.57291e-07	2.34391e-05
GPR84	0.327446	0.124337	0.389941	0.30595	0.227741	4.7835	1.72273e-06	4.31191e-05
HCAR1	0.751933	0.86242	0.717936	-0.116502	0.0902863	-3.02759	0.00246512	0.0187853
HCAR2	1.8193	0.427183	2.24764	1.18622	0.174848	8.95454	3.41141e-19	1.39592e-16
HCAR3	1.18783	0.190194	1.4948	1.06773	0.234443	10.3573	3.87916e-25	3.44564e-22
PPARA	47.718	53.543	45.9256	-0.217017	0.0636495	-0.900675	0.367761	0.739421
PPARD	4.09787	4.47146	3.98291	-0.134937	0.0685472	0.345724	0.72955	0.999983
PPARG	16.3161	18.1043	15.7659	-0.188364	0.0917824	-0.591798	0.553986	0.936458
LPAR1	11.306	13.4825	10.6363	-0.315672	0.0452066	-4.08548	4.3986e-05	0.000684858
LPAR2	4.6828	5.09081	4.55726	-0.132261	0.0570787	-1.36857	0.171135	0.446159
LPAR3	0.359757	0.34331	0.364817	0.0229153	0.0918348	1.32258	0.185976	0.472471
LPAR4	2.62122	2.40233	2.68857	0.116537	0.167445	1.25223	0.210487	0.512323
LPAR5	3.48472	4.17357	3.27277	-0.27599	0.0759517	-2.92566	0.0034373	0.0244922
LPAR6	13.913	15.4811	13.4306	-0.191687	0.0643701	-1.5272	0.126711	0.363066
AHR	47.2755	44.3055	48.1894	0.118662	0.0931035	2.18938	0.0285695	0.124544
AHRR	1.56232	1.85133	1.4734	-0.205139	0.105218	-1.84208	0.0654638	0.22697
GPR35	27.2914	29.857	26.5019	-0.166063	0.0765021	-0.664788	0.506186	0.891665
GPBAR1	0.539325	0.492585	0.553706	0.0579004	0.0801601	3.5452	0.000392312	0.00431508
CHRM1	0.293017	0.265815	0.301387	0.0399829	0.140786	1.75554	0.0791667	0.260984
CHRM2	0.0671767	0.0799517	0.063246	-0.0224915	0.127863	-2.25093	0.0243899	0.110904
CHRM3	3.90999	3.38593	4.07124	0.209456	0.084173	3.94752	7.89651e-05	0.00113022
CHRM4	3.14857	3.02477	3.18666	0.056892	0.231309	0.744015	0.456867	0.842505
CHRM5	1.05198	1.26999	0.9849	-0.19362	0.0603554	-2.63164	0.00849733	0.0494734
S1PR1	4.10673	4.41122	4.01304	-0.110266	0.115115	-0.362244	0.71717	0.999983
S1PR2	4.1422	3.71739	4.27291	0.160612	0.119016	1.8273	0.0676554	0.232616
S1PR3	2.42584	2.97128	2.25802	-0.285612	0.113884	-2.17397	0.0297071	0.128332
S1PR4	4.81972	6.31199	4.36056	-0.447879	0.150342	-3.68909	0.000225057	0.00272206
S1PR5	0.181304	0.183667	0.180577	-0.0037708	0.12387	-0.0437985	0.965065	0.999983
NR1H4	103.918	124.34	97.6341	-0.345689	0.0961556	-2.53656	0.0111948	0.0610868
VDR	25.1056	26.4909	24.6794	-0.0983427	0.0719859	1.24753	0.212202	0.515167
NR1I2	50.0204	58.1819	47.5092	-0.286897	0.121611	-1.1436	0.252788	0.579908
NR1I3	4.26651	4.54575	4.18059	-0.0982657	0.100794	-0.601716	0.547363	0.930272
AR	0.280042	0.376717	0.250296	-0.138962	0.116204	-4.61731	3.88738e-06	8.70668e-05
ESR1	2.42502	2.82112	2.30315	-0.210153	0.111899	-0.214685	0.830013	0.999983
ESR2	1.99772	2.0848	1.97093	-0.0542639	0.0790767	-1.27868	0.20101	0.4967
GABRA1	0.721763	0.785637	0.702109	-0.0691154	0.147243	-0.57195	0.567356	0.948885
GABRB2	0.716145	0.793461	0.692356	-0.0837131	0.106199	-0.328016	0.742899	0.999983
GABRG2	6.19841	6.85096	5.99762	-0.166005	0.0689713	-1.61905	0.105437	0.319663
RARA	16.2585	17.7434	15.8017	-0.157779	0.0719912	-0.149629	0.881057	0.999983
RARB	1.47827	1.85113	1.36354	-0.270586	0.0774776	-4.13183	3.59883e-05	0.000581465
RARG	2.46066	2.69403	2.38885	-0.124398	0.0925789	-0.424097	0.671495	0.999983
RXRA	16.7022	17.513	16.4527	-0.0850913	0.0518824	-0.587756	0.556696	0.938741
RXRB	0.199698	0.172502	0.208066	0.043109	0.771193	1.76835	0.0770018	0.255792
RXRG	0.34949	0.464693	0.314043	-0.156586	0.127418	-3.21427	0.00130777	0.0113423
TRPV1	3.57471	4.29636	3.35266	-0.283103	0.0913833	-2.97063	0.00297194	0.021799
CNR1	1.43559	2.67209	1.05512	-0.837379	0.208279	-6.1019	1.04814e-09	6.58843e-08
CNR2	1.16896	1.65498	1.01941	-0.394763	0.131964	-4.57371	4.79165e-06	0.000103994
GPR55	0.929564	0.994063	0.909718	-0.0623516	0.080915	0.119457	0.904914	0.999983
GPR119	0.325942	0.383575	0.308209	-0.0808082	0.139591	-1.54951	0.12126	0.351932
HRH1	6.00294	7.19442	5.63633	-0.304256	0.0726034	-3.53507	0.000407665	0.00444949
HRH2	1.06387	0.80608	1.14319	0.246899	0.149783	3.36897	0.000754503	0.0072962
HRH3	0.00358222	0.00442189	0.00332386	-0.00157802	0.50711	-0.0849293	0.932318	0.999983
HRH4	0.488863	0.457306	0.498573	0.040286	0.0909129	0.402471	0.687337	0.999983
HTR1A	0.00624754	0.00188094	0.0075911	0.00819921	1.39481	0.239152	0.810988	0.999983
HTR1B	0.0588919	0.0397659	0.0647768	0.0342923	0.259733	3.9567	7.59929e-05	0.00109172
HTR1D	2.22942	2.79691	2.0548	-0.313745	0.101791	-3.13865	0.00169728	0.0139059
HTR1E	0.000826988	0.000926467	0.000796379	-0.000187515	2.57565	0.0391873	0.968741	0.999983
HTR1F	0.0199337	0.0217203	0.0193839	-0.00330271	0.22166	-0.566507	0.57105	0.951685
HTR2A	0.294377	0.372383	0.270376	-0.111428	0.085734	-3.10874	0.00187887	0.0151015
HTR2B	0.765933	0.759013	0.768063	0.00740341	0.0734063	2.1566	0.0310369	0.132493
HTR2C	0.000916092	0.000431192	0.00106529	0.00091413	1.12588	0.124024	0.901296	0.999983
HTR3A	0.192677	0.376946	0.135979	-0.277536	0.229242	-6.724	1.76801e-11	1.73551e-09
HTR3B	0.832154	0.972051	0.789109	-0.140456	0.106834	-2.98303	0.00285414	0.0211408
HTR3C	0.0831896	0.129783	0.0688531	-0.079982	0.177381	-4.81469	1.47427e-06	3.77301e-05
HTR4	10.0437	10.3771	9.94115	-0.0563666	0.0832636	0.703911	0.481488	0.867804
HTR5A	0.00223623	0.00129944	0.00252448	0.00176398	1.09319	0.207164	0.835882	0.999983
HTR6	0.0481465	0.0587717	0.0448772	-0.0190581	0.165186	-1.37683	0.168564	0.441891
HTR7	0.533391	0.630722	0.503443	-0.117241	0.102152	-2.04586	0.0407701	0.160968
DRD1	0.0406716	0.0602476	0.0346482	-0.0352609	0.15981	-4.09761	4.17443e-05	0.000656693
DRD2	0.0593217	0.0645537	0.0577119	-0.00930194	0.217732	0.200351	0.841206	0.999983
DRD3	0.00389566	0.0047434	0.00363482	-0.00159267	0.708807	-0.0173002	0.986197	0.999983
DRD4	1.12102	1.35569	1.04881	-0.201366	0.0997345	-2.29216	0.0218965	0.102326
ADORA1	0.536303	0.488447	0.551027	0.0594159	0.121784	2.10417	0.0353637	0.145096
ADORA2A	3.55376	3.97475	3.42423	-0.169197	0.137397	-0.745963	0.455689	0.841344
ADORA3	2.3548	2.15798	2.41536	0.113035	0.133845	1.81223	0.0699502	0.238502
P2RY1	6.96834	8.48754	6.50089	-0.338973	0.0692377	-3.54249	0.000396361	0.00435038
P2RY2	4.41602	4.82809	4.28923	-0.139965	0.0714225	-0.0589452	0.952996	0.999983
P2RY4	1.60251	2.27231	1.39642	-0.449429	0.18266	-2.88683	0.0038914	0.0269732
P2RY6	3.09091	2.35317	3.31791	0.36481	0.0963795	5.00324	5.63761e-07	1.62045e-05
P2RY8	2.68284	3.51479	2.42685	-0.397777	0.116855	-3.38878	0.000702049	0.00687661
P2RY10	5.78231	7.85603	5.14425	-0.527424	0.133364	-3.57026	0.000356629	0.00397908
P2RY11	4.28115	4.84755	4.10688	-0.195389	0.114155	-2.28562	0.0222763	0.103675
P2RY12	0.790307	0.987241	0.729712	-0.200235	0.130427	-2.87833	0.00399791	0.0275073
P2RY13	2.04606	1.75106	2.13683	0.189322	0.131854	2.37801	0.0174063	0.0859411
P2RY14	2.93352	2.82071	2.96823	0.0546557	0.0865959	2.20243	0.0276346	0.121578
P2RX1	4.27129	4.49421	4.2027	-0.0786508	0.0903691	0.288701	0.77281	0.999983
P2RX4	44.4092	50.3182	42.5911	-0.235436	0.0619646	-0.0955464	0.923881	0.999983
P2RX7	1.27805	1.37925	1.24692	-0.0825627	0.0875705	-0.190577	0.848857	0.999983
ADRA1A	0.93345	1.1316	0.872482	-0.186985	0.101159	-2.83322	0.00460821	0.0306415
ADRA1B	0.2445	0.397548	0.197409	-0.222983	0.158383	-5.0517	4.37893e-07	1.30181e-05
ADRA1D	0.062462	0.0464183	0.0673985	0.0286392	0.215165	4.80198	1.57105e-06	3.99823e-05
ADRA2A	1.70045	1.57209	1.73994	0.0912026	0.0887017	2.20825	0.0272267	0.12029
ADRA2B	0.0832001	0.104387	0.076681	-0.0366553	0.144776	-2.63883	0.00831935	0.0485925
ADRA2C	0.151892	0.14847	0.152944	0.00560904	0.160896	0.487523	0.625888	0.999499
ADRB1	1.72476	2.13241	1.59932	-0.269139	0.102046	-3.1178	0.00182205	0.0146967
ADRB2	0.969413	1.1119	0.925571	-0.133256	0.0840417	-1.09898	0.271777	0.608969
ADRB3	0.119512	0.134424	0.114924	-0.0250147	0.106819	-1.06881	0.285155	0.628961
TRPV2	11.1415	11.9614	10.8893	-0.124554	0.0897684	0.389513	0.696897	0.999983
TRPV3	4.60523	6.16889	4.1241	-0.484451	0.100178	-4.49646	6.90956e-06	0.000141605
TRPV4	0.188249	0.141403	0.202663	0.0754246	0.157548	4.18384	2.8663e-05	0.00047861
TRPA1	17.0278	18.3021	16.6358	-0.130251	0.092596	0.556747	0.577701	0.957932
TRPM8	0.661115	0.760625	0.630497	-0.110776	0.0864202	-3.53578	0.000406572	0.0044424

## Sheet: CD_vs_HI_Ileum_inf
Symbol	ExpMean	Exp CD	Exp Control	log2FC	lfcSE	Stat	p-value	padj
FFAR1	0.4488	0.402038	0.514816	0.111617	0.0899341	5.75415	8.70787e-09	6.91416e-08
FFAR2	24.8344	27.0542	21.7007	-0.30548	0.102106	-4.58597	4.5188e-06	2.41946e-05
FFAR3	0.42106	0.580187	0.196411	-0.401382	0.163848	-6.3044	2.89318e-10	2.80245e-09
FFAR4	1.83593	2.37924	1.06891	-0.707829	0.138073	-3.6212	0.000293237	0.0011382
GPR84	0.472949	0.719239	0.125246	-0.611529	0.225808	-6.30676	2.8494e-10	2.76302e-09
HCAR1	0.807452	0.765462	0.866731	0.0804686	0.0917243	6.92703	4.29764e-12	5.25603e-11
HCAR2	2.32486	3.66745	0.429452	-1.70717	0.194427	-6.806	1.00349e-11	1.17222e-10
HCAR3	1.69953	2.76771	0.191513	-1.66089	0.247346	-9.40937	4.9913e-21	1.62765e-19
PPARA	52.9684	52.6134	53.4695	0.0228541	0.0779953	2.37781	0.0174158	0.0460127
PPARD	4.78309	4.99851	4.47897	-0.1307	0.0745848	-2.52868	0.0114492	0.0318154
PPARG	19.8183	21.0952	18.0157	-0.216536	0.104192	-2.82125	0.00478371	0.0145044
LPAR1	13.0723	12.7714	13.4972	0.0741015	0.0486561	3.32297	0.000890635	0.00314401
LPAR2	5.49491	5.77829	5.09484	-0.153333	0.0675329	0.875207	0.381461	0.596896
LPAR3	0.449449	0.523138	0.345417	-0.178993	0.0962465	-3.83114	0.00012755	0.000530778
LPAR4	2.48494	2.53403	2.41563	-0.049162	0.142346	6.76723	1.3127e-11	1.50484e-10
LPAR5	3.61889	3.22281	4.17807	0.294212	0.072265	10.0705	7.45934e-24	3.26118e-22
LPAR6	16.8303	17.7558	15.5237	-0.182805	0.0684056	-1.90117	0.0572803	0.130033
AHR	55.0061	62.569	44.3289	-0.487891	0.0833215	-7.87179	3.49613e-15	6.21138e-14
AHRR	1.83529	1.81886	1.85848	0.0201345	0.110084	0.560006	0.575476	0.78877
GPR35	30.1907	30.4988	29.7557	-0.0344421	0.0774551	-0.940551	0.346935	0.557392
HRH1	5.93604	5.07385	7.15326	0.424767	0.0718678	10.3982	2.52609e-25	1.29853e-23
HRH2	1.06424	1.24313	0.811688	-0.308181	0.146939	2.46712	0.0136203	0.0370693
HRH3	0.0035741	0.00294726	0.00445905	0.002173	0.548343	1.54198	0.123079	0.247163
HRH4	0.548774	0.611998	0.459516	-0.14336	0.100151	0.67629	0.498856	0.719262
HTR1A	0.00814776	0.0125756	0.00189675	-0.0152957	1.556	0.269445	0.787587	0.888326
HTR1B	0.091095	0.12741	0.0398268	-0.116669	0.269594	-7.4592	8.70486e-14	1.29718e-12
HTR1D	2.32171	1.98784	2.79304	0.34425	0.1111	4.10017	4.12849e-05	0.000187934
HTR1E	0.000630826	0.000415899	0.000934252	0.000747321	2.50732	0.274886	0.783403	0.888326
HTR1F	0.0226261	0.023257	0.0217353	-0.00214714	0.240381	0.742369	0.457864	0.67952
HTR2A	0.35242	0.336793	0.374482	0.0401115	0.0911759	3.49246	0.000478599	0.00177836
HTR2B	0.903775	1.00515	0.760664	-0.187587	0.0721624	-4.62384	3.76709e-06	2.04272e-05
HTR2C	0.000876822	0.00118991	0.000434815	-0.00108849	1.1096	0.424134	0.671468	0.862298
HTR3A	0.258124	0.172107	0.379559	0.235102	0.26935	6.35755	2.04995e-10	2.02357e-09
HTR3B	0.858051	0.773576	0.977309	0.156877	0.105569	7.84253	4.4157e-15	7.74485e-14
HTR3C	0.0941879	0.0691497	0.129536	0.0792662	0.207803	5.66346	1.48351e-08	1.13913e-07
HTR4	10.9372	11.3541	10.3487	-0.12247	0.0966804	-0.762565	0.445723	0.666939
HTR5A	0.000993017	0.000768232	0.00131036	0.000781315	1.36623	0.466556	0.640818	0.84019
HTR6	0.0617632	0.0635324	0.0592655	-0.00579962	0.17383	0.0797756	0.936416	0.954094
HTR7	0.642881	0.651067	0.631326	-0.0173536	0.0960567	-0.288953	0.772617	0.888326
DRD1	0.0487769	0.0404284	0.060563	0.0276526	0.176258	3.9384	8.20277e-05	0.00035488
DRD2	0.0701985	0.0746967	0.0638481	-0.0146375	0.22951	0.451415	0.651691	0.848382
DRD3	0.00518483	0.00546928	0.00478326	-0.000984669	0.646572	0.87973	0.379005	0.594357
DRD4	0.11894	0.100583	0.144855	0.0568965	0.140203	5.18899	2.11442e-07	1.38179e-06
ADRA1A	1.10186	1.07674	1.13733	0.0414905	0.115391	2.03009	0.0423475	0.100125
ADRA1B	0.286058	0.208322	0.395803	0.20809	0.159301	5.22167	1.77312e-07	1.17467e-06
ADRA1D	0.0715809	0.0891973	0.0467107	-0.0574025	0.235642	-4.86043	1.1713e-06	6.88472e-06
ADRA2A	1.94194	2.20246	1.57415	-0.315085	0.105857	-2.19559	0.0281211	0.0699595
ADRA2B	0.0962155	0.090411	0.10441	0.0184039	0.160983	2.01016	0.0444147	0.104332
ADRA2C	0.178566	0.200143	0.148105	-0.0639516	0.176914	-0.483743	0.628568	0.830002
ADRB1	1.88386	1.70797	2.13217	0.209955	0.109287	7.46843	8.11584e-14	1.21397e-12
ADRB2	1.1349	1.14831	1.11597	-0.021885	0.0907186	1.25982	0.207734	0.376806
ADRB3	0.132878	0.131394	0.134972	0.00455473	0.114518	1.07704	0.281464	0.476362
GPBAR1	0.613606	0.699575	0.492237	-0.187697	0.0905099	-4.53839	5.66859e-06	2.99329e-05
CHRM1	0.362021	0.430228	0.26573	-0.176275	0.160174	-3.52696	0.000420357	0.00158055
CHRM2	0.0787545	0.0774611	0.0805804	0.00417062	0.138488	1.05176	0.292911	0.491191
CHRM3	4.4041	5.1202	3.39313	-0.478329	0.100823	-2.46756	0.0136039	0.0370304
CHRM4	3.26886	3.4879	2.95963	-0.180673	0.201661	-1.821	0.0686065	0.151804
CHRM5	1.20972	1.16435	1.27377	0.071156	0.0647291	4.79068	1.66221e-06	9.54746e-06
S1PR1	5.29695	5.90456	4.43914	-0.344172	0.12668	-2.33899	0.0193357	0.0504019
S1PR2	5.10515	6.07174	3.74054	-0.577013	0.14149	-3.89528	9.80834e-05	0.000418106
S1PR3	2.92411	2.89785	2.96118	0.0232524	0.131716	-1.57895	0.114347	0.232678
S1PR4	5.76361	5.3526	6.34386	0.209193	0.165396	5.41889	5.99711e-08	4.23573e-07
S1PR5	0.221283	0.247309	0.184542	-0.0744889	0.132184	-1.29996	0.193614	0.356961
NR1H4	107.233	95.6971	123.52	0.364833	0.113266	1.90975	0.0561657	0.127812
VDR	26.8703	27.1737	26.442	-0.0379661	0.0885038	1.60352	0.108821	0.223293
NR1I2	56.6398	55.7574	57.8855	0.0531033	0.112931	-0.833717	0.404441	0.622908
NR1I3	4.10706	3.80369	4.53536	0.204536	0.116175	4.40468	1.05942e-05	5.3405e-05
AR	0.309634	0.261028	0.378254	0.128241	0.115156	9.31381	1.23333e-20	3.84607e-19
ESR1	3.15	3.36747	2.84299	-0.184569	0.118873	-2.46244	0.0137997	0.0375031
ESR2	2.60858	2.97097	2.09699	-0.358625	0.0874314	-1.02562	0.30507	0.506997
GABRA1	0.658131	0.56631	0.787762	0.190785	0.124247	8.30475	1.00028e-16	2.08075e-15
GABRB2	0.775993	0.767315	0.788245	0.0169849	0.11815	0.216406	0.828671	0.888326
GABRG2	7.21146	7.44585	6.88057	-0.0999428	0.0658748	2.67446	0.00748487	0.0217498
RARA	17.9872	18.214	17.667	-0.04167	0.0874734	0.761968	0.446079	0.667388
RARB	1.78129	1.7367	1.84424	0.0556082	0.0710771	1.17655	0.239377	0.420823
RARG	3.1579	3.47809	2.70586	-0.273076	0.09904	-2.4219	0.0154394	0.0413949
RXRA	17.7397	17.9157	17.4912	-0.0327414	0.0591534	4.00236	6.27141e-05	0.000276247
RXRB	0.826716	0.979012	0.611709	-0.296189	0.517282	-1.12459	0.260761	0.449773
RXRG	0.393243	0.341877	0.46576	0.127397	0.138348	3.58351	0.00033901	0.00130087
TRPV1	3.98133	3.75406	4.30217	0.157423	0.0818245	2.42027	0.0155091	0.0415442
TRPV2	12.4144	12.6993	12.0122	-0.0742354	0.096673	-4.0239	5.72425e-05	0.000253996
TRPV3	4.70716	3.64593	6.20537	0.633105	0.110761	7.7365	1.02189e-14	1.71963e-13
TRPV4	0.220714	0.276282	0.142265	-0.16005	0.159527	-3.26547	0.00109283	0.00378696
TRPA1	21.305	23.4696	18.249	-0.346207	0.0975028	-4.78842	1.68096e-06	9.64119e-06
TRPM8	0.701745	0.657202	0.76463	0.0906163	0.0880545	6.95709	3.47363e-12	4.28814e-11
CNR1	2.04177	1.57989	2.69384	0.517814	0.224715	3.43809	0.000585826	0.00213346
CNR2	1.50763	1.39475	1.66699	0.155337	0.155872	3.0277	0.00246426	0.007979
GPR55	1.00873	1.02089	0.991575	-0.0210791	0.0905868	1.10105	0.270876	0.463011
GPR119	0.36286	0.34952	0.381694	0.0339926	0.146612	1.33998	0.180251	0.337681
ADORA1	0.608298	0.692158	0.489907	-0.183642	0.128497	-0.138077	0.89018	0.919991
ADORA2A	4.11306	4.20526	3.98289	-0.062989	0.147869	3.18842	0.00143054	0.00485721
ADORA3	2.22664	2.27485	2.15859	-0.0521449	0.144205	3.37055	0.000750196	0.00268545
P2RY1	7.63093	7.0381	8.46787	0.236186	0.080788	3.81633	0.000135451	0.000560126
P2RY2	4.75252	4.70741	4.81621	0.0272441	0.0812207	0.341317	0.732865	0.888326
P2RY4	1.79161	1.45708	2.26388	0.409643	0.180948	2.44215	0.0145999	0.0394347
P2RY6	3.35089	4.05138	2.36195	-0.587378	0.110506	-2.97919	0.00289009	0.00920816
P2RY8	3.434	3.35866	3.54035	0.0589189	0.129333	3.29765	0.000974971	0.00341101
P2RY10	7.58347	7.36485	7.89211	0.088186	0.140733	0.56056	0.575097	0.788372
P2RY11	4.42277	4.11264	4.8606	0.19698	0.106759	10.4794	1.07394e-25	5.66758e-24
P2RY12	1.00648	1.02074	0.986342	-0.0247699	0.130749	0.062863	0.949876	0.963953
P2RY13	2.2626	2.62215	1.75499	-0.394801	0.134964	0.787971	0.430714	0.650951
P2RY14	3.51603	4.00694	2.82298	-0.389233	0.0976769	-3.10082	0.00192987	0.00638784
P2RX1	5.07413	5.4785	4.50326	-0.235374	0.0980955	-2.43453	0.0149109	0.0401804
P2RX4	50.7891	51.2613	50.1226	-0.031781	0.0751747	-0.466608	0.64078	0.84019
P2RX7	1.49639	1.5765	1.3833	-0.112451	0.097105	0.385966	0.699522	0.881818

## Sheet: CD_vs_HI_Ileum_n-inf
Symbol	ExpMean	Exp CD	Exp Control	log2FC	lfcSE	Stat	p-value	padj
FFAR1	0.534501	0.55556	0.514319	-0.0387645	0.0817908	1.74487	0.0810074	0.183389
FFAR2	22.8531	24.11	21.6485	-0.148843	0.092506	-1.34389	0.178985	0.345939
FFAR3	0.229714	0.264784	0.196106	-0.0805459	0.180439	-1.30627	0.191461	0.363879
FFAR4	1.08793	1.11075	1.06606	-0.0308729	0.134995	4.8341	1.33747e-06	9.66366e-06
GPR84	0.128165	0.13216	0.124337	-0.0100039	0.24567	1.08282	0.27889	0.484895
HCAR1	0.828506	0.793117	0.86242	0.0547089	0.105967	6.71427	1.89013e-11	3.01418e-10
HCAR2	0.535466	0.648457	0.427183	-0.207946	0.16891	-1.81047	0.0702227	0.163342
HCAR3	0.231402	0.274401	0.190194	-0.0986225	0.246791	-2.1227	0.0337787	0.0883118
PPARA	62.9127	72.6898	53.543	-0.434071	0.0725345	-2.99318	0.0027609	0.00981386
PPARD	4.87436	5.29477	4.47146	-0.202227	0.0780483	-2.14612	0.0318631	0.0839803
PPARG	19.1877	20.3182	18.1043	-0.158186	0.0810872	-0.424592	0.671134	0.872272
LPAR1	14.276	15.104	13.4825	-0.153117	0.0442026	0.840509	0.400623	0.631106
LPAR2	5.24197	5.3997	5.09081	-0.0713696	0.0601648	4.90547	9.32019e-07	6.93435e-06
LPAR3	0.359011	0.375395	0.34331	-0.0340531	0.0916181	1.29363	0.195794	0.370357
LPAR4	2.21365	2.01677	2.40233	0.173518	0.160685	6.25648	3.93772e-10	5.22324e-09
LPAR5	4.04255	3.90583	4.17357	0.0766637	0.0772051	7.51263	5.79502e-14	1.36773e-12
LPAR6	15.7785	16.0889	15.4811	-0.0522446	0.0756495	2.17325	0.0297618	0.0792416
AHR	48.4238	52.7212	44.3055	-0.245807	0.0839269	-3.52066	0.000430468	0.00184472
AHRR	2.02481	2.20584	1.85133	-0.169068	0.122652	-0.918537	0.358338	0.582495
GPR35	34.7967	39.9513	29.857	-0.408312	0.0761892	-3.54415	0.000393881	0.00170291
GPBAR1	0.56869	0.648103	0.492585	-0.142993	0.0826682	-1.88817	0.0590036	0.141097
CHRM1	0.313346	0.362943	0.265815	-0.106658	0.146554	-1.90956	0.0561903	0.135531
CHRM2	0.0840003	0.0882248	0.0799517	-0.0110098	0.149359	1.82484	0.0680258	0.159033
CHRM3	4.04729	4.7374	3.38593	-0.387517	0.0983058	-1.32661	0.184637	0.354104
CHRM4	4.33959	5.71156	3.02477	-0.737742	0.179398	-5.31013	1.09544e-07	9.62218e-07
CHRM5	1.26135	1.25233	1.26999	0.0112667	0.069461	3.27812	0.00104501	0.00411339
S1PR1	4.29851	4.1809	4.41122	0.0627505	0.133238	2.41323	0.0158116	0.0458559
S1PR2	4.16254	4.62705	3.71739	-0.25439	0.138739	-0.622365	0.533702	0.764327
S1PR3	3.08425	3.20213	2.97128	-0.081517	0.125698	3.48218	0.000497345	0.00210034
S1PR4	4.99112	3.61281	6.31199	0.664618	0.181772	9.14535	5.94386e-20	3.2213e-18
S1PR5	0.171204	0.158198	0.183667	0.0313812	0.141104	3.39469	0.000687071	0.00281675
NR1H4	130.717	137.37	124.34	-0.142688	0.097578	-1.54304	0.122821	0.257024
VDR	31.3402	36.4003	26.4909	-0.444097	0.0901452	-2.20397	0.0275263	0.0741052
NR1I2	67.7816	77.7988	58.1819	-0.413018	0.114919	-3.86537	0.000110922	0.000541392
NR1I3	5.57539	6.6498	4.54575	-0.464039	0.10485	-1.24697	0.212409	0.394214
AR	0.336626	0.294792	0.376717	0.0885111	0.124269	7.63559	2.24789e-14	5.64164e-13
ESR1	2.73966	2.65467	2.82112	0.0642555	0.132884	2.45084	0.0142525	0.0418017
ESR2	2.04032	1.99392	2.0848	0.0431428	0.0944652	4.04342	5.26776e-05	0.000274389
GABRA1	0.700995	0.612672	0.785637	0.146985	0.14384	7.58251	3.38931e-14	8.30958e-13
GABRB2	0.95762	1.12892	0.793461	-0.247373	0.104357	-3.83126	0.000127491	0.000613862
GABRG2	7.24869	7.66371	6.85096	-0.142116	0.0762168	2.23439	0.0254572	0.0691912
RARA	20.8549	24.1017	17.7434	-0.421405	0.0873032	-2.76465	0.00569836	0.0186869
RARB	1.82236	1.79234	1.85113	0.0300607	0.0795052	2.11013	0.0348471	0.0906911
RARG	2.59733	2.49643	2.69403	0.0793105	0.1053	2.80349	0.00505523	0.0168259
RXRA	20.6559	23.9354	17.513	-0.429658	0.0603577	-0.594859	0.551938	0.780348
RXRB	15.5399	17.3127	13.841	-0.303254	0.201365	2.33625	0.0194784	0.0549383
RXRG	0.481624	0.499292	0.464693	-0.0336832	0.153088	0.474523	0.635127	0.846686
TRPV1	4.93188	5.59504	4.29636	-0.316381	0.0908701	-2.90945	0.00362069	0.012499
CNR1	1.91734	1.12978	2.67209	0.785901	0.245858	5.37959	7.46541e-08	6.76864e-07
CNR2	1.33001	0.990912	1.65498	0.415269	0.149478	7.22382	5.05465e-13	1.04455e-11
GPR55	1.06202	1.13293	0.994063	-0.0971281	0.095977	0.207862	0.835337	0.884001
GPR119	0.457494	0.534627	0.383575	-0.149487	0.124967	-2.01886	0.0435022	0.109355
HRH1	7.46303	7.74332	7.19442	-0.0935395	0.0812203	3.16942	0.00152743	0.0057691
HRH2	0.998457	1.1992	0.80608	-0.284116	0.16795	1.07748	0.281265	0.488047
HRH3	0.0050506	0.00570665	0.00442189	-0.00184418	0.531859	0.975422	0.329351	0.548335
HRH4	0.483269	0.510361	0.457306	-0.0515899	0.104805	4.18489	2.853e-05	0.000157272
HTR1A	0.0045683	0.0073725	0.00188094	-0.00788617	1.53809	0.197307	0.843587	0.888272
HTR1B	0.0367233	0.0335484	0.0397659	0.00865276	0.251168	0.407979	0.683289	0.877972
HTR1D	3.21422	3.64969	2.79691	-0.292309	0.0987861	-2.40589	0.016133	0.0466865
HTR1E	0.00149742	0.00209319	0.000926467	-0.00168069	2.557	0.229009	0.818862	0.878568
HTR1F	0.0188676	0.0158908	0.0217203	0.00825489	0.272831	3.05302	0.00226553	0.00821095
HTR2A	0.337557	0.301216	0.372383	0.0768227	0.0995026	4.33287	1.47177e-05	8.61079e-05
HTR2B	0.836069	0.916475	0.759013	-0.123689	0.0816175	-0.888318	0.37437	0.601636
HTR2C	0.000598	0.000772061	0.000431192	-0.000491475	1.58788	0.469657	0.6386	0.849205
HTR3A	0.261178	0.140377	0.376946	0.271961	0.253306	8.41519	3.92254e-17	1.46042e-15
HTR3B	0.894813	0.814216	0.972051	0.120351	0.120759	7.40084	1.35322e-13	3.03107e-12
HTR3C	0.117046	0.103755	0.129783	0.033626	0.192544	3.39091	0.000696601	0.00285219
HTR4	12.8742	15.4798	10.3771	-0.534571	0.0797937	-5.32433	1.01327e-07	8.95059e-07
HTR5A	0.00335005	0.00548982	0.00129944	-0.00602499	1.64618	0.278991	0.780252	0.877972
HTR6	0.0590693	0.0593798	0.0587717	-0.000828459	0.179685	1.16513	0.243967	0.438096
HTR7	0.660601	0.691779	0.630722	-0.0530305	0.111371	-0.050582	0.959659	0.970783
DRD1	0.0517535	0.0428901	0.0602476	0.0238141	0.190512	3.65485	0.000257331	0.00116
DRD2	0.0628158	0.0610024	0.0645537	0.00482076	0.270327	0.585168	0.558435	0.785953
DRD3	0.00454447	0.00433689	0.0047434	0.000583824	0.870096	0.887323	0.374905	0.602254
DRD4	1.46145	1.5718	1.35569	-0.126629	0.112747	1.41077	0.158311	0.314348
ADORA1	0.554062	0.62253	0.488447	-0.124437	0.144341	2.90291	0.00369716	0.0127289
ADORA2A	3.73916	3.49332	3.97475	0.146841	0.155152	6.66959	2.56513e-11	4.00378e-10
ADORA3	2.28276	2.41297	2.15798	-0.112028	0.147471	4.72286	2.32556e-06	1.59918e-05
P2RY1	9.18987	9.92272	8.48754	-0.203226	0.0732653	-0.885423	0.375928	0.60336
P2RY2	5.6819	6.57283	4.82809	-0.377809	0.0813883	-3.72998	0.000191494	0.000887761
P2RY4	2.41941	2.5729	2.27231	-0.126785	0.182667	-1.3084	0.190736	0.362866
P2RY6	3.08757	3.8539	2.35317	-0.533622	0.095739	-0.281004	0.778708	0.877972
P2RY8	2.91141	2.2818	3.51479	0.460173	0.14365	6.97562	3.04515e-12	5.47095e-11
P2RY10	6.95813	6.0212	7.85603	0.334943	0.159958	3.16793	0.00153529	0.00579634
P2RY11	4.7082	4.56279	4.84755	0.0720226	0.123482	8.72446	2.67442e-18	1.16832e-16
P2RY12	0.953349	0.917983	0.987241	0.0511768	0.135106	1.74711	0.0806184	0.182574
P2RY13	1.71338	1.67406	1.75106	0.0409554	0.139531	5.04448	4.54765e-07	3.58324e-06
P2RY14	3.04681	3.28274	2.82071	-0.164694	0.110084	0.298738	0.76514	0.877972
P2RX1	4.91231	5.34859	4.49421	-0.208523	0.11538	-0.342113	0.732266	0.877972
P2RX4	54.5186	58.9017	50.3182	-0.223127	0.0616283	-0.47312	0.636127	0.847574
P2RX7	1.33095	1.28055	1.37925	0.0611262	0.0861387	5.42258	5.8744e-08	5.45513e-07
ADRA1A	1.11864	1.10512	1.1316	0.0180337	0.123052	2.52228	0.0116598	0.0350416
ADRA1B	0.380629	0.362975	0.397548	0.0361394	0.152079	1.46718	0.142327	0.289074
ADRA1D	0.0650659	0.0845243	0.0464183	-0.0516026	0.238444	-3.68584	0.000227948	0.0010378
ADRA2A	1.71441	1.86291	1.57209	-0.15454	0.0868388	1.31435	0.188729	0.360073
ADRA2B	0.108489	0.11277	0.104387	-0.0109092	0.163251	0.824127	0.409867	0.641805
ADRA2C	0.134705	0.120342	0.14847	0.0357746	0.192362	4.20609	2.59824e-05	0.000144373
ADRB1	2.09053	2.04683	2.13241	0.0399652	0.0976181	4.43477	9.2171e-06	5.62262e-05
ADRB2	1.03685	0.958535	1.1119	0.108767	0.102029	5.24388	1.57237e-07	1.347e-06
ADRB3	0.142829	0.1516	0.134424	-0.0216794	0.125455	0.493674	0.621536	0.83589
TRPV2	10.8869	9.76582	11.9614	0.267759	0.100417	0.793743	0.427345	0.659674
TRPV3	6.80792	7.47473	6.16889	-0.241417	0.116609	-0.808509	0.418797	0.650752
TRPV4	0.149391	0.157726	0.141403	-0.0204851	0.169574	2.11046	0.0348186	0.0906365
TRPA1	19.5124	20.7754	18.3021	-0.173941	0.0961152	-1.13677	0.255633	0.454134
TRPM8	0.734616	0.707476	0.760625	0.0442224	0.0948186	5.15074	2.59461e-07	2.1403e-06

## Sheet: CD_vs_HI_Colon
Symbol	ExpMean	Exp Control	Exp CD	log2FC	lfcSE	Stat	p-value	padj
FFAR1	0.232682	0.245556	0.223793	-0.0254302	0.0958238	-0.251263	0.801611	1
FFAR2	17.5863	15.0609	19.33	0.34006	0.105482	11.5688	5.93053e-31	1.12662e-28
FFAR3	0.18586	0.102909	0.243136	0.17267	0.212804	6.17085	6.79235e-10	1.29841e-08
FFAR4	9.96169	9.93795	9.97808	0.0052832	0.100057	1.70946	0.0873663	0.226465
GPR84	0.424251	0.146571	0.615982	0.495086	0.185076	10.0252	1.18096e-23	1.24065e-21
HCAR1	0.825081	0.844443	0.811712	-0.025832	0.0598835	1.12275	0.261544	0.525859
HCAR2	1.12326	0.161075	1.78763	1.26358	0.204647	14.5874	3.3771e-48	2.17224e-45
HCAR3	1.19469	0.0923947	1.9558	1.43606	0.253029	14.0255	1.08901e-44	5.1854e-42
PPARA	39.2244	41.8623	37.403	-0.158489	0.0515655	-1.65154	0.0986284	0.249921
PPARD	8.95633	9.59682	8.51409	-0.155494	0.0706972	-0.845344	0.397919	0.707841
PPARG	61.1515	70.4271	54.7469	-0.35758	0.0825572	-3.71757	0.000201146	0.00126955
LPAR1	13.6454	14.4802	13.0689	-0.137913	0.0348767	-0.0710618	0.943349	1
LPAR2	6.05781	6.1405	6.00071	-0.0285226	0.0444396	2.47872	0.0131854	0.0480737
LPAR3	1.30701	1.08005	1.46373	0.244228	0.0652947	7.75487	8.84307e-15	3.46022e-13
LPAR4	1.60579	1.68448	1.55146	-0.0733203	0.0794478	-1.14752	0.251165	0.510263
LPAR5	4.64019	5.10222	4.32117	-0.19759	0.0504726	-2.59252	0.00952763	0.0364773
LPAR6	18.3615	19.062	17.8778	-0.0877754	0.0450704	0.212926	0.831385	1
AHR	54.9091	52.8421	56.3362	0.0907114	0.043041	6.02612	1.67941e-09	3.02129e-08
AHRR	2.28342	2.62735	2.04594	-0.252028	0.080491	-2.91096	0.00360319	0.0158688
GPR35	26.6703	28.4176	25.4638	-0.152657	0.0504462	-1.37803	0.168193	0.378112
GPBAR1	0.653731	0.607182	0.685872	0.0689614	0.0615752	5.7303	1.00251e-08	1.57145e-07
CHRM1	0.542091	0.555322	0.532954	-0.0208984	0.110479	0.765605	0.443912	0.761929
CHRM2	0.499253	0.649891	0.395241	-0.241856	0.159507	-8.9119	5.01657e-19	3.15485e-17
CHRM3	5.24961	4.45985	5.79492	0.315595	0.0795837	6.95652	3.48779e-12	9.62201e-11
CHRM4	0.430995	0.302369	0.519808	0.22275	0.204433	5.7443	9.23042e-09	1.46061e-07
CHRM5	1.36752	1.51311	1.26698	-0.148701	0.0614038	-2.34662	0.0189447	0.0650424
S1PR1	4.37034	3.46867	4.99293	0.423417	0.0958609	8.29482	1.08753e-16	5.33066e-15
S1PR2	6.78989	6.01786	7.32296	0.246065	0.104574	3.17415	0.00150277	0.00746176
S1PR3	3.45115	3.35019	3.52087	0.0555201	0.109648	1.29575	0.195061	0.422804
S1PR4	3.24122	2.47384	3.77108	0.457786	0.125328	7.25638	3.97591e-13	1.24592e-11
S1PR5	0.197312	0.18522	0.205661	0.0246696	0.10743	4.91192	9.01868e-07	9.75401e-06
NR1H4	21.9061	22.333	21.6113	-0.0453267	0.190651	-0.101349	0.919274	1
VDR	29.1657	31.1139	27.8204	-0.156108	0.0750422	-1.04258	0.297141	0.576514
NR1I2	36.1433	38.7077	34.3726	-0.166789	0.0768739	-1.33265	0.182645	0.402701
NR1I3	1.5512	1.58552	1.52751	-0.0327345	0.0627142	-0.630256	0.528527	0.854619
AR	0.485785	0.663336	0.363191	-0.287092	0.108151	-9.74047	2.02611e-22	1.87589e-20
ESR1	4.88643	4.71009	5.00818	0.0734133	0.0812139	2.89239	0.00382324	0.0166816
ESR2	3.68471	3.71991	3.66041	-0.0183018	0.0603682	0.867384	0.385732	0.693012
GABRA1	0.485342	0.498309	0.476388	-0.0212636	0.0865994	-0.0502869	0.959894	1
GABRB2	1.07874	1.33935	0.898787	-0.30103	0.0820564	-5.76015	8.40389e-09	1.33791e-07
GABRG2	8.4541	9.20989	7.93225	-0.192871	0.067171	-0.281912	0.778011	1
RARA	13.3015	14.0769	12.7661	-0.131216	0.0678183	-0.0708494	0.943518	1
RARB	1.71636	1.85872	1.61806	-0.126874	0.06359	-0.817315	0.413748	0.727031
RARG	7.35384	8.24699	6.73714	-0.257185	0.0652127	-1.4193	0.15581	0.356549
RXRA	20.0319	21.877	18.7579	-0.211469	0.0495411	-3.10841	0.00188099	0.00905525
RXRB	15.5687	17.2307	14.4211	-0.241466	0.149183	-2.43375	0.0149435	0.0533225
RXRG	0.503297	0.645921	0.404818	-0.228511	0.11186	-4.05911	4.92603e-05	0.000365086
TRPV1	2.79282	3.11154	2.57275	-0.202645	0.0525831	-3.31135	0.000928471	0.004884
CNR1	1.34144	1.52272	1.21626	-0.186853	0.106879	-1.68302	0.0923703	0.237012
CNR2	0.980519	1.00815	0.961442	-0.0339508	0.0816846	1.73766	0.0822699	0.215638
GPR55	0.65864	0.633379	0.676082	0.0372328	0.0851098	2.75897	0.00579846	0.0238255
GPR119	0.483741	0.634751	0.379472	-0.244955	0.136345	-4.76684	1.87133e-06	1.8901e-05
HRH1	6.53121	6.85618	6.30682	-0.104585	0.0451831	-0.29332	0.769277	1
HRH2	0.601141	0.378104	0.755143	0.348904	0.132903	10.4914	9.46192e-26	1.21723e-23
HRH3	0.00713155	0.00928209	0.00564666	-0.00520596	0.350856	0.18041	0.856831	1
HRH4	0.48669	0.37583	0.563236	0.184233	0.079747	6.17783	6.4988e-10	1.25077e-08
HTR1A	0.0063187	0.00205555	0.0092623	0.0103387	1.70618	0.0750672	0.940161	1
HTR1B	0.0719728	0.05176	0.0859292	0.0461246	0.167347	5.92109	3.1982e-09	5.49632e-08
HTR1D	0.640591	0.458045	0.766636	0.27697	0.143322	5.04907	4.43955e-07	5.13638e-06
HTR1E	0.00377793	0.00297725	0.00433078	0.00194561	0.844093	0.25134	0.801552	1
HTR1F	0.0545832	0.0708619	0.0433431	-0.0375587	0.128885	-3.01747	0.00254893	0.0117849
HTR2A	0.38043	0.417298	0.354973	-0.0648793	0.0719889	-0.177979	0.858739	1
HTR2B	1.02779	1.04148	1.01834	-0.0164465	0.0760657	1.70473	0.0882453	0.228281
HTR2C	0.00154473	0.00152363	0.00155931	5.13866e-05	0.691583	0.109538	0.912776	1
HTR3A	0.145584	0.162236	0.134087	-0.0353709	0.223054	0.34235	0.732088	1
HTR3B	0.825311	0.875194	0.790868	-0.0663804	0.0707174	-0.319062	0.74968	1
HTR3C	0.116824	0.141798	0.0995802	-0.0543549	0.184762	-2.43099	0.0150578	0.0536781
HTR4	5.41384	5.11688	5.61887	0.113789	0.081163	2.89964	0.0037359	0.0163726
HTR5A	0.00338231	0.00412515	0.0028694	-0.00180535	1.32347	0.116738	0.907067	1
HTR6	0.0764801	0.0891229	0.0677505	-0.0285921	0.121229	-1.71172	0.0869483	0.225482
HTR7	0.698423	0.84946	0.594135	-0.21433	0.0781705	-5.47766	4.30992e-08	6.06133e-07
DRD1	0.0955778	0.130199	0.0716725	-0.076713	0.124033	-5.47085	4.47872e-08	6.28186e-07
DRD2	0.152205	0.166485	0.142346	-0.0301684	0.15519	-2.34019	0.019274	0.0659445
DRD3	0.00996428	0.0138134	0.00730655	-0.00928936	0.355709	-1.53372	0.125098	0.301174
DRD4	0.0684633	0.0783331	0.0616484	-0.0224969	0.122621	-1.46149	0.143881	0.336067
ADORA1	0.553892	0.470942	0.611167	0.131365	0.097503	5.97028	2.36844e-09	4.16262e-08
ADORA2A	3.39807	2.9161	3.73086	0.272685	0.122207	6.60142	4.0724e-11	9.42616e-10
ADORA3	2.34667	2.44244	2.28055	-0.0694928	0.108352	-0.555063	0.578852	0.906502
P2RY1	9.28687	10.2234	8.64019	-0.219383	0.0726606	-2.30883	0.0209533	0.0707459
P2RY2	5.21812	5.7371	4.85978	-0.201279	0.052216	-2.78286	0.0053882	0.0223552
P2RY4	0.508269	0.574389	0.462614	-0.106243	0.138194	-2.23209	0.0256089	0.0835341
P2RY6	2.41389	1.94331	2.73881	0.345141	0.0764802	6.63301	3.28916e-11	7.75023e-10
P2RY8	2.8221	2.49555	3.04758	0.211541	0.0845163	5.92035	3.21261e-09	5.51696e-08
P2RY10	5.05528	4.89289	5.16741	0.0656902	0.0992535	3.00451	0.00266012	0.0122188
P2RY11	4.37802	4.66809	4.17772	-0.130546	0.047174	-1.36137	0.173396	0.387126
P2RY12	0.762673	0.770349	0.757373	-0.0106137	0.110991	0.360637	0.718371	1
P2RY13	1.64589	1.22508	1.93645	0.400215	0.114493	9.10718	8.45525e-20	5.90482e-18
P2RY14	4.20396	4.00711	4.33989	0.0928315	0.0840252	3.30399	0.000953183	0.00499821
P2RX1	4.22779	4.5276	4.02078	-0.138743	0.073856	0.0122749	0.990206	1
P2RX4	70.6568	78.1552	65.4794	-0.251777	0.0532059	-2.53811	0.0111454	0.0416406
P2RX7	1.58578	1.43034	1.69311	0.148111	0.0750185	5.62023	1.90709e-08	2.85393e-07
ADRA1A	1.06962	1.13454	1.0248	-0.0761489	0.089211	0.216625	0.828501	1
ADRA1B	0.21762	0.243486	0.19976	-0.0516446	0.141383	-2.06947	0.0385021	0.116684
ADRA1D	0.0602	0.0519479	0.0658979	0.019006	0.244962	2.47839	0.0131978	0.0480997
ADRA2A	4.35081	4.69655	4.11208	-0.156178	0.121868	-1.20902	0.226654	0.472697
ADRA2B	0.130818	0.138904	0.125235	-0.0174204	0.100381	0.421983	0.673038	0.99209
ADRA2C	0.174651	0.165683	0.180843	0.0186415	0.123256	3.1372	0.0017057	0.00830404
ADRB1	1.08194	1.26206	0.957567	-0.208575	0.0796541	-3.52605	0.000421812	0.00244511
ADRB2	1.00685	1.05463	0.973856	-0.057862	0.0620012	1.61376	0.106579	0.265843
ADRB3	0.163187	0.15189	0.170988	0.0237233	0.0976101	3.0515	0.00227703	0.0106731
TRPV2	8.94457	7.74239	9.77465	0.30154	0.0774431	7.25054	4.15102e-13	1.29636e-11
TRPV3	3.16817	3.67398	2.81892	-0.291486	0.0951404	-3.99645	6.42982e-05	0.000463058
TRPV4	0.245824	0.211248	0.269698	0.0679903	0.108628	6.58151	4.65706e-11	1.06583e-09
TRPA1	15.4908	14.4735	16.1932	0.152037	0.075501	5.14328	2.69983e-07	3.24564e-06
TRPM8	0.694032	0.72988	0.66928	-0.0514461	0.0716236	-0.278133	0.78091	1

## Sheet: CD_vs_HI_Colon_inf
Symbol	ExpMean	Exp Control	Exp CD	log2FC	lfcSE	Stat	p-value	padj
FFAR1	0.226204	0.244956	0.206195	-0.0456314	0.107126	0.590022	0.555176	0.847985
FFAR2	18.2394	15.0666	21.6249	0.493847	0.125494	14.1747	1.31459e-45	3.03603e-43
FFAR3	0.194815	0.10247	0.293353	0.230377	0.229822	7.26436	3.74812e-13	6.89012e-12
FFAR4	9.96046	9.96224	9.95857	-0.000483715	0.106331	1.86404	0.0623163	0.153488
GPR84	0.490408	0.145991	0.857927	0.697097	0.194708	11.9317	8.08726e-33	9.05227e-31
HCAR1	0.774311	0.841634	0.702473	-0.113354	0.0637675	1.12718	0.259668	0.486237
HCAR2	1.25914	0.160154	2.43184	1.56466	0.223725	16.8593	8.96221e-64	4.95502e-61
HCAR3	1.19732	0.0919891	2.37678	1.62869	0.262815	15.5769	1.04463e-54	3.59609e-52
PPARA	37.7409	41.9062	33.2963	-0.323132	0.0553583	-4.28933	1.79212e-05	0.00010635
PPARD	8.45413	9.61405	7.2164	-0.369398	0.0790346	-2.47091	0.0134771	0.0416444
PPARG	59.3338	70.3931	47.5326	-0.556831	0.0910552	-4.74676	2.06699e-06	1.44602e-05
LPAR1	13.2281	14.4478	11.9265	-0.25707	0.0409322	-0.620705	0.534794	0.827522
LPAR2	5.98826	6.16039	5.80458	-0.073531	0.0501418	2.89658	0.00377259	0.0135481
LPAR3	1.24648	1.07635	1.42803	0.225739	0.0715376	8.19847	2.4347e-16	6.53251e-15
LPAR4	1.62729	1.68103	1.56994	-0.0610512	0.0882953	-0.0447287	0.964324	1
LPAR5	4.48055	5.10662	3.81248	-0.343592	0.0554305	-3.85364	0.000116373	0.000590112
LPAR6	18.2815	19.0264	17.4867	-0.115413	0.0493535	1.25484	0.209537	0.411054
AHR	54.7797	52.7663	56.9281	0.107561	0.0482371	7.0254	2.13451e-12	3.57123e-11
AHRR	2.28678	2.615	1.93654	-0.299877	0.0886056	-2.80473	0.00503585	0.0174858
GPR35	25.9117	28.5095	23.1396	-0.289774	0.0561537	-1.90729	0.0564831	0.141586
GPBAR1	0.650175	0.605596	0.697744	0.0805095	0.0673181	7.02516	2.13814e-12	3.57565e-11
CHRM1	0.521504	0.559079	0.481408	-0.0737249	0.124318	-0.215517	0.829364	1
CHRM2	0.411964	0.648683	0.159367	-0.507977	0.180464	-8.40625	4.2331e-17	1.23672e-15
CHRM3	5.18421	4.45083	5.96679	0.354019	0.0891195	7.3943	1.4216e-13	2.77551e-12
CHRM4	0.325256	0.302106	0.349959	0.0520695	0.225031	4.49655	6.90645e-06	4.43378e-05
CHRM5	1.36645	1.50707	1.2164	-0.177785	0.0695193	-1.44655	0.148022	0.312631
S1PR1	4.19976	3.45267	4.99695	0.429559	0.106311	8.92107	4.61824e-19	1.6554e-17
S1PR2	7.213	6.04954	8.45449	0.423471	0.117755	3.83735	0.000124372	0.000626839
S1PR3	3.42261	3.33362	3.51758	0.0599776	0.122071	1.78112	0.0748922	0.178748
S1PR4	3.40813	2.46304	4.41662	0.645354	0.135788	9.00403	2.17574e-19	8.10129e-18
S1PR5	0.200512	0.184392	0.217714	0.040029	0.116167	6.61076	3.8235e-11	5.44573e-10
NR1H4	19.2697	22.224	16.1172	-0.440175	0.211656	-1.44087	0.149621	0.31537
VDR	26.6621	31.1597	21.8628	-0.492249	0.081521	-4.18859	2.8069e-05	0.000160463
NR1I2	34.2954	38.7223	29.5716	-0.377758	0.0897907	-2.4351	0.0148878	0.0453886
NR1I3	1.45522	1.57993	1.32214	-0.151878	0.0670674	-1.20977	0.226368	0.436514
AR	0.481288	0.66029	0.29028	-0.36375	0.119821	-10.1242	4.31538e-24	2.42259e-22
ESR1	5.18754	4.69101	5.71737	0.239214	0.0875269	4.65583	3.22685e-06	2.18335e-05
ESR2	3.81093	3.70391	3.92512	0.0662989	0.0665366	2.54942	0.0107902	0.0342975
GABRA1	0.481499	0.495805	0.466232	-0.0288082	0.0983104	0.413826	0.679001	0.966295
GABRB2	1.0411	1.3328	0.729832	-0.431428	0.0911061	-7.31039	2.66376e-13	4.97698e-12
GABRG2	8.35886	9.18455	7.4778	-0.264621	0.0731871	-0.079925	0.936297	1
RARA	12.5697	14.0696	10.9692	-0.33232	0.077023	-1.83487	0.0665242	0.161928
RARB	1.69192	1.85555	1.51732	-0.181881	0.0693563	0.0154918	0.98764	1
RARG	7.41892	8.25042	6.53165	-0.296554	0.0694803	-1.24147	0.214431	0.418494
RXRA	19.092	21.9334	16.06	-0.426834	0.0535723	-4.78869	1.67876e-06	1.19473e-05
RXRB	15.8031	17.1915	14.3215	-0.247706	0.162837	-2.54467	0.010938	0.0347038
RXRG	0.479865	0.643511	0.305242	-0.332463	0.125741	-5.86482	4.49631e-09	4.81286e-08
TRPV1	2.61487	3.10211	2.09496	-0.406446	0.0550071	-5.41416	6.15772e-08	5.52892e-07
CNR1	1.27939	1.51427	1.02876	-0.309539	0.117023	-2.64121	0.008261	0.0270475
CNR2	0.938205	1.00403	0.867964	-0.101439	0.0916872	1.75242	0.079701	0.188166
GPR55	0.631217	0.630794	0.631667	0.000772345	0.092497	3.30978	0.000933678	0.00388173
GPR119	0.477808	0.633255	0.311936	-0.316052	0.153806	-5.71743	1.08147e-08	1.08564e-07
HRH1	6.32859	6.85713	5.7646	-0.215997	0.0515632	-0.0506833	0.959578	1
HRH2	0.588291	0.377055	0.813695	0.397345	0.14401	11.6332	2.79556e-31	2.78715e-29
HRH3	0.00734615	0.00922905	0.00533696	-0.0055745	0.42123	0.0116421	0.990711	1
HRH4	0.483397	0.374158	0.599963	0.21949	0.086408	7.37263	1.67298e-13	3.22999e-12
HTR1A	0.0065236	0.00204381	0.0113039	0.013271	2.44574	-0.0467278	0.96273	1
HTR1B	0.0749376	0.051725	0.0997072	0.064362	0.181147	7.16242	7.92667e-13	1.40002e-11
HTR1D	0.439496	0.458867	0.418827	-0.0401498	0.137533	1.94973	0.0512087	0.130517
HTR1E	0.00332227	0.00296024	0.00370859	0.00107605	1.09756	0.123228	0.901926	1
HTR1F	0.0551299	0.0705369	0.0386895	-0.0435701	0.142765	-2.90133	0.00371583	0.01336
HTR2A	0.381236	0.415802	0.344352	-0.0747088	0.0800596	0.789183	0.430005	0.711037
HTR2B	1.00562	1.03829	0.970755	-0.0486085	0.080504	3.0288	0.00245524	0.0092296
HTR2C	0.00182606	0.00151493	0.00215806	0.000926147	0.703816	0.230918	0.817378	1
HTR3A	0.139399	0.161309	0.116019	-0.0573892	0.24936	0.109592	0.912733	1
HTR3B	0.798134	0.872716	0.71855	-0.12394	0.0760173	0.372376	0.709613	0.99305
HTR3C	0.116888	0.141148	0.0910014	-0.0648324	0.214272	-2.47624	0.0132774	0.0411139
HTR4	5.0668	5.10194	5.02931	-0.0172739	0.0887611	2.83701	0.00455388	0.0160073
HTR5A	0.00366242	0.00410158	0.00319381	-0.00130487	2.0075	0.0307148	0.975497	1
HTR6	0.0796525	0.0886136	0.0700903	-0.0247594	0.132135	-0.755059	0.450214	0.734422
HTR7	0.674008	0.847183	0.489217	-0.310772	0.0865992	-6.15779	7.37661e-10	8.72521e-09
DRD1	0.0949672	0.129698	0.0579068	-0.0947248	0.144966	-5.82078	5.85745e-09	6.14014e-08
DRD2	0.144417	0.165534	0.121884	-0.0550674	0.177578	-3.10428	0.00190742	0.00735602
DRD3	0.0103518	0.0137345	0.00674234	-0.00998534	0.399863	-1.52324	0.1277	0.277268
DRD4	0.0659404	0.078438	0.0526047	-0.0349795	0.140244	-1.69493	0.0900879	0.208031
ADORA1	0.549955	0.469758	0.63553	0.154179	0.109234	7.02157	2.19386e-12	3.66211e-11
ADORA2A	3.53789	2.91539	4.20214	0.409948	0.129119	8.4659	2.54186e-17	7.61425e-16
ADORA3	2.05163	2.43533	1.64219	-0.378712	0.116917	-2.91502	0.00355668	0.0128346
P2RY1	8.88333	10.221	7.45596	-0.408158	0.0823123	-3.35953	0.000780739	0.00331038
P2RY2	5.04772	5.7615	4.28607	-0.355149	0.0589306	-3.87974	0.000104567	0.000534778
P2RY4	0.445502	0.575398	0.306894	-0.269574	0.150308	-4.47172	7.75945e-06	4.93623e-05
P2RY6	2.45903	1.93744	3.0156	0.451058	0.083971	8.24202	1.69332e-16	4.63838e-15
P2RY8	2.7846	2.48404	3.10533	0.236737	0.0922213	6.89846	5.25679e-12	8.36183e-11
P2RY10	5.06131	4.87223	5.26308	0.0929639	0.109641	3.76694	0.000165259	0.00081107
P2RY11	4.26536	4.66202	3.84211	-0.22568	0.0512769	-1.35422	0.175665	0.358061
P2RY12	0.670655	0.766557	0.568321	-0.171719	0.119919	-1.11836	0.263411	0.491807
P2RY13	1.50125	1.22138	1.79988	0.333907	0.125177	9.68463	3.50473e-22	1.65443e-20
P2RY14	3.89706	3.98724	3.80084	-0.0549564	0.0943407	2.81715	0.00484512	0.0168991
P2RX1	4.11989	4.50831	3.70542	-0.227287	0.0824094	0.370621	0.71092	0.994268
P2RX4	69.851	78.3917	60.7375	-0.362841	0.0590364	-2.98549	0.00283129	0.0104898
P2RX7	1.57907	1.42603	1.74237	0.176824	0.0825384	7.16746	7.64023e-13	1.35336e-11
ADRA1A	0.97013	1.1293	0.800283	-0.242156	0.0924618	-1.49413	0.135141	0.290282
ADRA1B	0.193958	0.245007	0.139485	-0.127771	0.159495	-4.37011	1.24183e-05	7.60561e-05
ADRA1D	0.0506742	0.0516511	0.0496318	-0.00277286	0.266045	1.42239	0.154913	0.324052
ADRA2A	4.22421	4.67249	3.74586	-0.257312	0.137678	-0.999342	0.317629	0.566845
ADRA2B	0.121323	0.138481	0.103014	-0.0456591	0.111111	-0.423687	0.671794	0.959922
ADRA2C	0.157823	0.165105	0.150052	-0.0187608	0.133467	3.0625	0.00219495	0.0083483
ADRB1	1.04893	1.25911	0.824657	-0.308126	0.085896	-4.33229	1.47564e-05	8.90164e-05
ADRB2	1.00186	1.05034	0.950121	-0.0723004	0.0673283	3.1212	0.00180114	0.00699412
ADRB3	0.143916	0.151491	0.135833	-0.0197524	0.103351	2.36611	0.017976	0.0534854
TRPV2	9.14576	7.73181	10.6546	0.416541	0.0829961	9.37093	7.18938e-21	3.04339e-19
TRPV3	2.9403	3.66606	2.16585	-0.55961	0.101806	-6.17198	6.74381e-10	8.02876e-09
TRPV4	0.244372	0.211286	0.279677	0.0792403	0.119638	7.94493	1.94296e-15	4.73921e-14
TRPA1	15.1991	14.4661	15.9812	0.134824	0.0826877	5.94165	2.82162e-09	3.1003e-08
TRPM8	0.702841	0.726037	0.678089	-0.0406446	0.0785878	0.513686	0.607471	0.900277

## Sheet: CD_vs_HI_Colon_n-inf
Symbol	ExpMean	Exp Control	Exp CD	log2FC	lfcSE	Stat	p-value	padj
FFAR1	0.217915	0.244956	0.150314	-0.114067	0.124366	-3.65466	0.000257528	0.00745882
FFAR2	14.9704	15.0666	14.73	-0.0305467	0.0782664	0.388762	0.697452	0.99848
FFAR3	0.0923347	0.10247	0.0669959	-0.047185	0.267198	-1.42995	0.152731	0.438714
FFAR4	10.3273	9.96224	11.2399	0.159044	0.136499	2.5928	0.00951972	0.0746469
GPR84	0.139113	0.145991	0.121918	-0.0306292	0.18378	-0.308511	0.757693	0.99848
HCAR1	0.773841	0.841634	0.604359	-0.198989	0.0760749	-2.91687	0.00353561	0.0392547
HCAR2	0.147465	0.160154	0.11574	-0.0563158	0.227114	0.264059	0.791734	0.99848
HCAR3	0.0795942	0.0919891	0.0486068	-0.0584846	0.292582	-1.0202	0.307633	0.669296
PPARA	41.0581	41.9062	38.9379	-0.103428	0.0693285	0.626691	0.530862	0.910881
PPARD	9.51315	9.61405	9.26089	-0.0488196	0.0992608	2.01667	0.0437295	0.200539
PPARG	69.2393	70.3931	66.3546	-0.0840099	0.0955847	0.250701	0.802046	0.99848
LPAR1	13.9439	14.4478	12.684	-0.174912	0.0389195	0.289271	0.772374	0.99848
LPAR2	6.16125	6.16039	6.16341	0.000608459	0.0592112	2.20118	0.0277231	0.150545
LPAR3	1.16948	1.07635	1.40232	0.210377	0.0782528	4.89772	9.6957e-07	0.000262796
LPAR4	1.66308	1.68103	1.61823	-0.0341961	0.105139	-0.780904	0.434859	0.81689
LPAR5	5.03769	5.10662	4.86536	-0.0581554	0.0594138	1.57347	0.115609	0.369673
LPAR6	18.1209	19.0264	15.8572	-0.248535	0.0606913	-2.5027	0.0123249	0.0887612
AHR	52.5334	52.7663	51.9513	-0.0220376	0.0488995	0.44771	0.654363	0.99848
AHRR	2.45045	2.615	2.03907	-0.250367	0.110676	-2.03251	0.0421019	0.196206
GPR35	28.2388	28.5095	27.5621	-0.047077	0.0586542	1.37963	0.167701	0.465091
GPBAR1	0.601874	0.605596	0.592568	-0.0117546	0.071513	2.17643	0.0295232	0.156804
CHRM1	0.578375	0.559079	0.626614	0.0611774	0.145444	2.96389	0.00303774	0.0355399
CHRM2	0.519369	0.648683	0.196083	-0.462997	0.248938	-5.04151	4.61879e-07	0.00018055
CHRM3	4.46987	4.45083	4.51747	0.0175321	0.106717	2.65317	0.00797406	0.0670176
CHRM4	0.277774	0.302106	0.216944	-0.0975834	0.286624	0.690555	0.489845	0.871729
CHRM5	1.38232	1.50707	1.07045	-0.276062	0.0859963	-3.18407	0.00145219	0.0218172
S1PR1	3.39314	3.45267	3.24431	-0.0691396	0.115615	1.17007	0.241972	0.580723
S1PR2	5.4005	6.04954	3.77791	-0.561147	0.139927	-0.792553	0.428038	0.810227
S1PR3	3.21877	3.33362	2.93167	-0.14043	0.144997	-0.685748	0.492872	0.874144
S1PR4	2.47636	2.46304	2.50967	0.0192995	0.146723	1.01944	0.307995	0.669708
S1PR5	0.163368	0.184392	0.110809	-0.0925356	0.126298	-2.52487	0.0115741	0.0851542
NR1H4	20.8572	22.224	17.44	-0.332781	0.280665	-0.739644	0.459516	0.842754
VDR	31.4097	31.1597	32.0348	0.0387315	0.0972742	2.4062	0.0161196	0.105527
NR1I2	38.2558	38.7223	37.0898	-0.0605422	0.0785715	0.997479	0.318532	0.684135
NR1I3	1.50485	1.57993	1.31715	-0.154983	0.0794252	-1.78061	0.0749756	0.282271
AR	0.56383	0.66029	0.322679	-0.327972	0.16465	-5.84697	5.00595e-09	7.53332e-06
ESR1	4.51592	4.69101	4.07821	-0.164363	0.0971629	-1.88417	0.0595416	0.243655
ESR2	3.53867	3.70391	3.12556	-0.189271	0.0814336	-2.46997	0.0135126	0.0942904
GABRA1	0.476698	0.495805	0.428931	-0.0659854	0.113492	-0.564524	0.572397	0.946492
GABRB2	1.27605	1.3328	1.13418	-0.128376	0.08987	-0.82512	0.409303	0.788337
GABRG2	8.34096	9.18455	6.232	-0.493916	0.0803707	-4.11958	3.79566e-05	0.00240928
RARA	13.8976	14.0696	13.4675	-0.0588294	0.0910062	1.11311	0.265662	0.614612
RARB	1.75117	1.85555	1.4902	-0.197509	0.0741668	-2.12961	0.0332036	0.169059
RARG	8.04878	8.25042	7.54467	-0.114494	0.0912197	0.556195	0.578078	0.951095
RXRA	22.1397	21.9334	22.6554	0.0447206	0.0661666	1.75308	0.0795883	0.292837
RXRB	0.977045	0.894061	1.18451	0.205824	0.550602	1.20485	0.228262	0.561072
RXRG	0.59766	0.643511	0.483035	-0.148228	0.136101	0.115123	0.908348	0.99848
TRPV1	2.93029	3.10211	2.50075	-0.228702	0.0681387	-2.35524	0.0185107	0.115706
CNR1	1.44606	1.51427	1.27555	-0.143921	0.1464	-0.166605	0.867681	0.99848
CNR2	0.959661	1.00403	0.848734	-0.116368	0.115769	0.240675	0.809807	0.99848
GPR55	0.593093	0.630794	0.498839	-0.121729	0.107498	-1.85951	0.0629545	0.252132
GPR119	0.614287	0.633255	0.566869	-0.0598654	0.180907	-0.316548	0.751587	0.99848
HRH1	6.69234	6.85713	6.28036	-0.109992	0.0629417	0.0738387	0.941139	0.99848
HRH2	0.353613	0.377055	0.295009	-0.0886247	0.133767	-0.128636	0.897646	0.99848
HRH3	0.00805833	0.00922905	0.00513153	-0.00586933	0.500625	-0.115809	0.907804	0.99848
HRH4	0.357562	0.374158	0.316072	-0.0623096	0.0951788	-0.292411	0.769972	0.99848
HTR1A	0.00155673	0.00204381	0.000339043	-0.00245653	2.7562	-0.101658	0.919028	0.99848
HTR1B	0.0516078	0.051725	0.0513148	-0.000562724	0.202968	0.813404	0.415986	0.796194
HTR1D	0.451823	0.458867	0.434215	-0.0245868	0.180469	-0.292263	0.770085	0.99848
HTR1E	0.00261406	0.00296024	0.0017486	-0.00174392	1.17446	-0.0702835	0.943968	0.99848
HTR1F	0.062995	0.0705369	0.0441405	-0.0360187	0.179257	-1.89845	0.0576367	0.238313
HTR2A	0.390756	0.415802	0.328141	-0.0922111	0.0985891	-1.92566	0.0541463	0.229074
HTR2B	0.927877	1.03829	0.651853	-0.303272	0.0878103	-4.74309	2.10484e-06	0.000442517
HTR2C	0.00121588	0.00151493	0.000468257	-0.00150853	1.08498	-0.311569	0.755368	0.99848
HTR3A	0.146066	0.161309	0.107961	-0.0678442	0.30426	-0.355094	0.722519	0.99848
HTR3B	0.792539	0.872716	0.592097	-0.234204	0.0965322	-3.57832	0.00034581	0.00892117
HTR3C	0.133002	0.141148	0.112639	-0.0365	0.242461	-0.720713	0.471086	0.854642
HTR4	4.8694	5.10194	4.28807	-0.206525	0.106056	-0.413966	0.678899	0.99848
HTR5A	0.00341184	0.00410158	0.00168749	-0.00347275	1.60212	0.0576163	0.954054	0.99848
HTR6	0.0811013	0.0886136	0.0623207	-0.0352727	0.179777	-1.8025	0.0714662	0.274272
HTR7	0.782456	0.847183	0.620639	-0.188764	0.101814	-2.6786	0.00739305	0.0639709
DRD1	0.117293	0.129698	0.0862796	-0.0565418	0.162416	-2.13944	0.0323998	0.166243
DRD2	0.164214	0.165534	0.160916	-0.00572747	0.215995	0.138383	0.889938	0.99848
DRD3	0.0119134	0.0137345	0.00736069	-0.00909949	0.501602	-1.09473	0.273633	0.625257
DRD4	1.00857	1.06488	0.867816	-0.144703	0.128507	-1.17024	0.241906	0.580717
ADORA1	0.496654	0.469758	0.563892	0.0895619	0.120031	2.08148	0.0373895	0.182584
ADORA2A	2.90033	2.91539	2.86268	-0.0195561	0.139871	1.55717	0.119429	0.37685
ADORA3	2.36191	2.43533	2.17837	-0.11216	0.133775	0.348186	0.727701	0.99848
P2RY1	10.1797	10.221	10.0766	-0.0186864	0.0800168	1.40123	0.161147	0.45332
P2RY2	5.67129	5.7615	5.44575	-0.0689948	0.0679808	0.6935	0.487996	0.870341
P2RY4	0.553467	0.575398	0.498642	-0.0720603	0.177074	-0.137345	0.890758	0.99848
P2RY6	1.93474	1.93744	1.92801	-0.00463762	0.0770106	0.0698534	0.94431	0.99848
P2RY8	2.41034	2.48404	2.22609	-0.110974	0.108538	0.650528	0.515351	0.895715
P2RY10	4.7703	4.87223	4.51549	-0.0904174	0.136898	0.287218	0.773945	0.99848
P2RY11	4.45472	4.66202	3.93648	-0.197833	0.0610539	-0.857949	0.39092	0.76917
P2RY12	0.719245	0.766557	0.600965	-0.141998	0.151087	-0.904785	0.365579	0.742069
P2RY13	1.15702	1.22138	0.996096	-0.154277	0.124394	0.521583	0.601961	0.969499
P2RY14	3.78668	3.98724	3.28528	-0.218853	0.117432	-0.658533	0.510196	0.891127
P2RX1	4.32169	4.50831	3.85515	-0.182095	0.0931893	-0.558991	0.576168	0.949813
P2RX4	78.6148	78.3917	79.1726	0.0141216	0.0710426	0.805936	0.42028	0.801042
P2RX7	1.35046	1.42603	1.16154	-0.166542	0.0715331	-2.70364	0.00685855	0.0606687
ADRA1A	1.02832	1.1293	0.775863	-0.26186	0.110926	-2.67057	0.00757225	0.064746
ADRA1B	0.239222	0.245007	0.224762	-0.0236523	0.175178	0.200927	0.840756	0.99848
ADRA1D	0.0487271	0.0516511	0.041417	-0.0141082	0.357936	1.37326	0.169671	0.468718
ADRA2A	4.44741	4.67249	3.88471	-0.21571	0.194186	-0.924573	0.355188	0.730626
ADRA2B	0.134349	0.138481	0.124018	-0.0184445	0.131625	0.993944	0.32025	0.686356
ADRA2C	0.153826	0.165105	0.125628	-0.0497307	0.162882	-0.155322	0.876567	0.99848
ADRB1	1.21108	1.25911	1.09102	-0.111548	0.102993	-0.411155	0.680959	0.99848
ADRB2	0.984186	1.05034	0.818799	-0.172878	0.0846235	-1.64671	0.0996187	0.336632
ADRB3	0.141955	0.151491	0.118116	-0.0424331	0.127045	-0.358694	0.719824	0.99848
TRPV2	7.69473	7.73181	7.60203	-0.0216038	0.0835181	0.425917	0.670168	0.99848
TRPV3	3.44263	3.66606	2.88405	-0.264642	0.134374	-1.14304	0.253024	0.596633
TRPV4	0.208282	0.211286	0.200773	-0.0125766	0.125721	0.382449	0.702129	0.99848
TRPA1	14.2375	14.4661	13.6659	-0.0766487	0.0995254	1.27436	0.202536	0.522985
TRPM8	0.652521	0.726037	0.468729	-0.232895	0.09381	-4.00133	6.29874e-05	0.00318616

## Sheet: UC_vs_HI_All_Samples
Symbol	ExpMean	Exp Control	Exp UC	log2FC	lfcSE	Stat	p-value	padj
FFAR1	0.281733	0.341903	0.245398	-0.107673	0.0841447	-5.20451	1.94511e-07	2.14328e-06
FFAR2	20.2788	17.977	21.6687	0.256445	0.0826112	5.44331	5.22998e-08	6.36452e-07
FFAR3	0.180402	0.129462	0.211162	0.100757	0.154559	4.64074	3.47166e-06	2.99893e-05
FFAR4	8.67958	6.04904	10.268	0.676739	0.0974417	7.8246	5.09261e-15	1.79705e-13
GPR84	0.278528	0.125519	0.370923	0.284557	0.136176	8.41729	3.85306e-17	1.79063e-15
HCAR1	0.740902	0.782581	0.715733	-0.0551423	0.0568505	-2.94984	0.00317937	0.0137692
HCAR2	1.34032	0.239444	2.00509	1.27772	0.161586	11.6355	2.72148e-31	4.72056e-29
HCAR3	1.25484	0.108488	1.94707	1.41069	0.193911	13.1769	1.19225e-39	3.67075e-37
PPARA	39.9272	46.4482	35.9894	-0.359242	0.0412244	-6.83212	8.36673e-12	1.85768e-10
PPARD	7.49749	6.99001	7.80394	0.139951	0.0626197	3.38379	0.000714919	0.00370143
PPARG	46.4604	48.2175	45.3993	-0.0850672	0.0792052	-0.934482	0.350056	0.642885
LPAR1	12.8107	13.468	12.4137	-0.109161	0.0282915	-2.12494	0.0335914	0.102931
LPAR2	6.2197	5.65139	6.56288	0.18528	0.0374804	5.07047	3.96831e-07	4.11042e-06
LPAR3	0.861027	0.726259	0.942406	0.170196	0.0574596	6.58141	4.66019e-11	9.16313e-10
LPAR4	2.13263	2.00391	2.21037	0.0958975	0.0952339	1.51027	0.130976	0.307826
LPAR5	4.47962	4.58229	4.41761	-0.0432008	0.0458947	-0.693754	0.487837	0.809068
LPAR6	17.0363	16.9534	17.0864	0.0106556	0.0384353	1.08436	0.278206	0.546061
AHR	53.5028	48.1358	56.7437	0.232889	0.0491434	6.92929	4.22965e-12	9.87167e-11
AHRR	2.13096	2.26672	2.04898	-0.099514	0.0638725	-1.17545	0.239814	0.488837
GPR35	27.2793	29.1096	26.1741	-0.147988	0.0424325	-2.75858	0.00580523	0.0232146
GPBAR1	0.555968	0.546332	0.561786	0.0143466	0.0445811	1.99906	0.0456021	0.132592
CHRM1	0.464989	0.422545	0.490618	0.0674369	0.0966842	2.22322	0.0262013	0.0838776
CHRM2	0.192371	0.212797	0.180037	-0.0395058	0.119538	-2.73467	0.00624419	0.0246868
CHRM3	4.77286	3.78242	5.37095	0.413766	0.0587294	8.82643	1.08074e-18	5.94184e-17
CHRM4	0.846936	1.44156	0.48787	-0.714554	0.185374	-7.76279	8.3078e-15	2.83155e-13
CHRM5	1.27938	1.39336	1.21056	-0.114631	0.0503267	-3.29416	0.000987155	0.0049319
S1PR1	4.17615	3.38373	4.65465	0.36728	0.0802087	6.75734	1.40552e-11	3.01909e-10
S1PR2	5.29594	4.97023	5.49262	0.121013	0.0862013	5.07379	3.89971e-07	4.05057e-06
S1PR3	3.21757	2.99182	3.35389	0.125258	0.0940189	1.89304	0.0583529	0.161891
S1PR4	4.12738	4.05379	4.17181	0.0333057	0.112818	-0.811203	0.417249	0.726538
S1PR5	0.181477	0.162109	0.193172	0.0380565	0.0899325	3.78566	0.000153304	0.000942739
NR1H4	46.9034	65.6431	35.5873	-0.865111	0.15126	-5.58908	2.2827e-08	2.9696e-07
VDR	25.5862	28.6124	23.7588	-0.25826	0.0582462	-3.40293	0.000666675	0.00348437
NR1I2	38.3548	46.876	33.2093	-0.484914	0.0692246	-6.21567	5.11075e-10	8.59844e-09
NR1I3	2.19165	2.81084	1.81776	-0.435562	0.0835496	-6.40528	1.5009e-10	2.7438e-09
AR	0.385235	0.494628	0.319177	-0.180149	0.0784679	-9.73517	2.13453e-22	1.74861e-20
ESR1	4.28212	3.95791	4.4779	0.143892	0.0728613	3.39347	0.000690126	0.00358709
ESR2	2.8421	2.97354	2.76273	-0.0786471	0.0528686	-1.09684	0.272712	0.538142
GABRA1	0.586725	0.607995	0.573881	-0.0309362	0.0921778	-0.868128	0.385324	0.687573
GABRB2	0.948989	1.06375	0.879688	-0.134776	0.0721242	-2.91333	0.00357602	0.0152405
GABRG2	7.4077	7.78697	7.17868	-0.103498	0.0488869	-1.54537	0.122256	0.291205
RARA	13.3627	15.3912	12.1378	-0.319196	0.054983	-4.57874	4.67786e-06	3.94405e-05
RARB	1.57901	1.76679	1.46562	-0.166261	0.0497381	-4.47114	7.78038e-06	6.26944e-05
RARG	6.49725	5.85738	6.88364	0.201203	0.0650969	4.93638	7.95872e-07	7.81405e-06
RXRA	18.1668	20.0138	17.0515	-0.219213	0.0366955	-5.45332	4.94368e-08	6.02802e-07
RXRB	15.1688	16.3356	14.4643	-0.164797	0.114136	-1.77249	0.076313	0.200859
RXRG	0.445562	0.499016	0.413283	-0.0849656	0.0935579	-2.01062	0.0443653	0.129554
TRPV1	2.91854	3.5032	2.56549	-0.336852	0.052093	-7.83777	4.58611e-15	1.62765e-13
CNR1	1.54937	1.83172	1.37887	-0.251402	0.111049	-2.97828	0.00289875	0.0127004
CNR2	1.10263	1.18721	1.05156	-0.0923697	0.080408	-2.09316	0.0363346	0.109881
GPR55	0.706586	0.760029	0.674314	-0.0720287	0.0722914	-1.15401	0.248497	0.501473
GPR119	0.460381	0.538582	0.413159	-0.122677	0.107414	-3.15917	0.00158218	0.00746364
HRH1	6.59733	6.74183	6.51008	-0.0438467	0.044805	-0.742415	0.457836	0.774755
HRH2	0.642176	0.504391	0.725377	0.197732	0.114479	4.33426	1.46253e-05	0.000111412
HRH3	0.00699087	0.00503268	0.00817333	0.00450128	0.290543	0.963077	0.335509	0.62479
HRH4	0.413979	0.379046	0.435074	0.0574546	0.0678013	1.83722	0.0661774	0.179361
HTR1A	0.00347449	0.00182178	0.00447248	0.00381216	1.19511	0.119071	0.905219	1
HTR1B	0.0716966	0.0436517	0.0886317	0.0608756	0.143588	7.3191	2.49642e-13	6.95048e-12
HTR1D	1.12507	1.40396	0.956652	-0.297028	0.120704	-3.677	0.000235992	0.00138396
HTR1E	0.00249898	0.00100361	0.00340196	0.00345248	0.735126	0.417547	0.676278	0.989321
HTR1F	0.0435797	0.0409767	0.0451515	0.00577434	0.109586	1.45948	0.144433	0.331936
HTR2A	0.366985	0.369703	0.365345	-0.00459767	0.0560776	1.26664	0.205285	0.433868
HTR2B	0.862005	0.830682	0.880919	0.0390561	0.0549937	2.30117	0.0213819	0.0707104
HTR2C	0.00134914	0.000803401	0.00167869	0.00126121	0.622405	0.28401	0.776403	1
HTR3A	0.224336	0.229964	0.220938	-0.0106252	0.182589	-0.917844	0.358701	0.653801
HTR3B	0.800598	0.864987	0.761717	-0.082183	0.0693102	-3.24486	0.00117508	0.0057404
HTR3C	0.106645	0.131662	0.0915392	-0.052079	0.142774	-3.95539	7.6411e-05	0.000502685
HTR4	5.70568	7.18929	4.80979	-0.495252	0.0763247	-6.84386	7.70856e-12	1.72502e-10
HTR5A	0.0035542	0.00218032	0.00438382	0.00316858	1.00721	0.236744	0.812855	1
HTR6	0.0672284	0.0738476	0.0632314	-0.0143338	0.0981067	-1.57371	0.115555	0.278438
HTR7	0.620439	0.717824	0.561633	-0.137527	0.0680483	-4.74622	2.07249e-06	1.87305e-05
DRD1	0.0833894	0.0906002	0.0790351	-0.0153805	0.109443	-1.60217	0.109119	0.266247
DRD2	0.123437	0.12187	0.124383	0.00322705	0.132234	0.176765	0.859693	1
DRD3	0.00926636	0.00904731	0.00939864	0.000502236	0.307748	-0.216488	0.828608	1
DRD4	0.0855168	0.0994445	0.0771065	-0.0296138	0.109391	-3.25946	0.00111626	0.00548497
ADORA1	0.57336	0.476204	0.632028	0.144773	0.0853004	6.21927	4.99484e-10	8.41877e-09
ADORA2A	3.62364	3.35614	3.78517	0.135521	0.0994018	1.99719	0.0458045	0.133063
ADORA3	1.94391	2.1552	1.81632	-0.16392	0.095024	-2.5713	0.0101317	0.0375115
P2RY1	8.35989	9.27078	7.80985	-0.221355	0.0549474	-4.02196	5.77153e-05	0.000390183
P2RY2	5.19647	5.363	5.09592	-0.0618637	0.0447613	-0.33587	0.736969	1
P2RY4	0.817679	1.28888	0.53314	-0.578154	0.132778	-9.04463	1.50173e-19	9.27808e-18
P2RY6	2.26673	2.07085	2.38502	0.140525	0.0625819	3.168	0.00153492	0.00726019
P2RY8	2.88203	2.74253	2.96627	0.0837664	0.0795396	1.79056	0.073364	0.194566
P2RY10	5.73072	5.85718	5.65436	-0.0433161	0.0914374	0.301659	0.762912	1
P2RY11	4.33409	4.55835	4.19867	-0.0965156	0.0727352	-3.36078	0.000777228	0.00398328
P2RY12	0.700457	0.76846	0.659392	-0.0918385	0.0895976	-2.68955	0.00715478	0.0277931
P2RY13	1.48501	1.24124	1.63221	0.231979	0.0953218	1.37935	0.167786	0.372783
P2RY14	3.17072	2.97292	3.29016	0.110831	0.0649986	2.58905	0.00962422	0.0358842
P2RX1	4.07246	4.37515	3.88968	-0.136565	0.0611672	-1.89127	0.0585889	0.162418
P2RX4	61.0091	67.6749	56.9839	-0.244131	0.0383602	-4.68983	2.73432e-06	2.40988e-05
P2RX7	1.33612	1.31661	1.34791	0.0193619	0.0518463	1.76618	0.0773659	0.202994
ADRA1A	0.932722	1.00088	0.891566	-0.0810503	0.0691977	-2.45573	0.0140597	0.049533
ADRA1B	0.246958	0.30143	0.214066	-0.100251	0.115177	-3.14734	0.00164765	0.00773625
ADRA1D	0.0499497	0.0428879	0.054214	0.0155836	0.175521	2.89606	0.00377883	0.0159905
ADRA2A	3.35147	3.25712	3.40844	0.0503909	0.0903238	0.770272	0.441139	0.754796
ADRA2B	0.107087	0.10804	0.106512	-0.00199124	0.0823151	0.311556	0.755378	1
ADRA2C	0.16696	0.129875	0.189354	0.0740148	0.108102	5.30565	1.1227e-07	1.28339e-06
ADRB1	1.35646	1.60231	1.208	-0.237056	0.0732895	-4.93341	8.08048e-07	7.92518e-06
ADRB2	0.95837	0.994353	0.936641	-0.0423643	0.056191	-0.444668	0.65656	0.971935
ADRB3	0.135006	0.12655	0.140112	0.017263	0.0750677	2.66969	0.00759204	0.0292854
TRPV2	9.82567	9.42388	10.0683	0.0865405	0.0620792	4.20037	2.66485e-05	0.000193581
TRPV3	3.57574	4.62695	2.94096	-0.513806	0.0795948	-7.53045	5.05675e-14	1.52512e-12
TRPV4	0.214386	0.176568	0.237222	0.0725193	0.0948299	6.52028	7.01751e-11	1.34266e-09
TRPA1	15.9646	15.5796	16.1971	0.0527499	0.0626038	2.6414	0.00825648	0.0314705
TRPM8	0.685173	0.693287	0.680273	-0.0111317	0.0631161	-2.93616	0.00332306	0.0143076

## Sheet: UC_vs_HI_Colon
Symbol	ExpMean	Exp UC	Exp Control	log2FC	lfcSE	Stat	p-value	padj
FFAR1	0.219885	0.208524	0.244917	0.0428041	0.0843526	-0.0291448	0.976749	0.999989
FFAR2	20.326	22.7478	14.9895	-0.57067	0.0923132	-11.3774	5.41886e-30	8.03472e-28
FFAR3	0.188495	0.228694	0.0999172	-0.15973	0.194619	-7.32057	2.46922e-13	6.46728e-12
FFAR4	11.6195	12.3748	9.95528	-0.287892	0.0884007	-4.61701	3.89306e-06	2.86318e-05
GPR84	0.343626	0.436443	0.139105	-0.3346	0.160692	-8.48185	2.21632e-17	9.57036e-16
HCAR1	0.756409	0.719911	0.836833	0.0948873	0.053151	-0.23735	0.812385	0.999989
HCAR2	1.65346	2.34625	0.126917	-1.57016	0.19776	-14.3709	7.8825e-47	3.46455e-44
HCAR3	1.63487	2.34938	0.0604602	-1.6592	0.244669	-15.0875	1.95646e-51	1.0781e-48
PPARA	38.7329	37.2031	42.1036	0.174118	0.0476234	3.86269	0.000112144	0.000604699
PPARD	9.13639	8.90683	9.64222	0.103304	0.0697015	-0.418357	0.675686	0.971922
PPARG	58.084	52.4253	70.5529	0.421487	0.0728967	5.45539	4.88658e-08	5.15317e-07
LPAR1	13.2006	12.7266	14.2448	0.151342	0.0311134	0.67227	0.501412	0.800802
LPAR2	6.91516	7.24365	6.19133	-0.197024	0.0451737	-5.97596	2.28746e-09	3.0811e-08
LPAR3	1.09119	1.09605	1.08047	-0.0107656	0.0565338	-3.1405	0.00168662	0.00690432
LPAR4	1.75619	1.78252	1.69818	-0.0444097	0.0774542	-1.05647	0.290755	0.540291
LPAR5	4.7844	4.62944	5.12584	0.121916	0.0477677	0.631486	0.527723	0.828346
LPAR6	18.3472	18.1041	18.883	0.0576546	0.042366	-0.519387	0.603491	0.905529
AHR	58.3935	61.056	52.5267	-0.213312	0.0424626	-7.47044	7.99261e-14	2.2406e-12
AHRR	2.38534	2.28328	2.61024	0.13696	0.0709374	1.42511	0.154126	0.330085
GPR35	27.7807	27.3826	28.658	0.063419	0.044733	-0.853277	0.393506	0.675812
GPBAR1	0.610696	0.614125	0.603139	-0.00985307	0.0498454	-3.17709	0.00148763	0.00617878
CHRM1	0.577167	0.584087	0.561917	-0.0203335	0.103245	-1.54713	0.121832	0.272824
CHRM2	0.306187	0.210591	0.516833	0.325351	0.146746	8.4737	2.37714e-17	1.02051e-15
CHRM3	5.46161	5.94778	4.39033	-0.36618	0.0705644	-8.10964	5.07708e-16	1.89793e-14
CHRM4	0.297535	0.295196	0.302689	0.00832154	0.182917	-3.37395	0.000740982	0.0033008
CHRM5	1.31795	1.23408	1.50275	0.163833	0.0574015	2.84332	0.00446459	0.016375
S1PR1	4.50534	5.0119	3.38916	-0.453877	0.0924436	-9.11845	7.62058e-20	4.34185e-18
S1PR2	5.8157	5.70606	6.05728	0.0736457	0.103492	-4.41362	1.01656e-05	6.88522e-05
S1PR3	3.69614	3.87871	3.29386	-0.184225	0.111054	-3.38407	0.000714191	0.00319418
S1PR4	3.50227	3.96275	2.48762	-0.508896	0.114555	-7.80674	5.86842e-15	1.89888e-13
S1PR5	0.189632	0.194663	0.178545	-0.0195971	0.103242	-4.38566	1.15633e-05	7.72788e-05
NR1H4	18.5079	16.7141	22.4605	0.405337	0.177868	1.75789	0.0787662	0.191005
VDR	27.1306	25.2699	31.2307	0.295026	0.0704009	3.01071	0.00260638	0.0101645
NR1I2	34.5234	32.5305	38.9147	0.251447	0.0671525	2.55724	0.0105506	0.0347732
NR1I3	1.47189	1.42234	1.58105	0.091554	0.0652486	0.925083	0.354923	0.626315
AR	0.417198	0.313682	0.645294	0.324729	0.0902187	13.0999	3.29797e-39	9.29474e-37
ESR1	5.01232	5.13383	4.74459	-0.0945838	0.0793709	-2.04574	0.0407818	0.110468
ESR2	3.24163	3.02907	3.70999	0.225275	0.0604106	2.06672	0.0387609	0.105847
GABRA1	0.510819	0.51791	0.495194	-0.0217543	0.0828632	-1.89311	0.0583432	0.149192
GABRB2	1.04666	0.929141	1.30562	0.257196	0.084712	4.19382	2.74293e-05	0.000169431
GABRG2	8.07045	7.60065	9.10565	0.232644	0.0588467	1.16394	0.244449	0.47321
RARA	13.0861	12.6585	14.0283	0.137879	0.0634378	0.824729	0.409526	0.695702
RARB	1.6069	1.50167	1.83879	0.182388	0.0548042	2.65024	0.0080435	0.0274323
RARG	8.08639	8.0291	8.21264	0.0290325	0.0572801	-1.76178	0.0781063	0.189716
RXRA	19.3915	18.2097	21.9955	0.259515	0.0455874	4.53426	5.78068e-06	4.115e-05
RXRB	16.2792	15.8208	17.2892	0.12075	0.13756	2.11082	0.0347877	0.096692
RXRG	0.501619	0.452531	0.609782	0.148296	0.110191	1.70389	0.0884018	0.210364
TRPV1	2.75656	2.59983	3.10191	0.188368	0.0509083	3.29151	0.000996511	0.00431773
CNR1	1.33368	1.26558	1.48373	0.132626	0.100715	0.411886	0.680423	0.976264
CNR2	1.01989	1.0252	1.00818	-0.012176	0.0815458	-3.4566	0.000547032	0.00252046
GPR55	0.659678	0.670441	0.63596	-0.0300915	0.0827264	-2.99802	0.00271736	0.0105317
GPR119	0.501482	0.443519	0.629202	0.174576	0.12893	3.2174	0.00129358	0.00545443
HRH1	6.65018	6.58157	6.80136	0.0412298	0.0451316	-1.66672	0.0955711	0.224049
HRH2	0.600992	0.705841	0.369958	-0.316351	0.124316	-10.7166	8.51113e-27	9.38003e-25
HRH3	0.00939161	0.00939233	0.00939002	-3.30878e-06	0.344268	-1.22621	0.22012	0.436246
HRH4	0.424792	0.449479	0.370395	-0.0809427	0.0739161	-6.58032	4.69452e-11	8.51284e-10
HTR1A	0.00439551	0.0054466	0.00207945	-0.00483955	1.31523	-0.181062	0.856319	0.999989
HTR1B	0.0878796	0.105092	0.0499534	-0.0738406	0.159781	-7.91795	2.41454e-15	8.30799e-14
HTR1D	0.648283	0.734622	0.458035	-0.250596	0.127984	-8.06548	7.29483e-16	2.67453e-14
HTR1E	0.00336414	0.00388614	0.00221391	-0.00240518	0.792215	-0.503476	0.61463	0.915744
HTR1F	0.0561821	0.0508486	0.0679345	0.0232683	0.117257	1.22397	0.220963	0.437574
HTR2A	0.386272	0.380453	0.399094	0.0193507	0.0651548	-1.76806	0.0770501	0.187644
HTR2B	0.960145	0.9345	1.01665	0.0600031	0.06324	-1.68073	0.0928145	0.218898
HTR2C	0.00175442	0.00195915	0.0013033	-0.00094466	0.652284	-0.434762	0.663735	0.961513
HTR3A	0.202345	0.22304	0.156742	-0.0804051	0.214845	-3.46674	0.000526802	0.00243576
HTR3B	0.789006	0.754112	0.865894	0.0891259	0.0671839	-0.0733759	0.941507	0.999989
HTR3C	0.112489	0.0991144	0.14196	0.055171	0.175966	2.55489	0.0106221	0.0349651
HTR4	4.49368	4.21461	5.10861	0.228284	0.080376	1.45311	0.146193	0.316361
HTR5A	0.00474593	0.00525372	0.00362703	-0.00233645	1.22443	-0.303676	0.761375	0.999989
HTR6	0.0748768	0.068679	0.0885334	0.0265571	0.109788	1.68677	0.0916479	0.216625
HTR7	0.659293	0.576225	0.842331	0.225059	0.0763603	5.4915	3.98536e-08	4.28229e-07
DRD1	0.0965835	0.0833037	0.125846	0.0555712	0.123743	3.57413	0.00035139	0.00169421
DRD2	0.152734	0.146158	0.167224	0.0262748	0.144769	1.00716	0.31386	0.572911
DRD3	0.0116716	0.0107101	0.0137904	0.00439016	0.339635	0.692548	0.488593	0.787743
DRD4	1.05879	1.05314	1.07125	0.0126639	0.0872858	-1.03153	0.302292	0.556806
ADORA1	0.624239	0.693696	0.471191	-0.20319	0.0955338	-7.95831	1.74412e-15	6.09781e-14
ADORA2A	3.60113	3.89891	2.94498	-0.312445	0.108267	-6.83845	8.00531e-12	1.64655e-10
ADORA3	1.97412	1.76719	2.43008	0.309818	0.0972295	3.24763	0.0011637	0.00496059
P2RY1	8.73685	8.09714	10.1464	0.293099	0.0694904	3.78007	0.000156786	0.000818631
P2RY2	5.60994	5.52358	5.80025	0.0599244	0.0515208	-0.614942	0.538593	0.839732
P2RY4	0.444196	0.383938	0.576975	0.18838	0.128599	3.46822	0.000523911	0.00242451
P2RY6	2.34595	2.53427	1.931	-0.270017	0.0705654	-6.18535	6.19643e-10	9.28459e-09
P2RY8	2.8621	3.0301	2.4919	-0.206805	0.0849034	-5.80513	6.43156e-09	8.03021e-08
P2RY10	5.33905	5.54764	4.87944	-0.155297	0.098564	-3.39247	0.000692655	0.00310598
P2RY11	4.36343	4.2221	4.67485	0.119953	0.0440036	0.0193655	0.98455	0.999989
P2RY12	0.663447	0.622614	0.753422	0.111854	0.100544	1.07177	0.283823	0.530516
P2RY13	1.52651	1.67225	1.20539	-0.277019	0.105572	-5.86449	4.50518e-09	5.78011e-08
P2RY14	3.64832	3.51787	3.93579	0.127638	0.0827255	-0.0703399	0.943923	0.999989
P2RX1	4.18892	4.04822	4.49893	0.123375	0.0719196	-0.0233043	0.981408	0.999989
P2RX4	67.1398	61.8668	78.7589	0.343348	0.0491089	5.14331	2.69947e-07	2.46694e-06
P2RX7	1.40292	1.39742	1.41504	0.0105616	0.0593693	-3.30909	0.000936002	0.00407706
ADRA1A	0.964496	0.89851	1.1099	0.152305	0.0732969	0.87819	0.379841	0.658916
ADRA1B	0.219725	0.208542	0.244364	0.042141	0.131229	0.427666	0.668894	0.965954
ADRA1D	0.057814	0.0610433	0.0506984	-0.014135	0.216979	-2.63298	0.00846394	0.0286529
ADRA2A	4.11999	3.8602	4.69245	0.228035	0.113011	1.93493	0.0529993	0.137653
ADRA2B	0.121076	0.115414	0.133551	0.0232699	0.0949292	-0.29185	0.770401	0.999989
ADRA2C	0.190844	0.206155	0.157107	-0.059893	0.123986	-6.11884	9.42574e-10	1.35884e-08
ADRB1	1.17426	1.13918	1.25157	0.0738762	0.0772828	0.133327	0.893935	0.999989
ADRB2	0.971348	0.944187	1.0312	0.0631633	0.0620604	-1.45709	0.145092	0.314642
ADRB3	0.148824	0.148321	0.149933	0.00202306	0.0870409	-3.11976	0.00181001	0.00734992
TRPV2	9.19788	9.86225	7.73396	-0.314616	0.0709298	-7.27275	3.52237e-13	9.03892e-12
TRPV3	3.02729	2.73153	3.679	0.326435	0.0916575	4.05251	5.06702e-05	0.000295396
TRPV4	0.249527	0.267888	0.209068	-0.0685326	0.107234	-6.66196	2.70197e-11	5.10264e-10
TRPA1	16.3571	17.197	14.5064	-0.23084	0.070294	-6.23399	4.54711e-10	6.98624e-09
TRPM8	0.700315	0.689329	0.724523	0.0297467	0.0663343	-0.513181	0.607825	0.909606

## Sheet: UC_vs_HI_Colon_inf
Symbol	ExpMean	Exp UC	Exp Control	log2FC	lfcSE	Stat	p-value	padj
FFAR1	0.234947	0.227264	0.244956	0.0206484	0.0940161	-1.84613	0.0648734	0.142069
FFAR2	22.283	27.822	15.0666	-0.843103	0.0968531	-14.6691	1.01658e-48	1.78556e-46
FFAR3	0.229499	0.327	0.10247	-0.267429	0.200418	-9.61155	7.1464e-22	1.95836e-20
FFAR4	11.2402	12.221	9.96224	-0.270291	0.0988465	-4.10964	3.96276e-05	0.000167507
GPR84	0.423804	0.637038	0.145991	-0.514492	0.165996	-10.8586	1.81588e-27	7.92646e-26
HCAR1	0.773785	0.721707	0.841634	0.097146	0.0582604	-0.941001	0.346704	0.572281
HCAR2	2.22031	3.80158	0.160154	-2.04919	0.203397	-17.3434	2.21369e-67	9.17437e-65
HCAR3	2.21654	3.84722	0.0919891	-2.1502	0.245241	-16.4548	7.74943e-61	2.46412e-58
PPARA	38.053	35.0955	41.9062	0.249365	0.0513027	4.71132	2.46117e-06	1.23898e-05
PPARD	9.00459	8.5368	9.61405	0.154399	0.0715169	0.0140272	0.988808	0.999993
PPARG	55.568	44.189	70.3931	0.659813	0.080859	7.76254	8.32476e-15	1.11739e-13
LPAR1	13.0446	11.9676	14.4478	0.252486	0.0368653	1.91275	0.0557801	0.124618
LPAR2	6.88602	7.44298	6.16039	-0.237715	0.0511663	-6.48643	8.7896e-11	7.63193e-10
LPAR3	1.1101	1.136	1.07635	-0.0408621	0.0614597	-4.88979	1.00945e-06	5.34274e-06
LPAR4	1.77548	1.84798	1.68103	-0.0871548	0.0828471	-1.52666	0.126847	0.251775
LPAR5	4.65861	4.31473	5.10662	0.200377	0.0516788	1.9103	0.0560945	0.12523
LPAR6	18.533	18.1543	19.0264	0.0642308	0.0447604	-0.769488	0.441604	0.688297
AHR	59.6453	64.9253	52.7663	-0.294129	0.0450918	-9.76677	1.5635e-22	4.55888e-21
AHRR	2.36989	2.18175	2.615	0.184178	0.075469	1.98695	0.0469277	0.107285
GPR35	26.9034	25.6706	28.5095	0.14593	0.0511361	0.325424	0.74486	0.995729
GPBAR1	0.614122	0.620667	0.605596	-0.013478	0.0547634	-3.78859	0.000151503	0.000582466
CHRM1	0.543714	0.53192	0.559079	0.025353	0.116079	-0.597068	0.550462	0.81066
CHRM2	0.391748	0.194539	0.648683	0.46486	0.167227	8.22299	1.98492e-16	3.22812e-15
CHRM3	5.54592	6.38645	4.45083	-0.438406	0.0778858	-8.6905	3.60839e-18	7.01611e-17
CHRM4	0.347506	0.382353	0.302106	-0.0862796	0.202572	-5.03774	4.71057e-07	2.60221e-06
CHRM5	1.32609	1.18717	1.50707	0.196938	0.0625889	3.29702	0.00097715	0.00325496
S1PR1	4.93458	6.07201	3.45267	-0.66745	0.0970805	-11.7592	6.33116e-32	3.9314e-30
S1PR2	5.73515	5.49384	6.04954	0.118456	0.104975	-4.4163	1.00404e-05	4.64378e-05
S1PR3	3.93856	4.40288	3.33362	-0.318157	0.118378	-5.01215	5.38251e-07	2.95306e-06
S1PR4	3.79271	4.81329	2.46304	-0.747318	0.12294	-10.1006	5.49041e-24	1.78899e-22
S1PR5	0.212446	0.233979	0.184392	-0.0591715	0.109603	-6.76568	1.32681e-11	1.25614e-10
NR1H4	20.6632	19.4651	22.224	0.182449	0.198633	0.453166	0.650429	0.911758
VDR	26.1508	22.3063	31.1597	0.464534	0.0739219	4.83974	1.30008e-06	6.78749e-06
NR1I2	33.7967	30.0161	38.7223	0.35693	0.0784531	3.23131	0.00123222	0.00402609
NR1I3	1.5025	1.44306	1.57993	0.0786417	0.076244	-0.212679	0.831577	0.999993
AR	0.454274	0.296149	0.66029	0.357204	0.104055	12.1975	3.20517e-34	2.30904e-32
ESR1	5.44824	6.02946	4.69101	-0.304729	0.0857455	-4.11688	3.8403e-05	0.000162759
ESR2	3.45386	3.26193	3.70391	0.142352	0.0662334	0.0515076	0.958921	0.999993
GABRA1	0.50757	0.516599	0.495805	-0.0199179	0.0943947	-1.97033	0.0488004	0.11105
GABRB2	1.01937	0.778798	1.3328	0.391157	0.0966472	6.21566	5.11086e-10	4.09101e-09
GABRG2	8.1327	7.32535	9.18455	0.290799	0.0658299	0.829447	0.406851	0.64681
RARA	13.1952	12.524	14.0696	0.156121	0.0697214	0.455011	0.649101	0.910485
RARB	1.64917	1.49077	1.85555	0.19718	0.0598841	1.88659	0.0592157	0.131276
RARG	7.89935	7.62988	8.25042	0.100179	0.0655097	-1.34693	0.178002	0.334536
RXRA	18.8332	16.4537	21.9334	0.393917	0.0491603	6.18796	6.09476e-10	4.83973e-09
RXRB	16.1892	15.4199	17.1915	0.147819	0.150403	1.3547	0.175514	0.330567
RXRG	0.504737	0.398222	0.643511	0.233187	0.122302	3.20211	0.00136425	0.00441793
TRPV1	2.69642	2.38503	3.10211	0.277196	0.0513697	5.44315	5.23457e-08	3.2521e-07
CNR1	1.36753	1.2549	1.51427	0.157073	0.112205	0.373303	0.708923	0.965428
CNR2	1.05441	1.09307	1.00403	-0.0627184	0.0903036	-4.71811	2.38043e-06	1.20014e-05
GPR55	0.705443	0.762739	0.630794	-0.112244	0.0904781	-5.45123	5.00222e-08	3.1172e-07
GPR119	0.457867	0.32325	0.633255	0.303664	0.142968	5.95164	2.65471e-09	1.94903e-08
HRH1	6.88954	6.91442	6.85713	-0.010482	0.0508056	-3.49298	0.000477654	0.00168693
HRH2	0.698265	0.944808	0.377055	-0.498042	0.131869	-13.4446	3.31071e-41	3.92654e-39
HRH3	0.0102384	0.0110131	0.00922905	-0.00254812	0.412472	-1.65944	0.0970279	0.200639
HRH4	0.454529	0.516217	0.374158	-0.141929	0.0798076	-8.90561	5.3092e-19	1.11937e-17
HTR1A	0.00512585	0.00749145	0.00204381	-0.00782202	1.38617	-0.328707	0.742377	0.993548
HTR1B	0.0977719	0.133115	0.051725	-0.107537	0.164227	-9.81823	9.39817e-23	2.79332e-21
HTR1D	0.673567	0.838359	0.458867	-0.333571	0.134985	-9.11333	7.98903e-20	1.82801e-18
HTR1E	0.00380945	0.00446125	0.00296024	-0.00215749	1.02219	-0.487666	0.625786	0.887774
HTR1F	0.0567594	0.0461846	0.0705369	0.033197	0.130823	2.0247	0.0428977	0.0991902
HTR2A	0.398024	0.384378	0.415802	0.0323817	0.0733524	-1.2799	0.200581	0.368925
HTR2B	0.983742	0.941876	1.03829	0.0699056	0.0691096	-2.03587	0.0417633	0.0969379
HTR2C	0.00226494	0.0028406	0.00151493	-0.00190839	0.638055	-0.784861	0.432535	0.677601
HTR3A	0.230644	0.283862	0.161309	-0.144739	0.232667	-4.85064	1.23062e-06	6.44306e-06
HTR3B	0.807416	0.757296	0.872716	0.0917748	0.0721188	-0.672359	0.501355	0.757547
HTR3C	0.106451	0.0798203	0.141148	0.0796941	0.199274	3.51337	0.000442462	0.00157258
HTR4	4.56091	4.14565	5.10194	0.245914	0.0949247	1.08992	0.275748	0.477892
HTR5A	0.00653327	0.0083997	0.00410158	-0.00616237	1.26927	-0.498058	0.618443	0.880914
HTR6	0.0762904	0.0668318	0.0886136	0.0291592	0.122153	1.70837	0.0875682	0.183698
HTR7	0.646274	0.492068	0.847183	0.308013	0.0846415	7.19436	6.27534e-13	6.90531e-12
DRD1	0.0939649	0.0665381	0.129698	0.0830018	0.135499	5.41912	5.98928e-08	3.69731e-07
DRD2	0.149854	0.137819	0.165534	0.0347198	0.167501	1.40787	0.159168	0.304414
DRD3	0.0112433	0.00933121	0.0137345	0.00628015	0.383468	1.11439	0.265111	0.46309
DRD4	1.05046	1.03939	1.06488	0.0179149	0.0957435	-1.13383	0.256867	0.451319
ADORA1	0.658818	0.803929	0.469758	-0.295563	0.100277	-10.305	6.68607e-25	2.37131e-23
ADORA2A	3.8679	4.59899	2.91539	-0.516011	0.11682	-9.33585	1.00188e-20	2.48015e-19
ADORA3	1.92349	1.53063	2.43533	0.440953	0.103863	4.80682	1.53353e-06	7.93773e-06
P2RY1	8.57282	7.30779	10.221	0.433662	0.0811264	4.7257	2.29322e-06	1.15934e-05
P2RY2	5.56388	5.41219	5.7615	0.0765269	0.0564387	-0.751133	0.452573	0.701832
P2RY4	0.435235	0.327654	0.575398	0.246837	0.145788	4.33015	1.49006e-05	6.72306e-05
P2RY6	2.53602	2.99546	1.93744	-0.443802	0.0755986	-8.8746	7.01837e-19	1.45598e-17
P2RY8	3.08616	3.54831	2.48404	-0.38457	0.0919861	-8.21844	2.0616e-16	3.34692e-15
P2RY10	5.61323	6.18199	4.87223	-0.290476	0.107016	-5.20898	1.89883e-07	1.09744e-06
P2RY11	4.3677	4.14179	4.66202	0.139044	0.0484981	-0.365855	0.714473	0.970283
P2RY12	0.680559	0.614553	0.766557	0.129805	0.110224	0.886389	0.375408	0.608683
P2RY13	1.73085	2.12189	1.22138	-0.490961	0.115189	-8.02142	1.04526e-15	1.55274e-14
P2RY14	3.85421	3.75211	3.98724	0.0696737	0.092074	-1.19515	0.232028	0.415322
P2RX1	4.40147	4.31947	4.50831	0.0503272	0.0787417	-1.73202	0.0832694	0.17582
P2RX4	65.0463	54.8032	78.3917	0.50864	0.0529211	7.05225	1.76051e-12	1.83384e-11
P2RX7	1.46296	1.4913	1.42603	-0.0382988	0.0662512	-5.25984	1.44179e-07	8.47225e-07
ADRA1A	0.991227	0.885249	1.1293	0.175625	0.0816659	0.293825	0.768892	0.999993
ADRA1B	0.21407	0.190325	0.245007	0.0647977	0.152342	1.20832	0.226924	0.407998
ADRA1D	0.0610257	0.0682212	0.0516511	-0.0225543	0.227498	-3.353	0.000799418	0.00270543
ADRA2A	4.21527	3.86434	4.67249	0.221738	0.121355	1.48161	0.138445	0.270966
ADRA2B	0.121846	0.109078	0.138481	0.0377496	0.104214	0.162479	0.870929	0.999993
ADRA2C	0.217358	0.257464	0.165105	-0.110057	0.131712	-8.26378	1.4113e-16	2.33644e-15
ADRB1	1.14772	1.06223	1.25911	0.131546	0.0854305	0.757203	0.448928	0.697092
ADRB2	1.02291	1.00186	1.05034	0.0345215	0.0678148	-3.12292	0.00179065	0.0056528
ADRB3	0.152741	0.153701	0.151491	-0.00276701	0.0937295	-3.94704	7.91237e-05	0.000318611
TRPV2	9.58676	11.0105	7.73181	-0.459944	0.075977	-9.7247	2.36603e-22	6.8021e-21
TRPV3	3.07887	2.62817	3.66606	0.362962	0.100581	4.18555	2.84472e-05	0.000122751
TRPV4	0.270331	0.315651	0.211286	-0.119237	0.112291	-9.18396	4.15527e-20	9.73744e-19
TRPA1	17.1463	19.2034	14.4661	-0.385487	0.0762704	-8.16635	3.17855e-16	5.04914e-15
TRPM8	0.714921	0.706388	0.726037	0.0165179	0.0741178	-1.24088	0.214652	0.38956

[truncated: 13 more sheets: UC_vs_HI_Colon_n-inf, UC_vs_HI_Ileum, Inf_vs_N-inf_CD_all samples, Inf_vs_N-inf_CD_ileum, Inf_vs_N-inf_CD_colon, Inf_vs_N-inf_UC_all samples, Inf_vs_N-inf_UC_colon, Ileum_vs_Colon_CD_all_samples, Ileum_vs_Colon_CD_n-inf, Ileum_vs_Colon_CD_inf, Ileum_vs_Colon_UC_all_samples, Ileum_vs_Colon_UC_n-inf, Ileum_vs_Colon_HI]
