# Supplementary material for: Exploring Microbial Metabolite Receptors in Inflammatory Bowel Disease: An In Silico Analysis of Their Potential Role in Inflammation and Fibrosis
Source: Pharmaceuticals (Basel). 2024 Apr 12;17(4):492. doi: 10.3390/ph17040492 (PMC11054721; doi:10.3390/ph17040492)
Supplement: Supplementary file 1 [file pharmaceuticals-17-00492-s001.zip › Supplementary Table S2.xlsx]

## Sheet: PRJNA797175
Run	Assay Type	AvgSpotLen	Bases	BioProject	BioSample	Bytes	Center Name	Consent	DATASTORE filetype	DATASTORE provider	DATASTORE region	demographics_gender	diseasetypere	Experiment	GEO_Accession (exp)	ibd_clinicianmeasure_inactive_active	ibd_disease	ibd_endoseverity_4levels	Instrument	LibraryLayout	LibrarySelection	LibrarySource	Organism	Platform	regionre	ReleaseDate	Sample Name	source_name	SRA Study	study_eligibility_age_at_endo
SRR18509019	RNA-Seq	100	4446490900	PRJNA797175	SAMN27028011	1531615741	GEO	public	fastq,sra	gs,s3	s3.us-east-1,gs.US	Female	Control.NonI	SRX14642286	GSM5978788	NA	Control	NA	Illumina HiSeq 2500	SINGLE	cDNA	TRANSCRIPTOMIC	Homo sapiens	ILLUMINA	Rectum	2022-09-30 03:00:00	GSM5978788	Biopsy	SRP354989	49
SRR18509021	RNA-Seq	100	5613329400	PRJNA797175	SAMN27028013	1968677573	GEO	public	sra,fastq	s3,gs	gs.US,s3.us-east-1	Female	UC.NonI	SRX14642288	GSM5978790	Inactive	UC	Inactive	Illumina HiSeq 2500	SINGLE	cDNA	TRANSCRIPTOMIC	Homo sapiens	ILLUMINA	Rectum	2022-09-30 03:00:00	GSM5978790	Biopsy	SRP354989	59
SRR18509023	RNA-Seq	100	4763934000	PRJNA797175	SAMN27028015	2114276953	GEO	public	fastq,sra	s3,gs	s3.us-east-1,gs.US	Male	CD.I	SRX14642290	GSM5978792	Inactive	CD	Moderate	Illumina HiSeq 2500	SINGLE	cDNA	TRANSCRIPTOMIC	Homo sapiens	ILLUMINA	Ileum	2022-09-30 03:00:00	GSM5978792	Biopsy	SRP354989	49
SRR18509024	RNA-Seq	100	4792527200	PRJNA797175	SAMN27028016	1619526407	GEO	public	sra,fastq	gs,s3	gs.US,s3.us-east-1	Male	Control.NonI	SRX14642291	GSM5978793	NA	Control	NA	Illumina HiSeq 2500	SINGLE	cDNA	TRANSCRIPTOMIC	Homo sapiens	ILLUMINA	RightColon	2022-09-30 03:00:00	GSM5978793	Biopsy	SRP354989	73
SRR18509025	RNA-Seq	100	3446482800	PRJNA797175	SAMN27028017	1234747052	GEO	public	sra,fastq	s3,gs	s3.us-east-1,gs.US	Female	Control.NonI	SRX14642292	GSM5978794	NA	Control	NA	Illumina HiSeq 2500	SINGLE	cDNA	TRANSCRIPTOMIC	Homo sapiens	ILLUMINA	Ileum	2022-09-30 03:00:00	GSM5978794	Biopsy	SRP354989	32
SRR18509028	RNA-Seq	100	3247569300	PRJNA797175	SAMN27028020	1330821451	GEO	public	sra,fastq	s3,gs	s3.us-east-1,gs.US	Female	Control.NonI	SRX14642295	GSM5978797	NA	Control	NA	Illumina HiSeq 2500	SINGLE	cDNA	TRANSCRIPTOMIC	Homo sapiens	ILLUMINA	Cecum	2022-09-30 03:00:00	GSM5978797	Biopsy	SRP354989	65
SRR18509031	RNA-Seq	100	3148980400	PRJNA797175	SAMN27028023	1094023142	GEO	public	sra,fastq	ncbi,s3,gs	s3.us-east-1,gs.US,ncbi.public	Male	CD.I	SRX14642298	GSM5978800	Inactive	CD	Mild	Illumina HiSeq 2500	SINGLE	cDNA	TRANSCRIPTOMIC	Homo sapiens	ILLUMINA	Cecum	2022-09-30 03:00:00	GSM5978800	Biopsy	SRP354989	66
SRR18509033	RNA-Seq	100	4990610500	PRJNA797175	SAMN27028025	1907221224	GEO	public	sra,fastq	gs,s3	s3.us-east-1,gs.US	Male	CD.NonI	SRX14642300	GSM5978802	Inactive	CD	Moderate	Illumina HiSeq 2500	SINGLE	cDNA	TRANSCRIPTOMIC	Homo sapiens	ILLUMINA	Ileum	2022-09-30 03:00:00	GSM5978802	Biopsy	SRP354989	33
SRR18509034	RNA-Seq	100	2938447800	PRJNA797175	SAMN27028026	1027321399	GEO	public	sra,fastq	gs,s3	gs.US,s3.us-east-1	Female	Control.NonI	SRX14642301	GSM5978803	NA	Control	NA	Illumina HiSeq 2500	SINGLE	cDNA	TRANSCRIPTOMIC	Homo sapiens	ILLUMINA	Rectum	2022-09-30 03:00:00	GSM5978803	Biopsy	SRP354989	58
SRR18509036	RNA-Seq	100	4752469200	PRJNA797175	SAMN27028028	1678657420	GEO	public	fastq,sra	s3,gs	gs.US,s3.us-east-1	Female	CD.I	SRX14642303	GSM5978805	Active	CD	Mild	Illumina HiSeq 2500	SINGLE	cDNA	TRANSCRIPTOMIC	Homo sapiens	ILLUMINA	Ileum	2022-09-30 03:00:00	GSM5978805	Biopsy	SRP354989	28
SRR18509037	RNA-Seq	100	4184741100	PRJNA797175	SAMN27028029	1519484206	GEO	public	sra,fastq	s3,gs	s3.us-east-1,gs.US	Male	CD.I	SRX14642304	GSM5978806	Inactive	CD	Mild	Illumina HiSeq 2500	SINGLE	cDNA	TRANSCRIPTOMIC	Homo sapiens	ILLUMINA	Ileum	2022-09-30 03:00:00	GSM5978806	Biopsy	SRP354989	64
SRR18509040	RNA-Seq	100	3707733600	PRJNA797175	SAMN27028032	1359493461	GEO	public	fastq,sra	s3,gs	gs.US,s3.us-east-1	Male	CD.NonI	SRX14641899	GSM5978809	Inactive	CD	Inactive	Illumina HiSeq 2500	SINGLE	cDNA	TRANSCRIPTOMIC	Homo sapiens	ILLUMINA	RightColon	2022-09-30 03:00:00	GSM5978809	Biopsy	SRP354989	66
SRR18509041	RNA-Seq	100	3980011500	PRJNA797175	SAMN27028033	1562598620	GEO	public	fastq,sra	s3,gs	s3.us-east-1,gs.US	Female	UC.I	SRX14641900	GSM5978810	Inactive	UC	Mild	Illumina HiSeq 2500	SINGLE	cDNA	TRANSCRIPTOMIC	Homo sapiens	ILLUMINA	Rectum	2022-09-30 03:00:00	GSM5978810	Biopsy	SRP354989	40
SRR18509043	RNA-Seq	100	4871151600	PRJNA797175	SAMN27028035	1812698940	GEO	public	fastq,sra	gs,s3	s3.us-east-1,gs.US	Female	UC.NonI	SRX14641902	GSM5978812	Inactive	UC	Inactive	Illumina HiSeq 2500	SINGLE	cDNA	TRANSCRIPTOMIC	Homo sapiens	ILLUMINA	Rectum	2022-09-30 03:00:00	GSM5978812	Biopsy	SRP354989	34
SRR18509046	RNA-Seq	100	5334768000	PRJNA797175	SAMN27028043	1909367815	GEO	public	sra,fastq	gs,s3	gs.US,s3.us-east-1	Male	UC.NonI	SRX14641905	GSM5978815	Inactive	UC	Inactive	Illumina HiSeq 2500	SINGLE	cDNA	TRANSCRIPTOMIC	Homo sapiens	ILLUMINA	Rectum	2022-09-30 03:00:00	GSM5978815	Biopsy	SRP354989	57
SRR18509047	RNA-Seq	100	4689905100	PRJNA797175	SAMN27028037	1657436707	GEO	public	fastq,sra	gs,s3	s3.us-east-1,gs.US	Male	Control.NonI	SRX14641906	GSM5978816	NA	Control	NA	Illumina HiSeq 2500	SINGLE	cDNA	TRANSCRIPTOMIC	Homo sapiens	ILLUMINA	Ileum	2022-09-30 03:00:00	GSM5978816	Biopsy	SRP354989	56
SRR18509049	RNA-Seq	100	4502345100	PRJNA797175	SAMN27028039	1578337096	GEO	public	fastq,sra	s3,gs	gs.US,s3.us-east-1	Male	UC.NonI	SRX14641908	GSM5978818	Inactive	UC	Inactive	Illumina HiSeq 2500	SINGLE	cDNA	TRANSCRIPTOMIC	Homo sapiens	ILLUMINA	Rectum	2022-09-30 03:00:00	GSM5978818	Biopsy	SRP354989	58
SRR18509052	RNA-Seq	100	4179777900	PRJNA797175	SAMN27028044	1553909535	GEO	public	fastq,sra	gs,s3	gs.US,s3.us-east-1	Male	CD.NonI	SRX14641911	GSM5978821	Inactive	CD	Inactive	Illumina HiSeq 2500	SINGLE	cDNA	TRANSCRIPTOMIC	Homo sapiens	ILLUMINA	Ileum	2022-09-30 03:00:00	GSM5978821	Biopsy	SRP354989	37
SRR18509054	RNA-Seq	100	2875129100	PRJNA797175	SAMN27028046	1179101595	GEO	public	fastq,sra	ncbi,s3,gs	s3.us-east-1,gs.US,ncbi.public	Male	Control.NonI	SRX14641913	GSM5978823	NA	Control	NA	Illumina HiSeq 2500	SINGLE	cDNA	TRANSCRIPTOMIC	Homo sapiens	ILLUMINA	Rectum	2022-09-30 03:00:00	GSM5978823	Biopsy	SRP354989	48
SRR18509055	RNA-Seq	100	4807825900	PRJNA797175	SAMN27028047	1923023612	GEO	public	sra,fastq	gs,s3	gs.US,s3.us-east-1	Female	CD.I	SRX14641914	GSM5978824	Inactive	CD	Mild	Illumina HiSeq 2500	SINGLE	cDNA	TRANSCRIPTOMIC	Homo sapiens	ILLUMINA	Ileum	2022-09-30 03:00:00	GSM5978824	Biopsy	SRP354989	40
SRR18509056	RNA-Seq	100	3860765400	PRJNA797175	SAMN27028048	1414858506	GEO	public	sra,fastq	s3,gs	s3.us-east-1,gs.US	Male	CD.I	SRX14641915	GSM5978825	Active	CD	Moderate	Illumina HiSeq 2500	SINGLE	cDNA	TRANSCRIPTOMIC	Homo sapiens	ILLUMINA	Ileum	2022-09-30 03:00:00	GSM5978825	Biopsy	SRP354989	64
SRR18509059	RNA-Seq	100	1954186700	PRJNA797175	SAMN27028051	867654287	GEO	public	fastq,sra	s3,gs	s3.us-east-1,gs.US	Female	CD.I	SRX14641918	GSM5978828	NA	CD	Moderate	Illumina HiSeq 2500	SINGLE	cDNA	TRANSCRIPTOMIC	Homo sapiens	ILLUMINA	Rectum	2022-09-30 03:00:00	GSM5978828	Biopsy	SRP354989	48
SRR18509061	RNA-Seq	100	3381612900	PRJNA797175	SAMN27028053	1152420173	GEO	public	sra,fastq	gs,s3	s3.us-east-1,gs.US	Female	CD.I	SRX14641920	GSM5978830	Inactive	CD	Inactive	Illumina HiSeq 2500	SINGLE	cDNA	TRANSCRIPTOMIC	Homo sapiens	ILLUMINA	Cecum	2022-09-30 03:00:00	GSM5978830	Biopsy	SRP354989	27
SRR18509062	RNA-Seq	100	3960414500	PRJNA797175	SAMN27028054	1622106346	GEO	public	fastq,sra	s3,gs	s3.us-east-1,gs.US	Male	CD.I	SRX14640202	GSM5978831	Inactive	CD	Moderate	Illumina HiSeq 2500	SINGLE	cDNA	TRANSCRIPTOMIC	Homo sapiens	ILLUMINA	Ileum	2022-09-30 03:00:00	GSM5978831	Biopsy	SRP354989	53
SRR18509064	RNA-Seq	100	3249217400	PRJNA797175	SAMN27028056	1154503036	GEO	public	sra,fastq	s3,gs	s3.us-east-1,gs.US	Male	CD.NonI	SRX14640204	GSM5978833	Inactive	CD	Mild	Illumina HiSeq 2500	SINGLE	cDNA	TRANSCRIPTOMIC	Homo sapiens	ILLUMINA	Rectum	2022-09-30 03:00:00	GSM5978833	Biopsy	SRP354989	27
SRR18509066	RNA-Seq	100	3462303200	PRJNA797175	SAMN27028058	1450749461	GEO	public	sra,fastq	gs,s3	gs.US,s3.us-east-1	Male	UC.I	SRX14640206	GSM5978835	Active	UC	Severe	Illumina HiSeq 2500	SINGLE	cDNA	TRANSCRIPTOMIC	Homo sapiens	ILLUMINA	Rectum	2022-09-30 03:00:00	GSM5978835	Biopsy	SRP354989	37
SRR18509069	RNA-Seq	100	3785460900	PRJNA797175	SAMN27028061	1495696495	GEO	public	fastq,sra	gs,s3	gs.US,s3.us-east-1	Male	Control.NonI	SRX14640209	GSM5978838	NA	Control	NA	Illumina HiSeq 2500	SINGLE	cDNA	TRANSCRIPTOMIC	Homo sapiens	ILLUMINA	Ileum	2022-09-30 03:00:00	GSM5978838	Biopsy	SRP354989	47
SRR18509070	RNA-Seq	100	3382678000	PRJNA797175	SAMN27028062	1300039437	GEO	public	fastq,sra	gs,s3	gs.US,s3.us-east-1	Female	UC.NonI	SRX14640210	GSM5978839	Inactive	UC	Inactive	Illumina HiSeq 2500	SINGLE	cDNA	TRANSCRIPTOMIC	Homo sapiens	ILLUMINA	LeftColon	2022-09-30 03:00:00	GSM5978839	Biopsy	SRP354989	35
SRR18509072	RNA-Seq	100	2672532800	PRJNA797175	SAMN27028064	1094716767	GEO	public	fastq,sra	gs,s3	s3.us-east-1,gs.US	Female	CD.I	SRX14640212	GSM5978841	Inactive	CD	Inactive	Illumina HiSeq 2500	SINGLE	cDNA	TRANSCRIPTOMIC	Homo sapiens	ILLUMINA	Sigmoid	2022-09-30 03:00:00	GSM5978841	Biopsy	SRP354989	30
SRR18509074	RNA-Seq	100	3328251100	PRJNA797175	SAMN27028066	1220569739	GEO	public	sra,fastq	gs,s3	gs.US,s3.us-east-1	Male	CD.I	SRX14640214	GSM5978843	Inactive	CD	Moderate	Illumina HiSeq 2500	SINGLE	cDNA	TRANSCRIPTOMIC	Homo sapiens	ILLUMINA	Ileum	2022-09-30 03:00:00	GSM5978843	Biopsy	SRP354989	68
SRR18509077	RNA-Seq	100	5091372100	PRJNA797175	SAMN27028069	1872168056	GEO	public	sra,fastq	s3,gs	gs.US,s3.us-east-1	Male	Control.NonI	SRX14640217	GSM5978846	NA	Control	NA	Illumina HiSeq 2500	SINGLE	cDNA	TRANSCRIPTOMIC	Homo sapiens	ILLUMINA	Rectum	2022-09-30 03:00:00	GSM5978846	Biopsy	SRP354989	52
SRR18509078	RNA-Seq	100	4715201800	PRJNA797175	SAMN27028070	1631451336	GEO	public	sra,fastq	ncbi,gs,s3	ncbi.public,gs.US,s3.us-east-1	Male	Control.NonI	SRX14640218	GSM5978847	NA	Control	NA	Illumina HiSeq 2500	SINGLE	cDNA	TRANSCRIPTOMIC	Homo sapiens	ILLUMINA	Ileum	2022-09-30 03:00:00	GSM5978847	Biopsy	SRP354989	50
SRR18509080	RNA-Seq	100	5816856900	PRJNA797175	SAMN27028072	2219368408	GEO	public	fastq,sra	gs,s3	gs.US,s3.us-east-1	Male	UC.I	SRX14640220	GSM5978849	Inactive	UC	Mild	Illumina HiSeq 2500	SINGLE	cDNA	TRANSCRIPTOMIC	Homo sapiens	ILLUMINA	Rectum	2022-09-30 03:00:00	GSM5978849	Biopsy	SRP354989	66
SRR18509082	RNA-Seq	100	3498440600	PRJNA797175	SAMN27028074	1253179803	GEO	public	sra,fastq	s3,gs	gs.US,s3.us-east-1	Male	CD.I	SRX14640222	GSM5978851	Inactive	CD	Mild	Illumina HiSeq 2500	SINGLE	cDNA	TRANSCRIPTOMIC	Homo sapiens	ILLUMINA	Ileum	2022-09-30 03:00:00	GSM5978851	Biopsy	SRP354989	29
SRR18509084	RNA-Seq	100	3903533400	PRJNA797175	SAMN27028076	1371471747	GEO	public	sra,fastq	s3,ncbi,gs	s3.us-east-1,gs.US,ncbi.public	Female	CD.I	SRX14640224	GSM5978853	Inactive	CD	Moderate	Illumina HiSeq 2500	SINGLE	cDNA	TRANSCRIPTOMIC	Homo sapiens	ILLUMINA	Rectum	2022-09-30 03:00:00	GSM5978853	Biopsy	SRP354989	21
SRR18509086	RNA-Seq	100	4960605500	PRJNA797175	SAMN27028078	1684708248	GEO	public	fastq,sra	gs,s3	s3.us-east-1,gs.US	Female	Control.NonI	SRX14641283	GSM5978855	NA	Control	NA	Illumina HiSeq 2500	SINGLE	cDNA	TRANSCRIPTOMIC	Homo sapiens	ILLUMINA	Ileum	2022-09-30 03:00:00	GSM5978855	Biopsy	SRP354989	51
SRR18509088	RNA-Seq	100	4463455400	PRJNA797175	SAMN27028080	1685463147	GEO	public	fastq,sra	s3,gs	s3.us-east-1,gs.US	Male	CD.NonI	SRX14641285	GSM5978857	NA	CD	Inactive	Illumina HiSeq 2500	SINGLE	cDNA	TRANSCRIPTOMIC	Homo sapiens	ILLUMINA	Ileum	2022-09-30 03:00:00	GSM5978857	Biopsy	SRP354989	49
SRR18509089	RNA-Seq	100	4568314600	PRJNA797175	SAMN27028081	1676029432	GEO	public	sra,fastq	gs,ncbi,s3	ncbi.public,gs.US,s3.us-east-1	Male	CD.NonI	SRX14641286	GSM5978858	Inactive	CD	Inactive	Illumina HiSeq 2500	SINGLE	cDNA	TRANSCRIPTOMIC	Homo sapiens	ILLUMINA	Sigmoid	2022-09-30 03:00:00	GSM5978858	Biopsy	SRP354989	37
SRR18509091	RNA-Seq	100	3526362400	PRJNA797175	SAMN27027792	1419515547	GEO	public	fastq,sra	s3,gs	s3.us-east-1,gs.US	Female	CD.NonI	SRX14641288	GSM5978860	NA	CD	Inactive	Illumina HiSeq 2500	SINGLE	cDNA	TRANSCRIPTOMIC	Homo sapiens	ILLUMINA	Ileum	2022-09-30 03:00:00	GSM5978860	Biopsy	SRP354989	28
SRR18509093	RNA-Seq	100	5247521200	PRJNA797175	SAMN27027797	2077640821	GEO	public	fastq,sra	gs,s3	gs.US,s3.us-east-1	Female	CD.I	SRX14641290	GSM5978862	NA	CD	Moderate	Illumina HiSeq 2500	SINGLE	cDNA	TRANSCRIPTOMIC	Homo sapiens	ILLUMINA	Ileum	2022-09-30 03:00:00	GSM5978862	Biopsy	SRP354989	23
SRR18509095	RNA-Seq	100	4380391700	PRJNA797175	SAMN27027801	1553503486	GEO	public	fastq,sra	gs,s3	s3.us-east-1,gs.US	Female	UC.NonI	SRX14641292	GSM5978864	Inactive	UC	Inactive	Illumina HiSeq 2500	SINGLE	cDNA	TRANSCRIPTOMIC	Homo sapiens	ILLUMINA	Cecum	2022-09-30 03:00:00	GSM5978864	Biopsy	SRP354989	32
SRR18509097	RNA-Seq	100	3231099200	PRJNA797175	SAMN27027806	1233220350	GEO	public	sra,fastq	gs,s3	gs.US,s3.us-east-1	Female	Control.NonI	SRX14641294	GSM5978866	NA	Control	NA	Illumina HiSeq 2500	SINGLE	cDNA	TRANSCRIPTOMIC	Homo sapiens	ILLUMINA	Rectum	2022-09-30 03:00:00	GSM5978866	Biopsy	SRP354989	69
SRR18509100	RNA-Seq	100	7091200600	PRJNA797175	SAMN27027812	2711271528	GEO	public	sra,fastq	gs,s3	gs.US,s3.us-east-1	Male	UC.I	SRX14641297	GSM5978869	Inactive	UC	Moderate	Illumina HiSeq 2500	SINGLE	cDNA	TRANSCRIPTOMIC	Homo sapiens	ILLUMINA	Rectum	2022-09-30 03:00:00	GSM5978869	Biopsy	SRP354989	59
SRR18509102	RNA-Seq	100	1973752100	PRJNA797175	SAMN27027815	700118794	GEO	public	fastq,sra	gs,s3	s3.us-east-1,gs.US	Male	UC.NonI	SRX14641299	GSM5978871	Inactive	UC	Moderate	Illumina HiSeq 2500	SINGLE	cDNA	TRANSCRIPTOMIC	Homo sapiens	ILLUMINA	Ileum	2022-09-30 03:00:00	GSM5978871	Biopsy	SRP354989	73
SRR18509104	RNA-Seq	100	2740869900	PRJNA797175	SAMN27027822	999349501	GEO	public	sra,fastq	gs,s3	gs.US,s3.us-east-1	Female	Control.NonI	SRX14641301	GSM5978873	NA	Control	NA	Illumina HiSeq 2500	SINGLE	cDNA	TRANSCRIPTOMIC	Homo sapiens	ILLUMINA	Rectum	2022-09-30 03:00:00	GSM5978873	Biopsy	SRP354989	21
SRR18509106	RNA-Seq	100	3321945900	PRJNA797175	SAMN27027827	1166998321	GEO	public	sra,fastq	gs,s3	s3.us-east-1,gs.US	Male	CD.I	SRX14641303	GSM5978875	Inactive	CD	Moderate	Illumina HiSeq 2500	SINGLE	cDNA	TRANSCRIPTOMIC	Homo sapiens	ILLUMINA	Cecum	2022-09-30 03:00:00	GSM5978875	Biopsy	SRP354989	63
SRR18509108	RNA-Seq	100	7218706800	PRJNA797175	SAMN27027818	3112453313	GEO	public	fastq,sra	s3,gs	s3.us-east-1,gs.US	Male	CD.NonI	SRX14641305	GSM5978877	Active	CD	Moderate	Illumina HiSeq 2500	SINGLE	cDNA	TRANSCRIPTOMIC	Homo sapiens	ILLUMINA	Ileum	2022-09-30 03:00:00	GSM5978877	Biopsy	SRP354989	39
SRR18509110	RNA-Seq	100	3482588000	PRJNA797175	SAMN27027831	1454062423	GEO	public	sra,fastq	s3,gs	s3.us-east-1,gs.US	Female	UC.I	SRX14642305	GSM5978879	Inactive	UC	Mild	Illumina HiSeq 2500	SINGLE	cDNA	TRANSCRIPTOMIC	Homo sapiens	ILLUMINA	Sigmoid	2022-09-30 03:00:00	GSM5978879	Biopsy	SRP354989	31
SRR18509113	RNA-Seq	100	4673685400	PRJNA797175	SAMN27027836	1630502027	GEO	public	sra,fastq	s3,gs	gs.US,s3.us-east-1	Female	UC.NonI	SRX14642308	GSM5978882	Inactive	UC	Inactive	Illumina HiSeq 2500	SINGLE	cDNA	TRANSCRIPTOMIC	Homo sapiens	ILLUMINA	Rectum	2022-09-30 03:00:00	GSM5978882	Biopsy	SRP354989	60
SRR18509114	RNA-Seq	100	4055547700	PRJNA797175	SAMN27027839	1764718069	GEO	public	fastq,sra	s3,gs	s3.us-east-1,gs.US	Female	Control.NonI	SRX14642309	GSM5978883	NA	Control	NA	Illumina HiSeq 2500	SINGLE	cDNA	TRANSCRIPTOMIC	Homo sapiens	ILLUMINA	Cecum	2022-09-30 03:00:00	GSM5978883	Biopsy	SRP354989	51
SRR18509116	RNA-Seq	100	5682717400	PRJNA797175	SAMN27027842	2010989895	GEO	public	fastq,sra	gs,s3	gs.US,s3.us-east-1	Male	CD.I	SRX14642311	GSM5978885	Inactive	CD	Inactive	Illumina HiSeq 2500	SINGLE	cDNA	TRANSCRIPTOMIC	Homo sapiens	ILLUMINA	Ileum	2022-09-30 03:00:00	GSM5978885	Biopsy	SRP354989	32
SRR18509119	RNA-Seq	100	3470083100	PRJNA797175	SAMN27027847	1444300934	GEO	public	fastq,sra	s3,gs	gs.US,s3.us-east-1	Male	UC.I	SRX14642314	GSM5978888	Inactive	UC	Mild	Illumina HiSeq 2500	SINGLE	cDNA	TRANSCRIPTOMIC	Homo sapiens	ILLUMINA	LeftColon	2022-09-30 03:00:00	GSM5978888	Biopsy	SRP354989	49
SRR18509122	RNA-Seq	100	3390045400	PRJNA797175	SAMN27027969	1142279857	GEO	public	fastq,sra	gs,s3	s3.us-east-1,gs.US	Female	CD.I	SRX14642317	GSM5978891	Inactive	CD	Mild	Illumina HiSeq 2500	SINGLE	cDNA	TRANSCRIPTOMIC	Homo sapiens	ILLUMINA	Cecum	2022-09-30 03:00:00	GSM5978891	Biopsy	SRP354989	25
SRR18509125	RNA-Seq	100	4638614300	PRJNA797175	SAMN27027972	1577133481	GEO	public	fastq,sra	gs,s3	gs.US,s3.us-east-1	Female	UC.I	SRX14642320	GSM5978894	Active	UC	Severe	Illumina HiSeq 2500	SINGLE	cDNA	TRANSCRIPTOMIC	Homo sapiens	ILLUMINA	Rectum	2022-09-30 03:00:00	GSM5978894	Biopsy	SRP354989	54
SRR18509126	RNA-Seq	100	4356821600	PRJNA797175	SAMN27027973	1589128299	GEO	public	sra,fastq	gs,s3	s3.us-east-1,gs.US	Male	UC.NonI	SRX14642321	GSM5978895	Inactive	UC	Inactive	Illumina HiSeq 2500	SINGLE	cDNA	TRANSCRIPTOMIC	Homo sapiens	ILLUMINA	Ileum	2022-09-30 03:00:00	GSM5978895	Biopsy	SRP354989	34
SRR18509127	RNA-Seq	100	4101740600	PRJNA797175	SAMN27027974	1509152244	GEO	public	fastq,sra	gs,s3	gs.US,s3.us-east-1	Male	Control.NonI	SRX14642322	GSM5978896	NA	Control	NA	Illumina HiSeq 2500	SINGLE	cDNA	TRANSCRIPTOMIC	Homo sapiens	ILLUMINA	Ileum	2022-09-30 03:00:00	GSM5978896	Biopsy	SRP354989	57
SRR18509129	RNA-Seq	100	4085823300	PRJNA797175	SAMN27027980	1516874667	GEO	public	fastq,sra	s3,gs	gs.US,s3.us-east-1	Male	UC.I	SRX14642324	GSM5978898	Inactive	UC	Severe	Illumina HiSeq 2500	SINGLE	cDNA	TRANSCRIPTOMIC	Homo sapiens	ILLUMINA	Rectum	2022-09-30 03:00:00	GSM5978898	Biopsy	SRP354989	26
SRR18509133	RNA-Seq	100	4598923900	PRJNA797175	SAMN27027978	1727953481	GEO	public	sra,fastq	s3,gs	s3.us-east-1,gs.US	Female	CD.I	SRX14642328	GSM5978902	Inactive	CD	Mild	Illumina HiSeq 2500	SINGLE	cDNA	TRANSCRIPTOMIC	Homo sapiens	ILLUMINA	Cecum	2022-09-30 03:00:00	GSM5978902	Biopsy	SRP354989	24
SRR18509135	RNA-Seq	106	5459343360	PRJNA797175	SAMN27027982	2039967867	GEO	public	sra,fastq	s3,gs	s3.us-east-1,gs.US	Male	Control.NonI	SRX14641922	GSM5978904	NA	Control	NA	Illumina HiSeq 2500	SINGLE	cDNA	TRANSCRIPTOMIC	Homo sapiens	ILLUMINA	Ileum	2022-09-30 03:00:00	GSM5978904	Biopsy	SRP354989	64
SRR18509136	RNA-Seq	100	3416820300	PRJNA797175	SAMN27027983	1167554135	GEO	public	sra,fastq	s3,gs	gs.US,s3.us-east-1	Male	CD.NonI	SRX14641923	GSM5978905	Inactive	CD	Mild	Illumina HiSeq 2500	SINGLE	cDNA	TRANSCRIPTOMIC	Homo sapiens	ILLUMINA	Ileum	2022-09-30 03:00:00	GSM5978905	Biopsy	SRP354989	51
SRR18509138	RNA-Seq	100	5213569600	PRJNA797175	SAMN27027985	2051564363	GEO	public	fastq,sra	s3,gs	gs.US,s3.us-east-1	Male	CD.I	SRX14641925	GSM5978907	Inactive	CD	Mild	Illumina HiSeq 2500	SINGLE	cDNA	TRANSCRIPTOMIC	Homo sapiens	ILLUMINA	Rectum	2022-09-30 03:00:00	GSM5978907	Biopsy	SRP354989	64
SRR18509141	RNA-Seq	100	3921545900	PRJNA797175	SAMN27027988	1366746778	GEO	public	fastq,sra	s3,gs	gs.US,s3.us-east-1	Female	Control.NonI	SRX14641928	GSM5978910	NA	Control	NA	Illumina HiSeq 2500	SINGLE	cDNA	TRANSCRIPTOMIC	Homo sapiens	ILLUMINA	Rectum	2022-09-30 03:00:00	GSM5978910	Biopsy	SRP354989	54
SRR18509142	RNA-Seq	100	3352969100	PRJNA797175	SAMN27027989	1271872590	GEO	public	sra,fastq	s3,gs	gs.US,s3.us-east-1	Female	Control.NonI	SRX14641929	GSM5978911	NA	Control	NA	Illumina HiSeq 2500	SINGLE	cDNA	TRANSCRIPTOMIC	Homo sapiens	ILLUMINA	Cecum	2022-09-30 03:00:00	GSM5978911	Biopsy	SRP354989	45
SRR18509144	RNA-Seq	100	6870146400	PRJNA797175	SAMN27027991	2495797538	GEO	public	fastq,sra	s3,gs	s3.us-east-1,gs.US	Male	CD.NonI	SRX14641931	GSM5978913	NA	CD	Inactive	Illumina HiSeq 2500	SINGLE	cDNA	TRANSCRIPTOMIC	Homo sapiens	ILLUMINA	Ileum	2022-09-30 03:00:00	GSM5978913	Biopsy	SRP354989	50
SRR18509146	RNA-Seq	100	3945420800	PRJNA797175	SAMN27027993	1538164163	GEO	public	fastq,sra	s3,gs	gs.US,s3.us-east-1	Male	CD.NonI	SRX14641933	GSM5978915	NA	CD	Inactive	Illumina HiSeq 2500	SINGLE	cDNA	TRANSCRIPTOMIC	Homo sapiens	ILLUMINA	Ileum	2022-09-30 03:00:00	GSM5978915	Biopsy	SRP354989	36
SRR18509148	RNA-Seq	100	2948364900	PRJNA797175	SAMN27025735	1103378664	GEO	public	fastq,sra	gs,s3	gs.US,s3.us-east-1	Male	UC.NonI	SRX14640227	GSM5976500	Inactive	UC	Inactive	Illumina HiSeq 2500	SINGLE	cDNA	TRANSCRIPTOMIC	Homo sapiens	ILLUMINA	LeftColon	2022-09-30 03:00:00	GSM5976500	Biopsy	SRP354989	44
SRR18509152	RNA-Seq	100	3934181200	PRJNA797175	SAMN27025739	1364653818	GEO	public	sra,fastq	s3,gs	s3.us-east-1,gs.US	Female	CD.NonI	SRX14640231	GSM5976504	Active	CD	Inactive	Illumina HiSeq 2500	SINGLE	cDNA	TRANSCRIPTOMIC	Homo sapiens	ILLUMINA	Transverse	2022-09-30 03:00:00	GSM5976504	Biopsy	SRP354989	60
SRR18509153	RNA-Seq	100	5033538900	PRJNA797175	SAMN27025740	1750853064	GEO	public	sra,fastq	s3,gs	gs.US,s3.us-east-1	Male	CD.NonI	SRX14640232	GSM5976505	Inactive	CD	Moderate	Illumina HiSeq 2500	SINGLE	cDNA	TRANSCRIPTOMIC	Homo sapiens	ILLUMINA	Sigmoid	2022-09-30 03:00:00	GSM5976505	Biopsy	SRP354989	38
SRR18509156	RNA-Seq	100	4413686100	PRJNA797175	SAMN27025743	1565188175	GEO	public	sra,fastq	s3,gs	gs.US,s3.us-east-1	Male	UC.I	SRX14640235	GSM5976508	Active	UC	Moderate	Illumina HiSeq 2500	SINGLE	cDNA	TRANSCRIPTOMIC	Homo sapiens	ILLUMINA	Sigmoid	2022-09-30 03:00:00	GSM5976508	Biopsy	SRP354989	20
SRR18509157	RNA-Seq	104	3728670528	PRJNA797175	SAMN27025744	1467850534	GEO	public	sra,fastq	gs,s3	gs.US,s3.us-east-1	Female	Control.NonI	SRX14640236	GSM5976509	NA	Control	NA	Illumina HiSeq 2500	SINGLE	cDNA	TRANSCRIPTOMIC	Homo sapiens	ILLUMINA	Cecum	2022-09-30 03:00:00	GSM5976509	Biopsy	SRP354989	73
SRR18509159	RNA-Seq	100	5499065300	PRJNA797175	SAMN27025747	1936794948	GEO	public	fastq,sra	gs,s3	gs.US,s3.us-east-1	Female	Control.NonI	SRX14640238	GSM5976511	NA	Control	NA	Illumina HiSeq 2500	SINGLE	cDNA	TRANSCRIPTOMIC	Homo sapiens	ILLUMINA	Ileum	2022-09-30 03:00:00	GSM5976511	Biopsy	SRP354989	64
SRR18509161	RNA-Seq	100	1380700100	PRJNA797175	SAMN27025749	572472134	GEO	public	sra,fastq	s3,gs	s3.us-east-1,gs.US	Female	Control.NonI	SRX14640240	GSM5976513	NA	Control	NA	Illumina HiSeq 2500	SINGLE	cDNA	TRANSCRIPTOMIC	Homo sapiens	ILLUMINA	Rectum	2022-09-30 03:00:00	GSM5976513	Biopsy	SRP354989	51
SRR18509163	RNA-Seq	100	3611574800	PRJNA797175	SAMN27025638	1429230359	GEO	public	sra,fastq	s3,gs	s3.us-east-1,gs.US	Female	CD.NonI	SRX14640242	GSM5976515	NA	CD	Inactive	Illumina HiSeq 2500	SINGLE	cDNA	TRANSCRIPTOMIC	Homo sapiens	ILLUMINA	Ileum	2022-09-30 03:00:00	GSM5976515	Biopsy	SRP354989	32
SRR18509165	RNA-Seq	100	5577680200	PRJNA797175	SAMN27025640	1988401980	GEO	public	sra,fastq	s3,gs	gs.US,s3.us-east-1	Male	CD.NonI	SRX14640244	GSM5976517	Active	CD	Inactive	Illumina HiSeq 2500	SINGLE	cDNA	TRANSCRIPTOMIC	Homo sapiens	ILLUMINA	Ileum	2022-09-30 03:00:00	GSM5976517	Biopsy	SRP354989	55
SRR18509167	RNA-Seq	100	3405926300	PRJNA797175	SAMN27025642	1573827736	GEO	public	fastq,sra	gs,s3	gs.US,s3.us-east-1	Male	UC.NonI	SRX14640246	GSM5976519	Inactive	UC	Mild	Illumina HiSeq 2500	SINGLE	cDNA	TRANSCRIPTOMIC	Homo sapiens	ILLUMINA	Rectum	2022-09-30 03:00:00	GSM5976519	Biopsy	SRP354989	79
SRR18509169	RNA-Seq	100	3839525500	PRJNA797175	SAMN27025608	1387864050	GEO	public	fastq,sra	gs,s3	gs.US,s3.us-east-1	Female	CD.NonI	SRX14640248	GSM5976521	Inactive	CD	Inactive	Illumina HiSeq 2500	SINGLE	cDNA	TRANSCRIPTOMIC	Homo sapiens	ILLUMINA	Ileum	2022-09-30 03:00:00	GSM5976521	Biopsy	SRP354989	34
SRR18509171	RNA-Seq	100	3922161500	PRJNA797175	SAMN27025610	1325930969	GEO	public	fastq,sra	gs,s3	s3.us-east-1,gs.US	Female	CD.I	SRX14641307	GSM5976523	Inactive	CD	Inactive	Illumina HiSeq 2500	SINGLE	cDNA	TRANSCRIPTOMIC	Homo sapiens	ILLUMINA	Rectum	2022-09-30 03:00:00	GSM5976523	Biopsy	SRP354989	46
SRR18509173	RNA-Seq	100	3553381100	PRJNA797175	SAMN27025612	1411944281	GEO	public	fastq,sra	s3,gs,ncbi	s3.us-east-1,gs.US,ncbi.public	Male	Control.NonI	SRX14641309	GSM5976525	NA	Control	NA	Illumina HiSeq 2500	SINGLE	cDNA	TRANSCRIPTOMIC	Homo sapiens	ILLUMINA	Rectum	2022-09-30 03:00:00	GSM5976525	Biopsy	SRP354989	51
SRR18509174	RNA-Seq	100	4263469400	PRJNA797175	SAMN27025613	1835038279	GEO	public	sra,fastq	gs,s3	gs.US,s3.us-east-1	Female	UC.NonI	SRX14640199	GSM5976526	Inactive	UC	Inactive	Illumina HiSeq 2500	SINGLE	cDNA	TRANSCRIPTOMIC	Homo sapiens	ILLUMINA	Rectum	2022-09-30 03:00:00	GSM5976526	Biopsy	SRP354989	20
SRR18509175	RNA-Seq	100	2611188600	PRJNA797175	SAMN27025614	1060584333	GEO	public	fastq,sra	s3,gs	s3.us-east-1,gs.US	Male	Control.NonI	SRX14640200	GSM5976527	NA	Control	NA	Illumina HiSeq 2500	SINGLE	cDNA	TRANSCRIPTOMIC	Homo sapiens	ILLUMINA	Ileum	2022-09-30 03:00:00	GSM5976527	Biopsy	SRP354989	27
SRR18509178	RNA-Seq	100	2783835600	PRJNA797175	SAMN27025617	1203008650	GEO	public	fastq,sra	s3,gs,ncbi	gs.US,ncbi.public,s3.us-east-1	Female	UC.I	SRX14641311	GSM5976530	Inactive	UC	Inactive	Illumina HiSeq 2500	SINGLE	cDNA	TRANSCRIPTOMIC	Homo sapiens	ILLUMINA	Rectum	2022-09-30 03:00:00	GSM5976530	Biopsy	SRP354989	24
SRR18509181	RNA-Seq	100	3326884300	PRJNA797175	SAMN27025620	1377124383	GEO	public	fastq,sra	gs,s3	gs.US,s3.us-east-1	Male	CD.NonI	SRX14641314	GSM5976533	Inactive	CD	Inactive	Illumina HiSeq 2500	SINGLE	cDNA	TRANSCRIPTOMIC	Homo sapiens	ILLUMINA	Ileum	2022-09-30 03:00:00	GSM5976533	Biopsy	SRP354989	29
SRR18509182	RNA-Seq	100	7124552400	PRJNA797175	SAMN27025621	3132005923	GEO	public	sra,fastq	s3,gs	gs.US,s3.us-east-1	Male	CD.I	SRX14641315	GSM5976534	Inactive	CD	Mild	Illumina HiSeq 2500	SINGLE	cDNA	TRANSCRIPTOMIC	Homo sapiens	ILLUMINA	Ileum	2022-09-30 03:00:00	GSM5976534	Biopsy	SRP354989	25
SRR18509186	RNA-Seq	100	4037143200	PRJNA797175	SAMN27025625	1398610452	GEO	public	fastq,sra	s3,gs	gs.US,s3.us-east-1	Male	CD.I	SRX14641319	GSM5976538	Inactive	CD	Mild	Illumina HiSeq 2500	SINGLE	cDNA	TRANSCRIPTOMIC	Homo sapiens	ILLUMINA	Transverse	2022-09-30 03:00:00	GSM5976538	Biopsy	SRP354989	45
SRR18509188	RNA-Seq	100	4115224900	PRJNA797175	SAMN27025627	1926908097	GEO	public	fastq,sra	gs,s3	gs.US,s3.us-east-1	Female	Control.NonI	SRX14641321	GSM5976540	NA	Control	NA	Illumina HiSeq 2500	SINGLE	cDNA	TRANSCRIPTOMIC	Homo sapiens	ILLUMINA	Ileum	2022-09-30 03:00:00	GSM5976540	Biopsy	SRP354989	56
SRR18509189	RNA-Seq	100	4797835900	PRJNA797175	SAMN27025628	1887859680	GEO	public	fastq,sra	s3,gs	s3.us-east-1,gs.US	Female	Control.NonI	SRX14641322	GSM5976541	NA	Control	NA	Illumina HiSeq 2500	SINGLE	cDNA	TRANSCRIPTOMIC	Homo sapiens	ILLUMINA	Rectum	2022-09-30 03:00:00	GSM5976541	Biopsy	SRP354989	21
SRR18509191	RNA-Seq	100	4225124500	PRJNA797175	SAMN27025630	1429833326	GEO	public	fastq,sra	gs,s3	gs.US,s3.us-east-1	Male	UC.I	SRX14641324	GSM5976543	Inactive	UC	Inactive	Illumina HiSeq 2500	SINGLE	cDNA	TRANSCRIPTOMIC	Homo sapiens	ILLUMINA	Rectum	2022-09-30 03:00:00	GSM5976543	Biopsy	SRP354989	32
SRR18509192	RNA-Seq	100	4023485700	PRJNA797175	SAMN27025631	1544749939	GEO	public	fastq,sra	s3,gs	gs.US,s3.us-east-1	Male	CD.NonI	SRX14641325	GSM5976544	Inactive	CD	Moderate	Illumina HiSeq 2500	SINGLE	cDNA	TRANSCRIPTOMIC	Homo sapiens	ILLUMINA	Ileum	2022-09-30 03:00:00	GSM5976544	Biopsy	SRP354989	38
SRR18509195	RNA-Seq	100	3469139200	PRJNA797175	SAMN27025634	1183460689	GEO	public	sra,fastq	gs,s3	s3.us-east-1,gs.US	Female	Control.NonI	SRX14641328	GSM5976547	NA	Control	NA	Illumina HiSeq 2500	SINGLE	cDNA	TRANSCRIPTOMIC	Homo sapiens	ILLUMINA	Cecum	2022-09-30 03:00:00	GSM5976547	Biopsy	SRP354989	55
SRR18509196	RNA-Seq	100	4187018500	PRJNA797175	SAMN27025635	1452973185	GEO	public	sra,fastq	gs,s3	s3.us-east-1,gs.US	Male	UC.NonI	SRX14641329	GSM5976548	Inactive	UC	Inactive	Illumina HiSeq 2500	SINGLE	cDNA	TRANSCRIPTOMIC	Homo sapiens	ILLUMINA	Rectum	2022-09-30 03:00:00	GSM5976548	Biopsy	SRP354989	40
SRR18509197	RNA-Seq	100	2894754800	PRJNA797175	SAMN27025636	1041804206	GEO	public	fastq,sra	gs,s3	gs.US,s3.us-east-1	Female	CD.NonI	SRX14641330	GSM5976549	Active	CD	Inactive	Illumina HiSeq 2500	SINGLE	cDNA	TRANSCRIPTOMIC	Homo sapiens	ILLUMINA	Ileum	2022-09-30 03:00:00	GSM5976549	Biopsy	SRP354989	62
SRR18509200	RNA-Seq	100	4224245400	PRJNA797175	SAMN27025551	1715024005	GEO	public	sra,fastq	s3,gs	s3.us-east-1,gs.US	Male	Control.NonI	SRX14641947	GSM5976552	NA	Control	NA	Illumina HiSeq 2500	SINGLE	cDNA	TRANSCRIPTOMIC	Homo sapiens	ILLUMINA	Rectum	2022-09-30 03:00:00	GSM5976552	Biopsy	SRP354989	51
SRR18509201	RNA-Seq	100	3826948500	PRJNA797175	SAMN27025552	1644399578	GEO	public	fastq,sra	gs,s3,ncbi	s3.us-east-1,ncbi.public,gs.US	Male	CD.NonI	SRX14641948	GSM5976553	Inactive	CD	Mild	Illumina HiSeq 2500	SINGLE	cDNA	TRANSCRIPTOMIC	Homo sapiens	ILLUMINA	Ileum	2022-09-30 03:00:00	GSM5976553	Biopsy	SRP354989	30
SRR18509204	RNA-Seq	100	3717348700	PRJNA797175	SAMN27025555	1741683892	GEO	public	fastq,sra	s3,gs	s3.us-east-1,gs.US	Male	Control.NonI	SRX14641951	GSM5976556	NA	Control	NA	Illumina HiSeq 2500	SINGLE	cDNA	TRANSCRIPTOMIC	Homo sapiens	ILLUMINA	Cecum	2022-09-30 03:00:00	GSM5976556	Biopsy	SRP354989	53
SRR18509206	RNA-Seq	100	5060755600	PRJNA797175	SAMN27025557	1688072117	GEO	public	fastq,sra	s3,gs	s3.us-east-1,gs.US	Female	Control.NonI	SRX14641953	GSM5976558	NA	Control	NA	Illumina HiSeq 2500	SINGLE	cDNA	TRANSCRIPTOMIC	Homo sapiens	ILLUMINA	Ileum	2022-09-30 03:00:00	GSM5976558	Biopsy	SRP354989	29
SRR18509207	RNA-Seq	100	4037502500	PRJNA797175	SAMN27025558	1478666952	GEO	public	fastq,sra	gs,s3	gs.US,s3.us-east-1	Male	CD.I	SRX14641954	GSM5976559	Inactive	CD	Inactive	Illumina HiSeq 2500	SINGLE	cDNA	TRANSCRIPTOMIC	Homo sapiens	ILLUMINA	Rectum	2022-09-30 03:00:00	GSM5976559	Biopsy	SRP354989	60
SRR18509211	RNA-Seq	100	3510598100	PRJNA797175	SAMN27025562	1296541542	GEO	public	sra,fastq	gs,s3	gs.US,s3.us-east-1	Female	Control.NonI	SRX14641958	GSM5976563	NA	Control	NA	Illumina HiSeq 2500	SINGLE	cDNA	TRANSCRIPTOMIC	Homo sapiens	ILLUMINA	Rectum	2022-09-30 03:00:00	GSM5976563	Biopsy	SRP354989	51
SRR18509212	RNA-Seq	100	5258230900	PRJNA797175	SAMN27025563	1777957942	GEO	public	fastq,sra	s3,gs	s3.us-east-1,gs.US	Female	CD.NonI	SRX14641959	GSM5976564	Inactive	CD	Moderate	Illumina HiSeq 2500	SINGLE	cDNA	TRANSCRIPTOMIC	Homo sapiens	ILLUMINA	Rectum	2022-09-30 03:00:00	GSM5976564	Biopsy	SRP354989	44
SRR18509213	RNA-Seq	100	4558598600	PRJNA797175	SAMN27025564	1781470709	GEO	public	fastq,sra	gs,s3	gs.US,s3.us-east-1	Male	UC.I	SRX14641960	GSM5976565	Inactive	UC	Severe	Illumina HiSeq 2500	SINGLE	cDNA	TRANSCRIPTOMIC	Homo sapiens	ILLUMINA	Sigmoid	2022-09-30 03:00:00	GSM5976565	Biopsy	SRP354989	29
SRR18509217	RNA-Seq	100	3936271900	PRJNA797175	SAMN27025568	1423011049	GEO	public	fastq,sra	gs,s3	gs.US,s3.us-east-1	Male	Control.NonI	SRX14641964	GSM5976569	NA	Control	NA	Illumina HiSeq 2500	SINGLE	cDNA	TRANSCRIPTOMIC	Homo sapiens	ILLUMINA	Rectum	2022-09-30 03:00:00	GSM5976569	Biopsy	SRP354989	50
SRR18509218	RNA-Seq	100	4350842800	PRJNA797175	SAMN27025569	1685366536	GEO	public	fastq,sra	gs,s3	gs.US,s3.us-east-1	Male	CD.I	SRX14641965	GSM5976570	NA	CD	Moderate	Illumina HiSeq 2500	SINGLE	cDNA	TRANSCRIPTOMIC	Homo sapiens	ILLUMINA	Cecum	2022-09-30 03:00:00	GSM5976570	Biopsy	SRP354989	71
SRR18509219	RNA-Seq	100	3868198300	PRJNA797175	SAMN27025570	1347689200	GEO	public	fastq,sra	gs,s3	gs.US,s3.us-east-1	Male	CD.I	SRX14641966	GSM5976571	NA	CD	Moderate	Illumina HiSeq 2500	SINGLE	cDNA	TRANSCRIPTOMIC	Homo sapiens	ILLUMINA	Rectum	2022-09-30 03:00:00	GSM5976571	Biopsy	SRP354989	34
SRR18509221	RNA-Seq	100	3309392900	PRJNA797175	SAMN27025572	1220095408	GEO	public	fastq,sra	s3,gs	gs.US,s3.us-east-1	Male	UC.I	SRX14641968	GSM5976573	Inactive	UC	Mild	Illumina HiSeq 2500	SINGLE	cDNA	TRANSCRIPTOMIC	Homo sapiens	ILLUMINA	LeftColon	2022-09-30 03:00:00	GSM5976573	Biopsy	SRP354989	21
SRR18509224	RNA-Seq	100	3037248400	PRJNA797175	SAMN27025575	1394128916	GEO	public	fastq,sra	gs,s3	gs.US,s3.us-east-1	Female	Control.NonI	SRX14640276	GSM5976576	NA	Control	NA	Illumina HiSeq 2500	SINGLE	cDNA	TRANSCRIPTOMIC	Homo sapiens	ILLUMINA	Ileum	2022-09-30 03:00:00	GSM5976576	Biopsy	SRP354989	55
SRR18509226	RNA-Seq	100	4223691200	PRJNA797175	SAMN27025548	1949907500	GEO	public	fastq,sra	gs,s3	s3.us-east-1,gs.US	Female	CD.NonI	SRX14640278	GSM5976578	Inactive	CD	Inactive	Illumina HiSeq 2500	SINGLE	cDNA	TRANSCRIPTOMIC	Homo sapiens	ILLUMINA	Ileum	2022-09-30 03:00:00	GSM5976578	Biopsy	SRP354989	57
SRR18509227	RNA-Seq	100	3770726800	PRJNA797175	SAMN27025645	1447614081	GEO	public	sra,fastq	s3,gs	gs.US,s3.us-east-1	Female	CD.NonI	SRX14640279	GSM5976579	Active	CD	Moderate	Illumina HiSeq 2500	SINGLE	cDNA	TRANSCRIPTOMIC	Homo sapiens	ILLUMINA	Rectum	2022-09-30 03:00:00	GSM5976579	Biopsy	SRP354989	37
SRR18509228	RNA-Seq	100	3671864700	PRJNA797175	SAMN27025646	1396798752	GEO	public	sra,fastq	s3,gs	s3.us-east-1,gs.US	Male	UC.NonI	SRX14640280	GSM5976580	Inactive	UC	Inactive	Illumina HiSeq 2500	SINGLE	cDNA	TRANSCRIPTOMIC	Homo sapiens	ILLUMINA	Rectum	2022-09-30 03:00:00	GSM5976580	Biopsy	SRP354989	24
SRR18509231	RNA-Seq	100	4319625900	PRJNA797175	SAMN27025649	1770585934	GEO	public	fastq,sra	s3,gs	gs.US,s3.us-east-1	Male	CD.I	SRX14640283	GSM5976583	Inactive	CD	Moderate	Illumina HiSeq 2500	SINGLE	cDNA	TRANSCRIPTOMIC	Homo sapiens	ILLUMINA	Sigmoid	2022-09-30 03:00:00	GSM5976583	Biopsy	SRP354989	31
SRR18509233	RNA-Seq	100	3124380700	PRJNA797175	SAMN27025651	1377041490	GEO	public	fastq,sra	gs,s3	s3.us-east-1,gs.US	Female	UC.NonI	SRX14640285	GSM5976585	Inactive	UC	Inactive	Illumina HiSeq 2500	SINGLE	cDNA	TRANSCRIPTOMIC	Homo sapiens	ILLUMINA	Rectum	2022-09-30 03:00:00	GSM5976585	Biopsy	SRP354989	77
SRR18509234	RNA-Seq	100	3301143100	PRJNA797175	SAMN27025652	1136600793	GEO	public	sra,fastq	gs,s3	gs.US,s3.us-east-1	Female	Control.NonI	SRX14640286	GSM5976586	NA	Control	NA	Illumina HiSeq 2500	SINGLE	cDNA	TRANSCRIPTOMIC	Homo sapiens	ILLUMINA	Rectum	2022-09-30 03:00:00	GSM5976586	Biopsy	SRP354989	56
SRR18509235	RNA-Seq	100	4202339300	PRJNA797175	SAMN27025653	1697988430	GEO	public	fastq,sra	s3,gs	gs.US,s3.us-east-1	Female	UC.NonI	SRX14640287	GSM5976587	Inactive	UC	Inactive	Illumina HiSeq 2500	SINGLE	cDNA	TRANSCRIPTOMIC	Homo sapiens	ILLUMINA	Ileum	2022-09-30 03:00:00	GSM5976587	Biopsy	SRP354989	38
SRR18509237	RNA-Seq	100	3944697800	PRJNA797175	SAMN27025655	1553295199	GEO	public	sra,fastq	gs,s3	gs.US,s3.us-east-1	Female	Control.NonI	SRX14640289	GSM5976589	NA	Control	NA	Illumina HiSeq 2500	SINGLE	cDNA	TRANSCRIPTOMIC	Homo sapiens	ILLUMINA	Rectum	2022-09-30 03:00:00	GSM5976589	Biopsy	SRP354989	56
SRR18509238	RNA-Seq	100	3819614800	PRJNA797175	SAMN27025656	1372609092	GEO	public	sra,fastq	s3,gs	gs.US,s3.us-east-1	Female	Control.NonI	SRX14640290	GSM5976590	NA	Control	NA	Illumina HiSeq 2500	SINGLE	cDNA	TRANSCRIPTOMIC	Homo sapiens	ILLUMINA	Rectum	2022-09-30 03:00:00	GSM5976590	Biopsy	SRP354989	61
SRR18509239	RNA-Seq	100	3658390800	PRJNA797175	SAMN27025657	1338174560	GEO	public	sra,fastq	s3,gs	gs.US,s3.us-east-1	Female	UC.NonI	SRX14640291	GSM5976591	Inactive	UC	Inactive	Illumina HiSeq 2500	SINGLE	cDNA	TRANSCRIPTOMIC	Homo sapiens	ILLUMINA	Rectum	2022-09-30 03:00:00	GSM5976591	Biopsy	SRP354989	30
SRR18509241	RNA-Seq	100	2919369900	PRJNA797175	SAMN27025659	1184277444	GEO	public	fastq,sra	s3,gs	s3.us-east-1,gs.US	Male	UC.I	SRX14640293	GSM5976593	Inactive	UC	Inactive	Illumina HiSeq 2500	SINGLE	cDNA	TRANSCRIPTOMIC	Homo sapiens	ILLUMINA	Rectum	2022-09-30 03:00:00	GSM5976593	Biopsy	SRP354989	70
SRR18509243	RNA-Seq	100	3190222900	PRJNA797175	SAMN27025661	1191624677	GEO	public	sra,fastq	gs,s3	gs.US,s3.us-east-1	Male	UC.NonI	SRX14640295	GSM5976595	Inactive	UC	Inactive	Illumina HiSeq 2500	SINGLE	cDNA	TRANSCRIPTOMIC	Homo sapiens	ILLUMINA	Rectum	2022-09-30 03:00:00	GSM5976595	Biopsy	SRP354989	27
SRR18509244	RNA-Seq	100	2890698800	PRJNA797175	SAMN27025662	1165615282	GEO	public	fastq,sra	gs,s3	gs.US,s3.us-east-1	Female	CD.NonI	SRX14640296	GSM5976596	Inactive	CD	Mild	Illumina HiSeq 2500	SINGLE	cDNA	TRANSCRIPTOMIC	Homo sapiens	ILLUMINA	Rectum	2022-09-30 03:00:00	GSM5976596	Biopsy	SRP354989	46
SRR18509245	RNA-Seq	100	4695051000	PRJNA797175	SAMN27025663	1699511671	GEO	public	sra,fastq	ncbi,s3,gs	gs.US,ncbi.public,s3.us-east-1	Female	Control.NonI	SRX14640297	GSM5976597	NA	Control	NA	Illumina HiSeq 2500	SINGLE	cDNA	TRANSCRIPTOMIC	Homo sapiens	ILLUMINA	Ileum	2022-09-30 03:00:00	GSM5976597	Biopsy	SRP354989	56
SRR18509247	RNA-Seq	103	5310233948	PRJNA797175	SAMN27025665	1890548422	GEO	public	sra,fastq	gs,ncbi,s3	gs.US,ncbi.public,s3.us-east-1	Female	CD.I	SRX14641332	GSM5976599	Active	CD	Mild	Illumina HiSeq 2500	SINGLE	cDNA	TRANSCRIPTOMIC	Homo sapiens	ILLUMINA	Sigmoid	2022-09-30 03:00:00	GSM5976599	Biopsy	SRP354989	24
SRR18509250	RNA-Seq	100	3782860200	PRJNA797175	SAMN27025668	1455146516	GEO	public	sra,fastq	gs,s3	s3.us-east-1,gs.US	Female	Control.NonI	SRX14641335	GSM5976602	NA	Control	NA	Illumina HiSeq 2500	SINGLE	cDNA	TRANSCRIPTOMIC	Homo sapiens	ILLUMINA	Cecum	2022-09-30 03:00:00	GSM5976602	Biopsy	SRP354989	27
SRR18509251	RNA-Seq	100	3710335700	PRJNA797175	SAMN27025669	1334528170	GEO	public	fastq,sra	ncbi,gs,s3	gs.US,ncbi.public,s3.us-east-1	Male	CD.NonI	SRX14641336	GSM5976603	Inactive	CD	Inactive	Illumina HiSeq 2500	SINGLE	cDNA	TRANSCRIPTOMIC	Homo sapiens	ILLUMINA	Ileum	2022-09-30 03:00:00	GSM5976603	Biopsy	SRP354989	20
SRR18509254	RNA-Seq	100	4311336800	PRJNA797175	SAMN27025672	1493010893	GEO	public	sra,fastq	gs,s3	s3.us-east-1,gs.US	Male	UC.I	SRX14641339	GSM5976606	Active	UC	Moderate	Illumina HiSeq 2500	SINGLE	cDNA	TRANSCRIPTOMIC	Homo sapiens	ILLUMINA	Rectum	2022-09-30 03:00:00	GSM5976606	Biopsy	SRP354989	28
SRR18509255	RNA-Seq	100	3179524900	PRJNA797175	SAMN27025673	1372659049	GEO	public	fastq,sra	s3,gs	s3.us-east-1,gs.US	Female	UC.I	SRX14641340	GSM5976607	Inactive	UC	Severe	Illumina HiSeq 2500	SINGLE	cDNA	TRANSCRIPTOMIC	Homo sapiens	ILLUMINA	Rectum	2022-09-30 03:00:00	GSM5976607	Biopsy	SRP354989	54
SRR18509257	RNA-Seq	100	2892792500	PRJNA797175	SAMN27025705	1163527027	GEO	public	sra,fastq	gs,s3	s3.us-east-1,gs.US	Female	UC.I	SRX14641342	GSM5976609	Inactive	UC	Mild	Illumina HiSeq 2500	SINGLE	cDNA	TRANSCRIPTOMIC	Homo sapiens	ILLUMINA	Rectum	2022-09-30 03:00:00	GSM5976609	Biopsy	SRP354989	47
SRR18509259	RNA-Seq	100	5245859700	PRJNA797175	SAMN27025824	2153545972	GEO	public	fastq,sra	gs,s3	gs.US,s3.us-east-1	Male	UC.I	SRX14642374	GSM5976739	Inactive	UC	Moderate	Illumina HiSeq 2500	SINGLE	cDNA	TRANSCRIPTOMIC	Homo sapiens	ILLUMINA	Rectum	2022-09-30 03:00:00	GSM5976739	Biopsy	SRP354989	68
SRR18509262	RNA-Seq	100	4191609300	PRJNA797175	SAMN27025827	1450786391	GEO	public	sra,fastq	gs,s3	gs.US,s3.us-east-1	Male	UC.I	SRX14641993	GSM5976742	Inactive	UC	Moderate	Illumina HiSeq 2500	SINGLE	cDNA	TRANSCRIPTOMIC	Homo sapiens	ILLUMINA	RightColon	2022-09-30 03:00:00	GSM5976742	Biopsy	SRP354989	63
SRR18509265	RNA-Seq	100	3663613100	PRJNA797175	SAMN27025834	1325288140	GEO	public	sra,fastq	gs,s3	gs.US,s3.us-east-1	Male	UC.I	SRX14641996	GSM5976745	Inactive	UC	Moderate	Illumina HiSeq 2500	SINGLE	cDNA	TRANSCRIPTOMIC	Homo sapiens	ILLUMINA	Rectum	2022-09-30 03:00:00	GSM5976745	Biopsy	SRP354989	29
SRR18509267	RNA-Seq	100	3646054600	PRJNA797175	SAMN27025836	1312184727	GEO	public	sra,fastq	gs,s3	s3.us-east-1,gs.US	Female	Control.NonI	SRX14641998	GSM5976747	NA	Control	NA	Illumina HiSeq 2500	SINGLE	cDNA	TRANSCRIPTOMIC	Homo sapiens	ILLUMINA	Ileum	2022-09-30 03:00:00	GSM5976747	Biopsy	SRP354989	46
SRR18509268	RNA-Seq	100	3426419800	PRJNA797175	SAMN27025837	1239409003	GEO	public	sra,fastq	s3,gs	s3.us-east-1,gs.US	Female	Control.NonI	SRX14641999	GSM5976748	NA	Control	NA	Illumina HiSeq 2500	SINGLE	cDNA	TRANSCRIPTOMIC	Homo sapiens	ILLUMINA	Rectum	2022-09-30 03:00:00	GSM5976748	Biopsy	SRP354989	58
SRR18509270	RNA-Seq	100	3546054000	PRJNA797175	SAMN27025839	1391633466	GEO	public	sra,fastq	gs,s3	s3.us-east-1,gs.US	Female	Control.NonI	SRX14642001	GSM5976750	NA	Control	NA	Illumina HiSeq 2500	SINGLE	cDNA	TRANSCRIPTOMIC	Homo sapiens	ILLUMINA	Cecum	2022-09-30 03:00:00	GSM5976750	Biopsy	SRP354989	73
SRR18509272	RNA-Seq	100	3593751200	PRJNA797175	SAMN27025931	1680272700	GEO	public	fastq,sra	gs,s3	s3.us-east-1,gs.US	Male	UC.I	SRX14642003	GSM5976752	Inactive	UC	Moderate	Illumina HiSeq 2500	SINGLE	cDNA	TRANSCRIPTOMIC	Homo sapiens	ILLUMINA	Sigmoid	2022-09-30 03:00:00	GSM5976752	Biopsy	SRP354989	49
SRR18509276	RNA-Seq	100	3917514700	PRJNA797175	SAMN27025938	1479056516	GEO	public	sra,fastq	s3,gs	gs.US,s3.us-east-1	Female	Control.NonI	SRX14642007	GSM5976756	NA	Control	NA	Illumina HiSeq 2500	SINGLE	cDNA	TRANSCRIPTOMIC	Homo sapiens	ILLUMINA	RightColon	2022-09-30 03:00:00	GSM5976756	Biopsy	SRP354989	51
SRR18509277	RNA-Seq	100	3685347200	PRJNA797175	SAMN27025939	1507970021	GEO	public	sra,fastq	s3,gs	s3.us-east-1,gs.US	Male	UC.NonI	SRX14642008	GSM5976757	Inactive	UC	Inactive	Illumina HiSeq 2500	SINGLE	cDNA	TRANSCRIPTOMIC	Homo sapiens	ILLUMINA	Ileum	2022-09-30 03:00:00	GSM5976757	Biopsy	SRP354989	51
SRR18509278	RNA-Seq	100	4272776100	PRJNA797175	SAMN27025941	1484514288	GEO	public	sra,fastq	gs,s3	gs.US,s3.us-east-1	Male	CD.I	SRX14642009	GSM5976758	Inactive	CD	Mild	Illumina HiSeq 2500	SINGLE	cDNA	TRANSCRIPTOMIC	Homo sapiens	ILLUMINA	Ileum	2022-09-30 03:00:00	GSM5976758	Biopsy	SRP354989	27
SRR18509281	RNA-Seq	100	3604018900	PRJNA797175	SAMN27025945	1618415033	GEO	public	fastq,sra	gs,s3	s3.us-east-1,gs.US	Female	UC.NonI	SRX14642012	GSM5976761	Inactive	UC	Inactive	Illumina HiSeq 2500	SINGLE	cDNA	TRANSCRIPTOMIC	Homo sapiens	ILLUMINA	Rectum	2022-09-30 03:00:00	GSM5976761	Biopsy	SRP354989	22
SRR18509282	RNA-Seq	100	3557797300	PRJNA797175	SAMN27025947	1309900648	GEO	public	sra,fastq	s3,gs	s3.us-east-1,gs.US	Female	UC.NonI	SRX14642013	GSM5976762	Inactive	UC	Inactive	Illumina HiSeq 2500	SINGLE	cDNA	TRANSCRIPTOMIC	Homo sapiens	ILLUMINA	Rectum	2022-09-30 03:00:00	GSM5976762	Biopsy	SRP354989	49
SRR18509285	RNA-Seq	100	4264770900	PRJNA797175	SAMN27025951	1495204941	GEO	public	sra,fastq	s3,gs	gs.US,s3.us-east-1	Male	CD.I	SRX14642016	GSM5976765	Inactive	CD	Inactive	Illumina HiSeq 2500	SINGLE	cDNA	TRANSCRIPTOMIC	Homo sapiens	ILLUMINA	Rectum	2022-09-30 03:00:00	GSM5976765	Biopsy	SRP354989	33
SRR18509286	RNA-Seq	100	2612436700	PRJNA797175	SAMN27025952	887700294	GEO	public	fastq,sra	gs,s3	gs.US,s3.us-east-1	Female	Control.NonI	SRX14640346	GSM5976766	NA	Control	NA	Illumina HiSeq 2500	SINGLE	cDNA	TRANSCRIPTOMIC	Homo sapiens	ILLUMINA	Ileum	2022-09-30 03:00:00	GSM5976766	Biopsy	SRP354989	37
SRR18509289	RNA-Seq	100	3384268000	PRJNA797175	SAMN27025957	1192047348	GEO	public	fastq,sra	gs,s3	s3.us-east-1,gs.US	Female	CD.I	SRX14640349	GSM5976769	Active	CD	Moderate	Illumina HiSeq 2500	SINGLE	cDNA	TRANSCRIPTOMIC	Homo sapiens	ILLUMINA	Ileum	2022-09-30 03:00:00	GSM5976769	Biopsy	SRP354989	41
SRR18509290	RNA-Seq	100	677413900	PRJNA797175	SAMN27025958	294665669	GEO	public	sra,fastq	s3,gs	gs.US,s3.us-east-1	Male	UC.NonI	SRX14640350	GSM5976770	Inactive	UC	Inactive	Illumina HiSeq 2500	SINGLE	cDNA	TRANSCRIPTOMIC	Homo sapiens	ILLUMINA	Cecum	2022-09-30 03:00:00	GSM5976770	Biopsy	SRP354989	67
SRR18509293	RNA-Seq	100	5499583900	PRJNA797175	SAMN27025962	2364397132	GEO	public	fastq,sra	gs,s3	s3.us-east-1,gs.US	Male	CD.I	SRX14640353	GSM5976773	Active	CD	Severe	Illumina HiSeq 2500	SINGLE	cDNA	TRANSCRIPTOMIC	Homo sapiens	ILLUMINA	Cecum	2022-09-30 03:00:00	GSM5976773	Biopsy	SRP354989	66
SRR18509297	RNA-Seq	107	5668551524	PRJNA797175	SAMN27025967	2163521955	GEO	public	sra,fastq	s3,ncbi,gs	s3.us-east-1,gs.US,ncbi.public	Male	UC.NonI	SRX14640357	GSM5976777	Inactive	UC	Inactive	Illumina HiSeq 2500	SINGLE	cDNA	TRANSCRIPTOMIC	Homo sapiens	ILLUMINA	Sigmoid	2022-09-30 03:00:00	GSM5976777	Biopsy	SRP354989	53
SRR18509298	RNA-Seq	100	3895039200	PRJNA797175	SAMN27025968	1503876376	GEO	public	sra,fastq	s3,gs	gs.US,s3.us-east-1	Female	UC.NonI	SRX14640358	GSM5976778	Inactive	UC	Inactive	Illumina HiSeq 2500	SINGLE	cDNA	TRANSCRIPTOMIC	Homo sapiens	ILLUMINA	Rectum	2022-09-30 03:00:00	GSM5976778	Biopsy	SRP354989	42
SRR18509301	RNA-Seq	100	4101431600	PRJNA797175	SAMN27025871	1474597952	GEO	public	sra,fastq	gs,s3	s3.us-east-1,gs.US	Male	UC.I	SRX14640361	GSM5976781	Active	UC	Inactive	Illumina HiSeq 2500	SINGLE	cDNA	TRANSCRIPTOMIC	Homo sapiens	ILLUMINA	LeftColon	2022-09-30 03:00:00	GSM5976781	Biopsy	SRP354989	22
SRR18509302	RNA-Seq	100	5859698500	PRJNA797175	SAMN27025872	2514736678	GEO	public	fastq,sra	ncbi,gs,s3	gs.US,s3.us-east-1,ncbi.public	Male	UC.NonI	SRX14640362	GSM5976782	Inactive	UC	Inactive	Illumina HiSeq 2500	SINGLE	cDNA	TRANSCRIPTOMIC	Homo sapiens	ILLUMINA	Rectum	2022-09-30 03:00:00	GSM5976782	Biopsy	SRP354989	37
SRR18509303	RNA-Seq	100	5084829300	PRJNA797175	SAMN27025873	1745033120	GEO	public	sra,fastq	gs,s3	gs.US,s3.us-east-1	Male	UC.NonI	SRX14640363	GSM5976783	Inactive	UC	Inactive	Illumina HiSeq 2500	SINGLE	cDNA	TRANSCRIPTOMIC	Homo sapiens	ILLUMINA	Ileum	2022-09-30 03:00:00	GSM5976783	Biopsy	SRP354989	28
SRR18509304	RNA-Seq	100	1362924600	PRJNA797175	SAMN27025874	545083248	GEO	public	sra,fastq	gs,s3	gs.US,s3.us-east-1	Female	UC.I	SRX14640364	GSM5976784	Inactive	UC	Moderate	Illumina HiSeq 2500	SINGLE	cDNA	TRANSCRIPTOMIC	Homo sapiens	ILLUMINA	Rectum	2022-09-30 03:00:00	GSM5976784	Biopsy	SRP354989	25
SRR18509306	RNA-Seq	100	3446132800	PRJNA797175	SAMN27025876	1572434309	GEO	public	sra,fastq	gs,s3	s3.us-east-1,gs.US	Female	UC.NonI	SRX14640366	GSM5976786	Inactive	UC	Moderate	Illumina HiSeq 2500	SINGLE	cDNA	TRANSCRIPTOMIC	Homo sapiens	ILLUMINA	LeftColon	2022-09-30 03:00:00	GSM5976786	Biopsy	SRP354989	25
SRR18509307	RNA-Seq	100	3945727100	PRJNA797175	SAMN27025877	1383749758	GEO	public	sra,fastq	s3,gs	s3.us-east-1,gs.US	Male	CD.NonI	SRX14640367	GSM5976787	Inactive	CD	Mild	Illumina HiSeq 2500	SINGLE	cDNA	TRANSCRIPTOMIC	Homo sapiens	ILLUMINA	Ileum	2022-09-30 03:00:00	GSM5976787	Biopsy	SRP354989	65
SRR18509310	RNA-Seq	100	4511538400	PRJNA797175	SAMN27025880	1718624211	GEO	public	sra,fastq	gs,s3	gs.US,s3.us-east-1	Female	CD.I	SRX14641379	GSM5976790	NA	CD	Inactive	Illumina HiSeq 2500	SINGLE	cDNA	TRANSCRIPTOMIC	Homo sapiens	ILLUMINA	Ileum	2022-09-30 03:00:00	GSM5976790	Biopsy	SRP354989	44
SRR18509312	RNA-Seq	100	3913262400	PRJNA797175	SAMN27025882	1415929720	GEO	public	sra,fastq	gs,s3	gs.US,s3.us-east-1	Female	UC.NonI	SRX14641381	GSM5976792	Inactive	UC	Inactive	Illumina HiSeq 2500	SINGLE	cDNA	TRANSCRIPTOMIC	Homo sapiens	ILLUMINA	Ileum	2022-09-30 03:00:00	GSM5976792	Biopsy	SRP354989	73
SRR18509313	RNA-Seq	100	3973427500	PRJNA797175	SAMN27025883	1329316840	GEO	public	fastq,sra	gs,s3	s3.us-east-1,gs.US	Female	Control.NonI	SRX14641382	GSM5976793	NA	Control	NA	Illumina HiSeq 2500	SINGLE	cDNA	TRANSCRIPTOMIC	Homo sapiens	ILLUMINA	Ileum	2022-09-30 03:00:00	GSM5976793	Biopsy	SRP354989	24
SRR18509315	RNA-Seq	100	1473249500	PRJNA797175	SAMN27025885	603526592	GEO	public	sra,fastq	s3,gs	s3.us-east-1,gs.US	Female	UC.I	SRX14641384	GSM5976795	Inactive	UC	Mild	Illumina HiSeq 2500	SINGLE	cDNA	TRANSCRIPTOMIC	Homo sapiens	ILLUMINA	Rectum	2022-09-30 03:00:00	GSM5976795	Biopsy	SRP354989	37
SRR18509317	RNA-Seq	100	3902328900	PRJNA797175	SAMN27025892	1529339429	GEO	public	sra,fastq	s3,ncbi,gs	ncbi.public,gs.US,s3.us-east-1	Male	CD.I	SRX14641386	GSM5976797	Inactive	CD	Moderate	Illumina HiSeq 2500	SINGLE	cDNA	TRANSCRIPTOMIC	Homo sapiens	ILLUMINA	Ileum	2022-09-30 03:00:00	GSM5976797	Biopsy	SRP354989	53
SRR18509321	RNA-Seq	100	3568821600	PRJNA797175	SAMN27025889	1645561083	GEO	public	sra,fastq	gs,s3	s3.us-east-1,gs.US	Female	CD.I	SRX14641390	GSM5976801	NA	CD	Severe	Illumina HiSeq 2500	SINGLE	cDNA	TRANSCRIPTOMIC	Homo sapiens	ILLUMINA	Ileum	2022-09-30 03:00:00	GSM5976801	Biopsy	SRP354989	34
SRR18509322	RNA-Seq	100	3760566900	PRJNA797175	SAMN27025890	1734091670	GEO	public	sra,fastq	gs,s3	s3.us-east-1,gs.US	Male	UC.NonI	SRX14641391	GSM5976802	Inactive	UC	Mild	Illumina HiSeq 2500	SINGLE	cDNA	TRANSCRIPTOMIC	Homo sapiens	ILLUMINA	Ileum	2022-09-30 03:00:00	GSM5976802	Biopsy	SRP354989	33
SRR18509325	RNA-Seq	100	3613813400	PRJNA797175	SAMN27025895	1303816123	GEO	public	sra,fastq	gs,s3	gs.US,s3.us-east-1	Female	CD.I	SRX14641394	GSM5976805	Inactive	CD	Inactive	Illumina HiSeq 2500	SINGLE	cDNA	TRANSCRIPTOMIC	Homo sapiens	ILLUMINA	Rectum	2022-09-30 03:00:00	GSM5976805	Biopsy	SRP354989	39
SRR18509327	RNA-Seq	100	4125683800	PRJNA797175	SAMN27025897	1575010343	GEO	public	sra,fastq	gs,s3	s3.us-east-1,gs.US	Female	UC.I	SRX14641396	GSM5976807	Inactive	UC	Moderate	Illumina HiSeq 2500	SINGLE	cDNA	TRANSCRIPTOMIC	Homo sapiens	ILLUMINA	Rectum	2022-09-30 03:00:00	GSM5976807	Biopsy	SRP354989	71
SRR18509329	RNA-Seq	100	3455893000	PRJNA797175	SAMN27025899	1322026714	GEO	public	fastq,sra	gs,s3	gs.US,s3.us-east-1	Female	CD.NonI	SRX14641398	GSM5976809	Inactive	CD	Inactive	Illumina HiSeq 2500	SINGLE	cDNA	TRANSCRIPTOMIC	Homo sapiens	ILLUMINA	Ileum	2022-09-30 03:00:00	GSM5976809	Biopsy	SRP354989	29
SRR18509330	RNA-Seq	100	3398139600	PRJNA797175	SAMN27025840	1299213559	GEO	public	sra,fastq	s3,gs	s3.us-east-1,gs.US	Male	UC.NonI	SRX14641399	GSM5976810	Inactive	UC	Inactive	Illumina HiSeq 2500	SINGLE	cDNA	TRANSCRIPTOMIC	Homo sapiens	ILLUMINA	Rectum	2022-09-30 03:00:00	GSM5976810	Biopsy	SRP354989	50
SRR18509333	RNA-Seq	100	4154747600	PRJNA797175	SAMN27025843	1432909570	GEO	public	sra,fastq	s3,gs	gs.US,s3.us-east-1	Female	UC.NonI	SRX14641402	GSM5976813	Inactive	UC	Inactive	Illumina HiSeq 2500	SINGLE	cDNA	TRANSCRIPTOMIC	Homo sapiens	ILLUMINA	Rectum	2022-09-30 03:00:00	GSM5976813	Biopsy	SRP354989	71
SRR18509335	RNA-Seq	100	3336705200	PRJNA797175	SAMN27025845	1367297549	GEO	public	fastq,sra	gs,s3	s3.us-east-1,gs.US	Male	Control.NonI	SRX14642378	GSM5976815	NA	Control	NA	Illumina HiSeq 2500	SINGLE	cDNA	TRANSCRIPTOMIC	Homo sapiens	ILLUMINA	Rectum	2022-09-30 03:00:00	GSM5976815	Biopsy	SRP354989	35
SRR18509336	RNA-Seq	100	3136661500	PRJNA797175	SAMN27025846	1334258821	GEO	public	fastq,sra	s3,gs	gs.US,s3.us-east-1	Male	UC.NonI	SRX14642379	GSM5976816	Inactive	UC	Inactive	Illumina HiSeq 2500	SINGLE	cDNA	TRANSCRIPTOMIC	Homo sapiens	ILLUMINA	Ileum	2022-09-30 03:00:00	GSM5976816	Biopsy	SRP354989	28
SRR18509338	RNA-Seq	100	3133379900	PRJNA797175	SAMN27025848	1263773573	GEO	public	sra,fastq	s3,ncbi,gs	ncbi.public,s3.us-east-1,gs.US	Male	CD.I	SRX14642381	GSM5976818	Inactive	CD	Severe	Illumina HiSeq 2500	SINGLE	cDNA	TRANSCRIPTOMIC	Homo sapiens	ILLUMINA	Ileum	2022-09-30 03:00:00	GSM5976818	Biopsy	SRP354989	37
SRR18509339	RNA-Seq	100	2323489400	PRJNA797175	SAMN27025849	900244027	GEO	public	fastq,sra	gs,s3	s3.us-east-1,gs.US	Male	UC.NonI	SRX14642382	GSM5976819	Inactive	UC	Inactive	Illumina HiSeq 2500	SINGLE	cDNA	TRANSCRIPTOMIC	Homo sapiens	ILLUMINA	Ileum	2022-09-30 03:00:00	GSM5976819	Biopsy	SRP354989	63
SRR18509342	RNA-Seq	100	3503721300	PRJNA797175	SAMN27025852	1379611036	GEO	public	sra,fastq	gs,s3	gs.US,s3.us-east-1	Female	UC.I	SRX14642385	GSM5976822	Inactive	UC	Moderate	Illumina HiSeq 2500	SINGLE	cDNA	TRANSCRIPTOMIC	Homo sapiens	ILLUMINA	Rectum	2022-09-30 03:00:00	GSM5976822	Biopsy	SRP354989	33
SRR18509343	RNA-Seq	100	3605780600	PRJNA797175	SAMN27025853	1416866774	GEO	public	sra,fastq	gs,s3	gs.US,s3.us-east-1	Female	UC.NonI	SRX14642386	GSM5976823	Inactive	UC	Mild	Illumina HiSeq 2500	SINGLE	cDNA	TRANSCRIPTOMIC	Homo sapiens	ILLUMINA	LeftColon	2022-09-30 03:00:00	GSM5976823	Biopsy	SRP354989	53
SRR18509345	RNA-Seq	100	4827823100	PRJNA797175	SAMN27025855	1851820729	GEO	public	sra,fastq	gs,s3	s3.us-east-1,gs.US	Male	CD.I	SRX14642388	GSM5976825	Inactive	CD	Mild	Illumina HiSeq 2500	SINGLE	cDNA	TRANSCRIPTOMIC	Homo sapiens	ILLUMINA	Sigmoid	2022-09-30 03:00:00	GSM5976825	Biopsy	SRP354989	33
SRR18509347	RNA-Seq	100	4785421000	PRJNA797175	SAMN27025857	2228219699	GEO	public	sra,fastq	gs,s3	s3.us-east-1,gs.US	Female	CD.NonI	SRX14642390	GSM5976827	Inactive	CD	Moderate	Illumina HiSeq 2500	SINGLE	cDNA	TRANSCRIPTOMIC	Homo sapiens	ILLUMINA	Rectum	2022-09-30 03:00:00	GSM5976827	Biopsy	SRP354989	24
SRR18509350	RNA-Seq	100	3437195100	PRJNA797175	SAMN27025860	1410989266	GEO	public	sra,fastq	gs,s3	s3.us-east-1,gs.US	Female	CD.I	SRX14642393	GSM5976830	Inactive	CD	Inactive	Illumina HiSeq 2500	SINGLE	cDNA	TRANSCRIPTOMIC	Homo sapiens	ILLUMINA	Rectum	2022-09-30 03:00:00	GSM5976830	Biopsy	SRP354989	31
SRR18509351	RNA-Seq	100	3651066100	PRJNA797175	SAMN27025861	1410570102	GEO	public	fastq,sra	gs,s3	s3.us-east-1,gs.US	Female	CD.I	SRX14642394	GSM5976831	NA	CD	Moderate	Illumina HiSeq 2500	SINGLE	cDNA	TRANSCRIPTOMIC	Homo sapiens	ILLUMINA	Cecum	2022-09-30 03:00:00	GSM5976831	Biopsy	SRP354989	31
SRR18509353	RNA-Seq	100	3913878900	PRJNA797175	SAMN27025863	1537695339	GEO	public	fastq,sra	gs,s3	gs.US,s3.us-east-1	Female	UC.NonI	SRX14642396	GSM5976833	Inactive	UC	Mild	Illumina HiSeq 2500	SINGLE	cDNA	TRANSCRIPTOMIC	Homo sapiens	ILLUMINA	Rectum	2022-09-30 03:00:00	GSM5976833	Biopsy	SRP354989	52
SRR18509354	RNA-Seq	100	3453974400	PRJNA797175	SAMN27025864	1413838484	GEO	public	sra,fastq	s3,gs	gs.US,s3.us-east-1	Male	CD.I	SRX14642397	GSM5976834	Inactive	CD	Mild	Illumina HiSeq 2500	SINGLE	cDNA	TRANSCRIPTOMIC	Homo sapiens	ILLUMINA	Ileum	2022-09-30 03:00:00	GSM5976834	Biopsy	SRP354989	50
SRR18509358	RNA-Seq	100	4101041200	PRJNA797175	SAMN27025868	1375358747	GEO	public	fastq,sra	gs,s3	s3.us-east-1,gs.US	Female	CD.NonI	SRX14642017	GSM5976838	Inactive	CD	Inactive	Illumina HiSeq 2500	SINGLE	cDNA	TRANSCRIPTOMIC	Homo sapiens	ILLUMINA	Ileum	2022-09-30 03:00:00	GSM5976838	Biopsy	SRP354989	29
SRR18509359	RNA-Seq	100	4961859500	PRJNA797175	SAMN27025869	1891539114	GEO	public	sra,fastq	s3,gs	gs.US,s3.us-east-1	Female	UC.NonI	SRX14642018	GSM5976839	Inactive	UC	Inactive	Illumina HiSeq 2500	SINGLE	cDNA	TRANSCRIPTOMIC	Homo sapiens	ILLUMINA	Ileum	2022-09-30 03:00:00	GSM5976839	Biopsy	SRP354989	40
SRR18509360	RNA-Seq	100	3417827300	PRJNA797175	SAMN27025750	1205362697	GEO	public	sra,fastq	gs,s3	gs.US,s3.us-east-1	Male	Control.NonI	SRX14642019	GSM5976840	NA	Control	NA	Illumina HiSeq 2500	SINGLE	cDNA	TRANSCRIPTOMIC	Homo sapiens	ILLUMINA	Cecum	2022-09-30 03:00:00	GSM5976840	Biopsy	SRP354989	61
SRR18509362	RNA-Seq	100	3685522800	PRJNA797175	SAMN27025752	1198307944	GEO	public	sra,fastq	gs,s3	gs.US,s3.us-east-1	Female	UC.I	SRX14642021	GSM5976842	Inactive	UC	Mild	Illumina HiSeq 2500	SINGLE	cDNA	TRANSCRIPTOMIC	Homo sapiens	ILLUMINA	Rectum	2022-09-30 03:00:00	GSM5976842	Biopsy	SRP354989	71
SRR18509363	RNA-Seq	100	2559763100	PRJNA797175	SAMN27025753	1013947896	GEO	public	fastq,sra	s3,gs	gs.US,s3.us-east-1	Male	CD.I	SRX14642022	GSM5976843	Inactive	CD	Mild	Illumina HiSeq 2500	SINGLE	cDNA	TRANSCRIPTOMIC	Homo sapiens	ILLUMINA	Ileum	2022-09-30 03:00:00	GSM5976843	Biopsy	SRP354989	46
SRR18509365	RNA-Seq	100	3423819400	PRJNA797175	SAMN27025755	1290714600	GEO	public	sra,fastq	s3,gs	s3.us-east-1,gs.US	Female	UC.NonI	SRX14642024	GSM5976845	Inactive	UC	Inactive	Illumina HiSeq 2500	SINGLE	cDNA	TRANSCRIPTOMIC	Homo sapiens	ILLUMINA	Rectum	2022-09-30 03:00:00	GSM5976845	Biopsy	SRP354989	47
SRR18509368	RNA-Seq	100	3794415400	PRJNA797175	SAMN27025758	1378611944	GEO	public	sra,fastq	s3,gs	gs.US,s3.us-east-1	Male	CD.I	SRX14642027	GSM5976848	Inactive	CD	Severe	Illumina HiSeq 2500	SINGLE	cDNA	TRANSCRIPTOMIC	Homo sapiens	ILLUMINA	Cecum	2022-09-30 03:00:00	GSM5976848	Biopsy	SRP354989	25
SRR18509370	RNA-Seq	100	3769999200	PRJNA797175	SAMN27025760	1315166611	GEO	public	sra,fastq	s3,gs,ncbi	ncbi.public,s3.us-east-1,gs.US	Male	CD.NonI	SRX14642029	GSM5976850	Active	CD	Inactive	Illumina HiSeq 2500	SINGLE	cDNA	TRANSCRIPTOMIC	Homo sapiens	ILLUMINA	Ileum	2022-09-30 03:00:00	GSM5976850	Biopsy	SRP354989	30
SRR18509371	RNA-Seq	100	3301804500	PRJNA797175	SAMN27025761	1225921145	GEO	public	fastq,sra	s3,gs	s3.us-east-1,gs.US	Female	CD.NonI	SRX14642030	GSM5976851	Active	CD	Inactive	Illumina HiSeq 2500	SINGLE	cDNA	TRANSCRIPTOMIC	Homo sapiens	ILLUMINA	Ileum	2022-09-30 03:00:00	GSM5976851	Biopsy	SRP354989	40
SRR18509376	RNA-Seq	100	4099701300	PRJNA797175	SAMN27025766	1372255838	GEO	public	fastq,sra	gs,s3	gs.US,s3.us-east-1	Female	UC.I	SRX14642035	GSM5976856	Inactive	UC	Mild	Illumina HiSeq 2500	SINGLE	cDNA	TRANSCRIPTOMIC	Homo sapiens	ILLUMINA	Rectum	2022-09-30 03:00:00	GSM5976856	Biopsy	SRP354989	64
SRR18509378	RNA-Seq	100	3938397900	PRJNA797175	SAMN27025768	1415046945	GEO	public	sra,fastq	s3,gs	s3.us-east-1,gs.US	Female	CD.I	SRX14642037	GSM5976858	Inactive	CD	Moderate	Illumina HiSeq 2500	SINGLE	cDNA	TRANSCRIPTOMIC	Homo sapiens	ILLUMINA	Ileum	2022-09-30 03:00:00	GSM5976858	Biopsy	SRP354989	52
SRR18509379	RNA-Seq	100	5500882600	PRJNA797175	SAMN27025769	1884948695	GEO	public	fastq,sra	gs,s3	s3.us-east-1,gs.US	Male	CD.NonI	SRX14642038	GSM5976859	Inactive	CD	Mild	Illumina HiSeq 2500	SINGLE	cDNA	TRANSCRIPTOMIC	Homo sapiens	ILLUMINA	Cecum	2022-09-30 03:00:00	GSM5976859	Biopsy	SRP354989	22
SRR18509380	RNA-Seq	100	4123215900	PRJNA797175	SAMN27025770	1412008163	GEO	public	fastq,sra	gs,s3	gs.US,s3.us-east-1	Male	CD.I	SRX14642039	GSM5976860	Inactive	CD	Mild	Illumina HiSeq 2500	SINGLE	cDNA	TRANSCRIPTOMIC	Homo sapiens	ILLUMINA	Ileum	2022-09-30 03:00:00	GSM5976860	Biopsy	SRP354989	22
SRR18509382	RNA-Seq	100	4048393800	PRJNA797175	SAMN27025772	1720912833	GEO	public	sra,fastq	gs,s3	s3.us-east-1,gs.US	Female	UC.I	SRX14640370	GSM5976862	Inactive	UC	Severe	Illumina HiSeq 2500	SINGLE	cDNA	TRANSCRIPTOMIC	Homo sapiens	ILLUMINA	Rectum	2022-09-30 03:00:00	GSM5976862	Biopsy	SRP354989	32
SRR18509385	RNA-Seq	100	3952778900	PRJNA797175	SAMN27025775	1720479310	GEO	public	sra,fastq	ncbi,s3,gs	s3.us-east-1,gs.US,ncbi.public	Female	CD.I	SRX14640373	GSM5976865	Active	CD	Moderate	Illumina HiSeq 2500	SINGLE	cDNA	TRANSCRIPTOMIC	Homo sapiens	ILLUMINA	Ileum	2022-09-30 03:00:00	GSM5976865	Biopsy	SRP354989	42
SRR18509387	RNA-Seq	100	3933152000	PRJNA797175	SAMN27026232	1523490485	GEO	public	fastq,sra	gs,s3	gs.US,s3.us-east-1	Female	CD.NonI	SRX14642470	GSM5977123	Active	CD	Mild	Illumina HiSeq 2500	SINGLE	cDNA	TRANSCRIPTOMIC	Homo sapiens	ILLUMINA	Rectum	2022-09-30 03:00:00	GSM5977123	Biopsy	SRP354989	34
SRR18509389	RNA-Seq	100	2700760200	PRJNA797175	SAMN27026234	1159775406	GEO	public	sra,fastq	s3,gs	gs.US,s3.us-east-1	Male	CD.NonI	SRX14642472	GSM5977125	NA	CD	Inactive	Illumina HiSeq 2500	SINGLE	cDNA	TRANSCRIPTOMIC	Homo sapiens	ILLUMINA	Ileum	2022-09-30 03:00:00	GSM5977125	Biopsy	SRP354989	67
SRR18509390	RNA-Seq	100	4233970000	PRJNA797175	SAMN27026235	1368269884	GEO	public	sra,fastq	s3,gs,ncbi	ncbi.public,gs.US,s3.us-east-1	Female	CD.I	SRX14642089	GSM5977126	NA	CD	Severe	Illumina HiSeq 2500	SINGLE	cDNA	TRANSCRIPTOMIC	Homo sapiens	ILLUMINA	Ileum	2022-09-30 03:00:00	GSM5977126	Biopsy	SRP354989	33
SRR18509392	RNA-Seq	100	3837541000	PRJNA797175	SAMN27026143	1400592547	GEO	public	sra,fastq	s3,gs	gs.US,s3.us-east-1	Male	UC.NonI	SRX14642091	GSM5977128	Inactive	UC	Inactive	Illumina HiSeq 2500	SINGLE	cDNA	TRANSCRIPTOMIC	Homo sapiens	ILLUMINA	Cecum	2022-09-30 03:00:00	GSM5977128	Biopsy	SRP354989	51
SRR18509394	RNA-Seq	100	3761506000	PRJNA797175	SAMN27026147	1387279599	GEO	public	sra,fastq	gs,s3	s3.us-east-1,gs.US	Male	UC.NonI	SRX14642093	GSM5977130	Inactive	UC	Mild	Illumina HiSeq 2500	SINGLE	cDNA	TRANSCRIPTOMIC	Homo sapiens	ILLUMINA	Rectum	2022-09-30 03:00:00	GSM5977130	Biopsy	SRP354989	58
SRR18509397	RNA-Seq	108	4939332048	PRJNA797175	SAMN27026152	1805668730	GEO	public	fastq,sra	s3,gs	gs.US,s3.us-east-1	Female	CD.I	SRX14642096	GSM5977133	Inactive	CD	Moderate	Illumina HiSeq 2500	SINGLE	cDNA	TRANSCRIPTOMIC	Homo sapiens	ILLUMINA	Transverse	2022-09-30 03:00:00	GSM5977133	Biopsy	SRP354989	28
SRR18509398	RNA-Seq	100	1379923900	PRJNA797175	SAMN27026155	572827435	GEO	public	fastq,sra	gs,s3	s3.us-east-1,gs.US	Female	UC.NonI	SRX14642097	GSM5977134	Inactive	UC	Inactive	Illumina HiSeq 2500	SINGLE	cDNA	TRANSCRIPTOMIC	Homo sapiens	ILLUMINA	Rectum	2022-09-30 03:00:00	GSM5977134	Biopsy	SRP354989	50
SRR18509399	RNA-Seq	100	3166908700	PRJNA797175	SAMN27026157	1299853442	GEO	public	sra,fastq	gs,s3	s3.us-east-1,gs.US	Male	UC.NonI	SRX14642098	GSM5977135	Inactive	UC	Mild	Illumina HiSeq 2500	SINGLE	cDNA	TRANSCRIPTOMIC	Homo sapiens	ILLUMINA	Rectum	2022-09-30 03:00:00	GSM5977135	Biopsy	SRP354989	42
SRR18509400	RNA-Seq	100	2639620900	PRJNA797175	SAMN27026159	981532990	GEO	public	fastq,sra	gs,s3	gs.US,s3.us-east-1	Male	CD.I	SRX14642099	GSM5977136	Inactive	CD	Mild	Illumina HiSeq 2500	SINGLE	cDNA	TRANSCRIPTOMIC	Homo sapiens	ILLUMINA	Ileum	2022-09-30 03:00:00	GSM5977136	Biopsy	SRP354989	46
SRR18509402	RNA-Seq	100	1864522700	PRJNA797175	SAMN27026165	753761659	GEO	public	fastq,sra	s3,gs	s3.us-east-1,gs.US	Male	UC.I	SRX14642101	GSM5977138	Active	UC	Moderate	Illumina HiSeq 2500	SINGLE	cDNA	TRANSCRIPTOMIC	Homo sapiens	ILLUMINA	Sigmoid	2022-09-30 03:00:00	GSM5977138	Biopsy	SRP354989	29
SRR18509405	RNA-Seq	100	3680620900	PRJNA797175	SAMN27026170	1380241997	GEO	public	sra,fastq	s3,gs	gs.US,s3.us-east-1	Female	CD.I	SRX14642104	GSM5977141	Active	CD	Moderate	Illumina HiSeq 2500	SINGLE	cDNA	TRANSCRIPTOMIC	Homo sapiens	ILLUMINA	RightColon	2022-09-30 03:00:00	GSM5977141	Biopsy	SRP354989	32
SRR18509407	RNA-Seq	100	3488295300	PRJNA797175	SAMN27026173	1281606692	GEO	public	sra,fastq	gs,s3	gs.US,s3.us-east-1	Male	UC.I	SRX14642106	GSM5977143	Inactive	UC	Moderate	Illumina HiSeq 2500	SINGLE	cDNA	TRANSCRIPTOMIC	Homo sapiens	ILLUMINA	Rectum	2022-09-30 03:00:00	GSM5977143	Biopsy	SRP354989	74
SRR18509409	RNA-Seq	100	4155922200	PRJNA797175	SAMN27026177	1516362025	GEO	public	fastq,sra	gs,s3	gs.US,s3.us-east-1	Male	CD.I	SRX14642108	GSM5977145	Inactive	CD	Mild	Illumina HiSeq 2500	SINGLE	cDNA	TRANSCRIPTOMIC	Homo sapiens	ILLUMINA	Rectum	2022-09-30 03:00:00	GSM5977145	Biopsy	SRP354989	36
SRR18509411	RNA-Seq	100	2881868600	PRJNA797175	SAMN27026181	1099048052	GEO	public	sra,fastq	gs,s3	gs.US,s3.us-east-1	Male	CD.NonI	SRX14642110	GSM5977147	NA	CD	Mild	Illumina HiSeq 2500	SINGLE	cDNA	TRANSCRIPTOMIC	Homo sapiens	ILLUMINA	Rectum	2022-09-30 03:00:00	GSM5977147	Biopsy	SRP354989	28
SRR18509412	RNA-Seq	100	3327062500	PRJNA797175	SAMN27026183	1283401809	GEO	public	fastq,sra	s3,gs	s3.us-east-1,gs.US	Female	CD.NonI	SRX14642111	GSM5977148	NA	CD	Inactive	Illumina HiSeq 2500	SINGLE	cDNA	TRANSCRIPTOMIC	Homo sapiens	ILLUMINA	Ileum	2022-09-30 03:00:00	GSM5977148	Biopsy	SRP354989	22
SRR18509415	RNA-Seq	100	3446045700	PRJNA797175	SAMN27026189	1270736959	GEO	public	fastq,sra	gs,s3	s3.us-east-1,gs.US	Male	CD.I	SRX14641490	GSM5977151	Inactive	CD	Moderate	Illumina HiSeq 2500	SINGLE	cDNA	TRANSCRIPTOMIC	Homo sapiens	ILLUMINA	Ileum	2022-09-30 03:00:00	GSM5977151	Biopsy	SRP354989	24
SRR18509417	RNA-Seq	100	3905551000	PRJNA797175	SAMN27026193	1440661333	GEO	public	sra,fastq	gs,s3	gs.US,s3.us-east-1	Male	CD.I	SRX14641492	GSM5977153	Inactive	CD	Inactive	Illumina HiSeq 2500	SINGLE	cDNA	TRANSCRIPTOMIC	Homo sapiens	ILLUMINA	LeftColon	2022-09-30 03:00:00	GSM5977153	Biopsy	SRP354989	52
SRR18509419	RNA-Seq	100	3403086700	PRJNA797175	SAMN27026123	1315247447	GEO	public	sra,fastq	s3,gs	s3.us-east-1,gs.US	Female	CD.I	SRX14641494	GSM5977155	NA	CD	Moderate	Illumina HiSeq 2500	SINGLE	cDNA	TRANSCRIPTOMIC	Homo sapiens	ILLUMINA	Rectum	2022-09-30 03:00:00	GSM5977155	Biopsy	SRP354989	26
SRR18509421	RNA-Seq	100	2594308200	PRJNA797175	SAMN27026128	896132724	GEO	public	sra,fastq	gs,s3	gs.US,s3.us-east-1	Female	CD.I	SRX14641496	GSM5977157	Active	CD	Mild	Illumina HiSeq 2500	SINGLE	cDNA	TRANSCRIPTOMIC	Homo sapiens	ILLUMINA	Ileum	2022-09-30 03:00:00	GSM5977157	Biopsy	SRP354989	30
SRR18509424	RNA-Seq	100	3284978600	PRJNA797175	SAMN27026134	1266491535	GEO	public	sra,fastq	s3,gs,ncbi	ncbi.public,gs.US,s3.us-east-1	Female	UC.I	SRX14641499	GSM5977160	Inactive	UC	Moderate	Illumina HiSeq 2500	SINGLE	cDNA	TRANSCRIPTOMIC	Homo sapiens	ILLUMINA	Transverse	2022-09-30 03:00:00	GSM5977160	Biopsy	SRP354989	34
SRR18509425	RNA-Seq	100	2931311800	PRJNA797175	SAMN27026137	1353216268	GEO	public	fastq,sra	s3,gs	s3.us-east-1,gs.US	Female	CD.NonI	SRX14641500	GSM5977161	Inactive	CD	Mild	Illumina HiSeq 2500	SINGLE	cDNA	TRANSCRIPTOMIC	Homo sapiens	ILLUMINA	Cecum	2022-09-30 03:00:00	GSM5977161	Biopsy	SRP354989	29
SRR18509427	RNA-Seq	100	4474642600	PRJNA797175	SAMN27026141	1521115246	GEO	public	fastq,sra	gs,s3	gs.US,s3.us-east-1	Male	CD.I	SRX14641502	GSM5977163	Inactive	CD	Mild	Illumina HiSeq 2500	SINGLE	cDNA	TRANSCRIPTOMIC	Homo sapiens	ILLUMINA	Ileum	2022-09-30 03:00:00	GSM5977163	Biopsy	SRP354989	34
SRR18509430	RNA-Seq	100	4073027400	PRJNA797175	SAMN27026441	1623222654	GEO	public	sra,fastq	s3,gs	gs.US,s3.us-east-1	Female	UC.NonI	SRX14641505	GSM5977166	Inactive	UC	Inactive	Illumina HiSeq 2500	SINGLE	cDNA	TRANSCRIPTOMIC	Homo sapiens	ILLUMINA	Rectum	2022-09-30 03:00:00	GSM5977166	Biopsy	SRP354989	46
SRR18509431	RNA-Seq	100	4474396700	PRJNA797175	SAMN27026443	1750509801	GEO	public	sra,fastq	s3,gs	s3.us-east-1,gs.US	Male	UC.NonI	SRX14641506	GSM5977167	Inactive	UC	Mild	Illumina HiSeq 2500	SINGLE	cDNA	TRANSCRIPTOMIC	Homo sapiens	ILLUMINA	LeftColon	2022-09-30 03:00:00	GSM5977167	Biopsy	SRP354989	59
SRR18509433	RNA-Seq	100	3071108500	PRJNA797175	SAMN27026445	1243124673	GEO	public	sra,fastq	gs,s3	gs.US,s3.us-east-1	Male	UC.NonI	SRX14641508	GSM5977169	Inactive	UC	Inactive	Illumina HiSeq 2500	SINGLE	cDNA	TRANSCRIPTOMIC	Homo sapiens	ILLUMINA	Rectum	2022-09-30 03:00:00	GSM5977169	Biopsy	SRP354989	43
SRR18509435	RNA-Seq	100	4660308500	PRJNA797175	SAMN27026447	1917609852	GEO	public	sra,fastq	s3,gs	gs.US,s3.us-east-1	Male	CD.I	SRX14641510	GSM5977171	Inactive	CD	Inactive	Illumina HiSeq 2500	SINGLE	cDNA	TRANSCRIPTOMIC	Homo sapiens	ILLUMINA	Transverse	2022-09-30 03:00:00	GSM5977171	Biopsy	SRP354989	35
SRR18509438	RNA-Seq	100	4032503600	PRJNA797175	SAMN27026450	1602603126	GEO	public	sra,fastq	s3,gs	gs.US,s3.us-east-1	Male	CD.NonI	SRX14640442	GSM5977174	Inactive	CD	Inactive	Illumina HiSeq 2500	SINGLE	cDNA	TRANSCRIPTOMIC	Homo sapiens	ILLUMINA	Ileum	2022-09-30 03:00:00	GSM5977174	Biopsy	SRP354989	31
SRR18509440	RNA-Seq	100	4185369500	PRJNA797175	SAMN27026452	1563867869	GEO	public	sra,fastq	s3,gs	gs.US,s3.us-east-1	Male	UC.NonI	SRX14640444	GSM5977176	Inactive	UC	Inactive	Illumina HiSeq 2500	SINGLE	cDNA	TRANSCRIPTOMIC	Homo sapiens	ILLUMINA	Rectum	2022-09-30 03:00:00	GSM5977176	Biopsy	SRP354989	32
SRR18509441	RNA-Seq	100	4983176200	PRJNA797175	SAMN27026453	2061547651	GEO	public	fastq,sra	s3,gs	gs.US,s3.us-east-1	Male	CD.I	SRX14640445	GSM5977177	Inactive	CD	Mild	Illumina HiSeq 2500	SINGLE	cDNA	TRANSCRIPTOMIC	Homo sapiens	ILLUMINA	Ileum	2022-09-30 03:00:00	GSM5977177	Biopsy	SRP354989	35
SRR18509443	RNA-Seq	100	2060609000	PRJNA797175	SAMN27026455	832618360	GEO	public	sra,fastq	gs,s3	s3.us-east-1,gs.US	Female	UC.NonI	SRX14640447	GSM5977179	Inactive	UC	Inactive	Illumina HiSeq 2500	SINGLE	cDNA	TRANSCRIPTOMIC	Homo sapiens	ILLUMINA	Ileum	2022-09-30 03:00:00	GSM5977179	Biopsy	SRP354989	36
SRR18509444	RNA-Seq	100	3462556300	PRJNA797175	SAMN27026456	1351794990	GEO	public	sra,fastq	s3,gs	s3.us-east-1,gs.US	Female	UC.NonI	SRX14640448	GSM5977180	Inactive	UC	Inactive	Illumina HiSeq 2500	SINGLE	cDNA	TRANSCRIPTOMIC	Homo sapiens	ILLUMINA	Ileum	2022-09-30 03:00:00	GSM5977180	Biopsy	SRP354989	62
SRR18509445	RNA-Seq	100	3151715600	PRJNA797175	SAMN27026457	1440666393	GEO	public	sra,fastq	s3,gs	gs.US,s3.us-east-1	Female	CD.NonI	SRX14640449	GSM5977181	Inactive	CD	Moderate	Illumina HiSeq 2500	SINGLE	cDNA	TRANSCRIPTOMIC	Homo sapiens	ILLUMINA	Ileum	2022-09-30 03:00:00	GSM5977181	Biopsy	SRP354989	32
SRR18509447	RNA-Seq	100	3476207000	PRJNA797175	SAMN27026380	1339004869	GEO	public	sra,fastq	s3,gs	s3.us-east-1,gs.US	Female	UC.I	SRX14640451	GSM5977183	Inactive	UC	Severe	Illumina HiSeq 2500	SINGLE	cDNA	TRANSCRIPTOMIC	Homo sapiens	ILLUMINA	LeftColon	2022-09-30 03:00:00	GSM5977183	Biopsy	SRP354989	21
SRR18509449	RNA-Seq	100	3022970800	PRJNA797175	SAMN27026382	1185210707	GEO	public	fastq,sra	gs,s3	gs.US,s3.us-east-1	Female	CD.I	SRX14640453	GSM5977185	Active	CD	Mild	Illumina HiSeq 2500	SINGLE	cDNA	TRANSCRIPTOMIC	Homo sapiens	ILLUMINA	Ileum	2022-09-30 03:00:00	GSM5977185	Biopsy	SRP354989	36
SRR18509451	RNA-Seq	100	3849428500	PRJNA797175	SAMN27026384	1795335496	GEO	public	fastq,sra	gs,s3	s3.us-east-1,gs.US	Male	UC.NonI	SRX14640455	GSM5977187	Inactive	UC	Inactive	Illumina HiSeq 2500	SINGLE	cDNA	TRANSCRIPTOMIC	Homo sapiens	ILLUMINA	Rectum	2022-09-30 03:00:00	GSM5977187	Biopsy	SRP354989	78
SRR18509453	RNA-Seq	100	4024065300	PRJNA797175	SAMN27026386	1350823363	GEO	public	fastq,sra	s3,gs	gs.US,s3.us-east-1	Male	UC.I	SRX14640457	GSM5977189	Inactive	UC	Mild	Illumina HiSeq 2500	SINGLE	cDNA	TRANSCRIPTOMIC	Homo sapiens	ILLUMINA	Rectum	2022-09-30 03:00:00	GSM5977189	Biopsy	SRP354989	30
SRR18509456	RNA-Seq	100	3457771500	PRJNA797175	SAMN27026389	1309015672	GEO	public	sra,fastq	s3,gs	gs.US,s3.us-east-1	Female	CD.I	SRX14640460	GSM5977192	Inactive	CD	Moderate	Illumina HiSeq 2500	SINGLE	cDNA	TRANSCRIPTOMIC	Homo sapiens	ILLUMINA	RightColon	2022-09-30 03:00:00	GSM5977192	Biopsy	SRP354989	42
SRR18509459	RNA-Seq	100	3473391200	PRJNA797175	SAMN27026392	1389527272	GEO	public	fastq,sra	gs,s3	s3.us-east-1,gs.US	Female	CD.NonI	SRX14640463	GSM5977195	NA	CD	Mild	Illumina HiSeq 2500	SINGLE	cDNA	TRANSCRIPTOMIC	Homo sapiens	ILLUMINA	Cecum	2022-09-30 03:00:00	GSM5977195	Biopsy	SRP354989	34
SRR18509460	RNA-Seq	100	4196667100	PRJNA797175	SAMN27026393	1600402041	GEO	public	sra,fastq	s3,gs	gs.US,s3.us-east-1	Male	UC.I	SRX14640464	GSM5977196	Inactive	UC	Mild	Illumina HiSeq 2500	SINGLE	cDNA	TRANSCRIPTOMIC	Homo sapiens	ILLUMINA	Transverse	2022-09-30 03:00:00	GSM5977196	Biopsy	SRP354989	22
SRR18509463	RNA-Seq	100	3986276800	PRJNA797175	SAMN27026396	1529922710	GEO	public	sra,fastq	s3,gs	gs.US,s3.us-east-1	Male	UC.NonI	SRX14640827	GSM5977199	Inactive	UC	Moderate	Illumina HiSeq 2500	SINGLE	cDNA	TRANSCRIPTOMIC	Homo sapiens	ILLUMINA	Sigmoid	2022-09-30 03:00:00	GSM5977199	Biopsy	SRP354989	38
SRR18509465	RNA-Seq	100	3471776300	PRJNA797175	SAMN27026398	1618528966	GEO	public	sra,fastq	s3,gs	gs.US,s3.us-east-1	Male	CD.I	SRX14640829	GSM5977201	Inactive	CD	Moderate	Illumina HiSeq 2500	SINGLE	cDNA	TRANSCRIPTOMIC	Homo sapiens	ILLUMINA	Cecum	2022-09-30 03:00:00	GSM5977201	Biopsy	SRP354989	24
SRR18509467	RNA-Seq	100	2323816500	PRJNA797175	SAMN27026400	943861572	GEO	public	fastq,sra	gs,s3	gs.US,s3.us-east-1	Male	CD.I	SRX14640831	GSM5977203	Inactive	CD	Moderate	Illumina HiSeq 2500	SINGLE	cDNA	TRANSCRIPTOMIC	Homo sapiens	ILLUMINA	Ileum	2022-09-30 03:00:00	GSM5977203	Biopsy	SRP354989	61
SRR18509470	RNA-Seq	100	2356853300	PRJNA797175	SAMN27026403	937498729	GEO	public	sra,fastq	gs,s3	gs.US,s3.us-east-1	Female	CD.NonI	SRX14640834	GSM5977206	Inactive	CD	Mild	Illumina HiSeq 2500	SINGLE	cDNA	TRANSCRIPTOMIC	Homo sapiens	ILLUMINA	Rectum	2022-09-30 03:00:00	GSM5977206	Biopsy	SRP354989	26
SRR18509473	RNA-Seq	100	3363052400	PRJNA797175	SAMN27026406	1311363974	GEO	public	fastq,sra	s3,gs	s3.us-east-1,gs.US	Male	CD.I	SRX14640837	GSM5977209	Inactive	CD	Mild	Illumina HiSeq 2500	SINGLE	cDNA	TRANSCRIPTOMIC	Homo sapiens	ILLUMINA	Ileum	2022-09-30 03:00:00	GSM5977209	Biopsy	SRP354989	35
SRR18509476	RNA-Seq	100	4012007300	PRJNA797175	SAMN27026409	1773782408	GEO	public	sra,fastq	ncbi,gs,s3	gs.US,ncbi.public,s3.us-east-1	Male	CD.I	SRX14640840	GSM5977212	NA	CD	Severe	Illumina HiSeq 2500	SINGLE	cDNA	TRANSCRIPTOMIC	Homo sapiens	ILLUMINA	RightColon	2022-09-30 03:00:00	GSM5977212	Biopsy	SRP354989	31
SRR18509477	RNA-Seq	100	5230305600	PRJNA797175	SAMN27026273	2448905158	GEO	public	fastq,sra	gs,s3	gs.US,s3.us-east-1	Male	CD.NonI	SRX14640841	GSM5977213	Inactive	CD	Severe	Illumina HiSeq 2500	SINGLE	cDNA	TRANSCRIPTOMIC	Homo sapiens	ILLUMINA	Ileum	2022-09-30 03:00:00	GSM5977213	Biopsy	SRP354989	33
SRR18509479	RNA-Seq	100	1684821900	PRJNA797175	SAMN27026275	641466541	GEO	public	sra,fastq	gs,s3	gs.US,s3.us-east-1	Male	UC.NonI	SRX14640843	GSM5977215	Inactive	UC	Inactive	Illumina HiSeq 2500	SINGLE	cDNA	TRANSCRIPTOMIC	Homo sapiens	ILLUMINA	Ileum	2022-09-30 03:00:00	GSM5977215	Biopsy	SRP354989	26
SRR18509480	RNA-Seq	100	3169137200	PRJNA797175	SAMN27026276	1209250512	GEO	public	sra,fastq	s3,gs	s3.us-east-1,gs.US	Male	UC.I	SRX14640844	GSM5977216	Inactive	UC	Mild	Illumina HiSeq 2500	SINGLE	cDNA	TRANSCRIPTOMIC	Homo sapiens	ILLUMINA	Rectum	2022-09-30 03:00:00	GSM5977216	Biopsy	SRP354989	40
SRR18509482	RNA-Seq	100	3480492100	PRJNA797175	SAMN27026278	1233805100	GEO	public	sra,fastq	s3,gs	s3.us-east-1,gs.US	Female	CD.I	SRX14640846	GSM5977218	Inactive	CD	Moderate	Illumina HiSeq 2500	SINGLE	cDNA	TRANSCRIPTOMIC	Homo sapiens	ILLUMINA	Ileum	2022-09-30 03:00:00	GSM5977218	Biopsy	SRP354989	70
SRR18509484	RNA-Seq	100	4116354400	PRJNA797175	SAMN27026280	1397046661	GEO	public	sra,fastq	s3,gs	s3.us-east-1,gs.US	Female	CD.NonI	SRX14640848	GSM5977220	Active	CD	Inactive	Illumina HiSeq 2500	SINGLE	cDNA	TRANSCRIPTOMIC	Homo sapiens	ILLUMINA	Ileum	2022-09-30 03:00:00	GSM5977220	Biopsy	SRP354989	59
SRR18509487	RNA-Seq	100	3813371800	PRJNA797175	SAMN27026283	1431919893	GEO	public	sra,fastq	s3,gs	s3.us-east-1,gs.US	Male	CD.NonI	SRX14642474	GSM5977223	NA	CD	Mild	Illumina HiSeq 2500	SINGLE	cDNA	TRANSCRIPTOMIC	Homo sapiens	ILLUMINA	Rectum	2022-09-30 03:00:00	GSM5977223	Biopsy	SRP354989	47
SRR18509488	RNA-Seq	100	4218561600	PRJNA797175	SAMN27026284	1521229143	GEO	public	fastq,sra	s3,gs	s3.us-east-1,gs.US	Female	UC.NonI	SRX14642475	GSM5977224	Inactive	UC	Inactive	Illumina HiSeq 2500	SINGLE	cDNA	TRANSCRIPTOMIC	Homo sapiens	ILLUMINA	Ileum	2022-09-30 03:00:00	GSM5977224	Biopsy	SRP354989	49
SRR18509489	RNA-Seq	100	3076881400	PRJNA797175	SAMN27026285	1186098953	GEO	public	sra,fastq	s3,gs	gs.US,s3.us-east-1	Female	UC.NonI	SRX14642476	GSM5977225	Inactive	UC	Inactive	Illumina HiSeq 2500	SINGLE	cDNA	TRANSCRIPTOMIC	Homo sapiens	ILLUMINA	Ileum	2022-09-30 03:00:00	GSM5977225	Biopsy	SRP354989	67
SRR18509491	RNA-Seq	100	3705053700	PRJNA797175	SAMN27026287	1397519616	GEO	public	sra,fastq	gs,s3	gs.US,s3.us-east-1	Male	CD.I	SRX14642478	GSM5977227	Inactive	CD	Mild	Illumina HiSeq 2500	SINGLE	cDNA	TRANSCRIPTOMIC	Homo sapiens	ILLUMINA	Ileum	2022-09-30 03:00:00	GSM5977227	Biopsy	SRP354989	35
SRR18509494	RNA-Seq	100	3869785400	PRJNA797175	SAMN27026290	1780373402	GEO	public	sra,fastq	gs,s3	gs.US,s3.us-east-1	Male	UC.I	SRX14642481	GSM5977230	Inactive	UC	Mild	Illumina HiSeq 2500	SINGLE	cDNA	TRANSCRIPTOMIC	Homo sapiens	ILLUMINA	Rectum	2022-09-30 03:00:00	GSM5977230	Biopsy	SRP354989	59
SRR18509498	RNA-Seq	100	4330118100	PRJNA797175	SAMN27026294	1577339412	GEO	public	fastq,sra	gs,s3	s3.us-east-1,gs.US	Male	UC.NonI	SRX14642485	GSM5977234	Inactive	UC	Inactive	Illumina HiSeq 2500	SINGLE	cDNA	TRANSCRIPTOMIC	Homo sapiens	ILLUMINA	Ileum	2022-09-30 03:00:00	GSM5977234	Biopsy	SRP354989	73
SRR18509501	RNA-Seq	100	4032837600	PRJNA797175	SAMN27026297	1362283316	GEO	public	sra,fastq	s3,gs	s3.us-east-1,gs.US	Female	CD.I	SRX14642488	GSM5977237	Inactive	CD	Moderate	Illumina HiSeq 2500	SINGLE	cDNA	TRANSCRIPTOMIC	Homo sapiens	ILLUMINA	Sigmoid	2022-09-30 03:00:00	GSM5977237	Biopsy	SRP354989	29
SRR18509502	RNA-Seq	100	2222290200	PRJNA797175	SAMN27026298	961311327	GEO	public	sra,fastq	s3,gs	gs.US,s3.us-east-1	Male	CD.I	SRX14642489	GSM5977238	Inactive	CD	Moderate	Illumina HiSeq 2500	SINGLE	cDNA	TRANSCRIPTOMIC	Homo sapiens	ILLUMINA	Ileum	2022-09-30 03:00:00	GSM5977238	Biopsy	SRP354989	38
SRR18509505	RNA-Seq	100	3749667300	PRJNA797175	SAMN27026301	1488491695	GEO	public	fastq,sra	s3,gs	gs.US,s3.us-east-1	Female	UC.NonI	SRX14642492	GSM5977241	Inactive	UC	Inactive	Illumina HiSeq 2500	SINGLE	cDNA	TRANSCRIPTOMIC	Homo sapiens	ILLUMINA	Rectum	2022-09-30 03:00:00	GSM5977241	Biopsy	SRP354989	38
SRR18509508	RNA-Seq	100	4867998400	PRJNA797175	SAMN27026244	1630622982	GEO	public	sra,fastq	s3,gs	gs.US,s3.us-east-1	Male	CD.I	SRX14642495	GSM5977244	Inactive	CD	Mild	Illumina HiSeq 2500	SINGLE	cDNA	TRANSCRIPTOMIC	Homo sapiens	ILLUMINA	Ileum	2022-09-30 03:00:00	GSM5977244	Biopsy	SRP354989	39
SRR18509510	RNA-Seq	100	3899981800	PRJNA797175	SAMN27026249	1596480529	GEO	public	sra,fastq	s3,gs	s3.us-east-1,gs.US	Female	UC.I	SRX14640850	GSM5977246	Inactive	UC	Severe	Illumina HiSeq 2500	SINGLE	cDNA	TRANSCRIPTOMIC	Homo sapiens	ILLUMINA	Rectum	2022-09-30 03:00:00	GSM5977246	Biopsy	SRP354989	55
SRR18509512	RNA-Seq	100	3772413700	PRJNA797175	SAMN27026251	1764226678	GEO	public	fastq,sra	s3,gs	gs.US,s3.us-east-1	Male	UC.I	SRX14640852	GSM5977248	Inactive	UC	Mild	Illumina HiSeq 2500	SINGLE	cDNA	TRANSCRIPTOMIC	Homo sapiens	ILLUMINA	Rectum	2022-09-30 03:00:00	GSM5977248	Biopsy	SRP354989	29
SRR18509514	RNA-Seq	100	4415201600	PRJNA797175	SAMN27026246	1434798062	GEO	public	fastq,sra	s3,gs	s3.us-east-1,gs.US	Male	UC.I	SRX14640854	GSM5977250	Inactive	UC	Mild	Illumina HiSeq 2500	SINGLE	cDNA	TRANSCRIPTOMIC	Homo sapiens	ILLUMINA	Rectum	2022-09-30 03:00:00	GSM5977250	Biopsy	SRP354989	28
SRR18509515	RNA-Seq	100	4175520900	PRJNA797175	SAMN27026602	1661197340	GEO	public	sra,fastq	gs,s3	s3.us-east-1,gs.US	Female	CD.NonI	SRX14641582	GSM5977507	Inactive	CD	Inactive	Illumina HiSeq 2500	SINGLE	cDNA	TRANSCRIPTOMIC	Homo sapiens	ILLUMINA	Ileum	2022-09-30 03:00:00	GSM5977507	Biopsy	SRP354989	73
SRR18509517	RNA-Seq	100	2889240800	PRJNA797175	SAMN27026604	1249299591	GEO	public	sra,fastq	gs,s3	s3.us-east-1,gs.US	Female	CD.I	SRX14641584	GSM5977509	Inactive	CD	Moderate	Illumina HiSeq 2500	SINGLE	cDNA	TRANSCRIPTOMIC	Homo sapiens	ILLUMINA	Rectum	2022-09-30 03:00:00	GSM5977509	Biopsy	SRP354989	37
SRR18509519	RNA-Seq	100	4425789500	PRJNA797175	SAMN27026606	1677378264	GEO	public	fastq,sra	s3,gs	s3.us-east-1,gs.US	Male	CD.I	SRX14640515	GSM5977511	NA	CD	Severe	Illumina HiSeq 2500	SINGLE	cDNA	TRANSCRIPTOMIC	Homo sapiens	ILLUMINA	Rectum	2022-09-30 03:00:00	GSM5977511	Biopsy	SRP354989	40
SRR18509522	RNA-Seq	100	3136789700	PRJNA797175	SAMN27026482	1180180608	GEO	public	fastq,sra	ncbi,gs,s3	ncbi.public,gs.US,s3.us-east-1	Female	UC.I	SRX14640518	GSM5977514	Inactive	UC	Inactive	Illumina HiSeq 2500	SINGLE	cDNA	TRANSCRIPTOMIC	Homo sapiens	ILLUMINA	Sigmoid	2022-09-30 03:00:00	GSM5977514	Biopsy	SRP354989	74
SRR18509525	RNA-Seq	100	7646280000	PRJNA797175	SAMN27026485	3019301985	GEO	public	fastq,sra	s3,gs	gs.US,s3.us-east-1	Male	CD.NonI	SRX14640521	GSM5977517	Inactive	CD	Inactive	Illumina HiSeq 2500	SINGLE	cDNA	TRANSCRIPTOMIC	Homo sapiens	ILLUMINA	Ileum	2022-09-30 03:00:00	GSM5977517	Biopsy	SRP354989	23
SRR18509526	RNA-Seq	100	4467159200	PRJNA797175	SAMN27026486	1657222591	GEO	public	fastq,sra	s3,gs	s3.us-east-1,gs.US	Female	CD.I	SRX14640522	GSM5977518	Inactive	CD	Moderate	Illumina HiSeq 2500	SINGLE	cDNA	TRANSCRIPTOMIC	Homo sapiens	ILLUMINA	Ileum	2022-09-30 03:00:00	GSM5977518	Biopsy	SRP354989	37
SRR18509529	RNA-Seq	100	3310970600	PRJNA797175	SAMN27026489	1251918007	GEO	public	sra,fastq	gs,s3	s3.us-east-1,gs.US	Male	UC.NonI	SRX14640525	GSM5977521	Inactive	UC	Inactive	Illumina HiSeq 2500	SINGLE	cDNA	TRANSCRIPTOMIC	Homo sapiens	ILLUMINA	RightColon	2022-09-30 03:00:00	GSM5977521	Biopsy	SRP354989	58
SRR18509532	RNA-Seq	100	3150123500	PRJNA797175	SAMN27026492	1106433197	GEO	public	sra,fastq	s3,gs,ncbi	ncbi.public,s3.us-east-1,gs.US	Male	CD.I	SRX14640528	GSM5977524	NA	CD	Severe	Illumina HiSeq 2500	SINGLE	cDNA	TRANSCRIPTOMIC	Homo sapiens	ILLUMINA	Ileum	2022-09-30 03:00:00	GSM5977524	Biopsy	SRP354989	22
SRR18509535	RNA-Seq	100	4314874400	PRJNA797175	SAMN27026495	1529244251	GEO	public	sra,fastq	gs,s3	gs.US,s3.us-east-1	Male	CD.NonI	SRX14640531	GSM5977527	NA	CD	Moderate	Illumina HiSeq 2500	SINGLE	cDNA	TRANSCRIPTOMIC	Homo sapiens	ILLUMINA	LeftColon	2022-09-30 03:00:00	GSM5977527	Biopsy	SRP354989	30
SRR18509539	RNA-Seq	100	6056568700	PRJNA797175	SAMN27026499	2162847821	GEO	public	fastq,sra	gs,s3	gs.US,s3.us-east-1	Female	CD.I	SRX14640535	GSM5977531	Inactive	CD	Mild	Illumina HiSeq 2500	SINGLE	cDNA	TRANSCRIPTOMIC	Homo sapiens	ILLUMINA	Rectum	2022-09-30 03:00:00	GSM5977531	Biopsy	SRP354989	23
SRR18509540	RNA-Seq	100	5810634100	PRJNA797175	SAMN27026500	2159757060	GEO	public	fastq,sra	s3,gs	gs.US,s3.us-east-1	Female	CD.NonI	SRX14640536	GSM5977532	Inactive	CD	Inactive	Illumina HiSeq 2500	SINGLE	cDNA	TRANSCRIPTOMIC	Homo sapiens	ILLUMINA	LeftColon	2022-09-30 03:00:00	GSM5977532	Biopsy	SRP354989	29
SRR18509542	RNA-Seq	100	4460858000	PRJNA797175	SAMN27026502	1610986399	GEO	public	fastq,sra	s3,gs	s3.us-east-1,gs.US	Male	CD.NonI	SRX14640922	GSM5977534	Inactive	CD	Mild	Illumina HiSeq 2500	SINGLE	cDNA	TRANSCRIPTOMIC	Homo sapiens	ILLUMINA	Transverse	2022-09-30 03:00:00	GSM5977534	Biopsy	SRP354989	38
SRR18509545	RNA-Seq	100	3827536000	PRJNA797175	SAMN27026507	1322918217	GEO	public	sra,fastq	gs,s3	s3.us-east-1,gs.US	Female	UC.NonI	SRX14640925	GSM5977537	Inactive	UC	Inactive	Illumina HiSeq 2500	SINGLE	cDNA	TRANSCRIPTOMIC	Homo sapiens	ILLUMINA	RightColon	2022-09-30 03:00:00	GSM5977537	Biopsy	SRP354989	64
SRR18509549	RNA-Seq	100	6063092200	PRJNA797175	SAMN27026505	2105987523	GEO	public	fastq,sra	gs,s3	gs.US,s3.us-east-1	Female	CD.NonI	SRX14640929	GSM5977541	Inactive	CD	Inactive	Illumina HiSeq 2500	SINGLE	cDNA	TRANSCRIPTOMIC	Homo sapiens	ILLUMINA	Sigmoid	2022-09-30 03:00:00	GSM5977541	Biopsy	SRP354989	29
SRR18509554	RNA-Seq	100	4034367800	PRJNA797175	SAMN27026544	1504444290	GEO	public	sra,fastq	s3,gs	gs.US,s3.us-east-1	Male	CD.I	SRX14640934	GSM5977546	Inactive	CD	Mild	Illumina HiSeq 2500	SINGLE	cDNA	TRANSCRIPTOMIC	Homo sapiens	ILLUMINA	Ileum	2022-09-30 03:00:00	GSM5977546	Biopsy	SRP354989	75
SRR18509555	RNA-Seq	100	4298762800	PRJNA797175	SAMN27026545	1544191786	GEO	public	fastq,sra	gs,s3	gs.US,s3.us-east-1	Male	CD.I	SRX14640935	GSM5977547	Active	CD	Moderate	Illumina HiSeq 2500	SINGLE	cDNA	TRANSCRIPTOMIC	Homo sapiens	ILLUMINA	Ileum	2022-09-30 03:00:00	GSM5977547	Biopsy	SRP354989	30
SRR18509559	RNA-Seq	100	4777203100	PRJNA797175	SAMN27026549	1720698047	GEO	public	sra,fastq	gs,s3	s3.us-east-1,gs.US	Female	UC.I	SRX14640939	GSM5977551	Inactive	UC	Mild	Illumina HiSeq 2500	SINGLE	cDNA	TRANSCRIPTOMIC	Homo sapiens	ILLUMINA	LeftColon	2022-09-30 03:00:00	GSM5977551	Biopsy	SRP354989	46
SRR18509561	RNA-Seq	100	3820414300	PRJNA797175	SAMN27026551	1483225488	GEO	public	sra,fastq	gs,s3	gs.US,s3.us-east-1	Female	UC.I	SRX14640941	GSM5977553	Inactive	UC	Mild	Illumina HiSeq 2500	SINGLE	cDNA	TRANSCRIPTOMIC	Homo sapiens	ILLUMINA	RightColon	2022-09-30 03:00:00	GSM5977553	Biopsy	SRP354989	67
SRR18509563	RNA-Seq	100	4072163500	PRJNA797175	SAMN27026553	1415229396	GEO	public	fastq,sra	gs,s3	gs.US,s3.us-east-1	Female	CD.I	SRX14640943	GSM5977555	Active	CD	Severe	Illumina HiSeq 2500	SINGLE	cDNA	TRANSCRIPTOMIC	Homo sapiens	ILLUMINA	LeftColon	2022-09-30 03:00:00	GSM5977555	Biopsy	SRP354989	48
SRR18509568	RNA-Seq	100	4005283500	PRJNA797175	SAMN27026558	1525260164	GEO	public	fastq,sra	gs,s3	gs.US,s3.us-east-1	Male	UC.NonI	SRX14642571	GSM5977560	Inactive	UC	Inactive	Illumina HiSeq 2500	SINGLE	cDNA	TRANSCRIPTOMIC	Homo sapiens	ILLUMINA	Rectum	2022-09-30 03:00:00	GSM5977560	Biopsy	SRP354989	30
SRR18509569	RNA-Seq	100	6198152000	PRJNA797175	SAMN27026559	2389772005	GEO	public	sra,fastq	s3,gs	gs.US,s3.us-east-1	Male	UC.I	SRX14642572	GSM5977561	Inactive	UC	Mild	Illumina HiSeq 2500	SINGLE	cDNA	TRANSCRIPTOMIC	Homo sapiens	ILLUMINA	Sigmoid	2022-09-30 03:00:00	GSM5977561	Biopsy	SRP354989	56
SRR18509571	RNA-Seq	100	3599685800	PRJNA797175	SAMN27026561	1319036644	GEO	public	sra,fastq	gs,s3	s3.us-east-1,gs.US	Female	UC.I	SRX14642574	GSM5977563	Active	UC	Severe	Illumina HiSeq 2500	SINGLE	cDNA	TRANSCRIPTOMIC	Homo sapiens	ILLUMINA	Sigmoid	2022-09-30 03:00:00	GSM5977563	Biopsy	SRP354989	76
SRR18509572	RNA-Seq	100	4071432600	PRJNA797175	SAMN27026562	1536857320	GEO	public	fastq,sra	s3,gs	s3.us-east-1,gs.US	Male	UC.I	SRX14642575	GSM5977564	Inactive	UC	Inactive	Illumina HiSeq 2500	SINGLE	cDNA	TRANSCRIPTOMIC	Homo sapiens	ILLUMINA	Rectum	2022-09-30 03:00:00	GSM5977564	Biopsy	SRP354989	36
SRR18509577	RNA-Seq	100	3927356700	PRJNA797175	SAMN27026573	1419694875	GEO	public	fastq,sra	s3,gs	gs.US,s3.us-east-1	Male	UC.I	SRX14642580	GSM5977569	Active	UC	Moderate	Illumina HiSeq 2500	SINGLE	cDNA	TRANSCRIPTOMIC	Homo sapiens	ILLUMINA	Rectum	2022-09-30 03:00:00	GSM5977569	Biopsy	SRP354989	50
SRR18509580	RNA-Seq	100	5483775400	PRJNA797175	SAMN27026568	1973398283	GEO	public	sra,fastq	gs,s3	gs.US,s3.us-east-1	Male	CD.I	SRX14642583	GSM5977572	NA	CD	Inactive	Illumina HiSeq 2500	SINGLE	cDNA	TRANSCRIPTOMIC	Homo sapiens	ILLUMINA	LeftColon	2022-09-30 03:00:00	GSM5977572	Biopsy	SRP354989	72
SRR18509581	RNA-Seq	100	3570645400	PRJNA797175	SAMN27026569	1322360513	GEO	public	fastq,sra	gs,s3	gs.US,s3.us-east-1	Female	CD.NonI	SRX14642584	GSM5977573	Active	CD	Inactive	Illumina HiSeq 2500	SINGLE	cDNA	TRANSCRIPTOMIC	Homo sapiens	ILLUMINA	Transverse	2022-09-30 03:00:00	GSM5977573	Biopsy	SRP354989	51
SRR18509584	RNA-Seq	100	11958380900	PRJNA797175	SAMN27026572	4408541122	GEO	public	sra,fastq	s3,gs	gs.US,s3.us-east-1	Male	CD.I	SRX14642587	GSM5977576	Inactive	CD	Moderate	Illumina HiSeq 2500	SINGLE	cDNA	TRANSCRIPTOMIC	Homo sapiens	ILLUMINA	Ileum	2022-09-30 03:00:00	GSM5977576	Biopsy	SRP354989	35
SRR18509587	RNA-Seq	100	3867736500	PRJNA797175	SAMN27026738	1615438829	GEO	public	sra,fastq	s3,gs	gs.US,s3.us-east-1	Female	CD.I	SRX14642590	GSM5977579	Active	CD	Moderate	Illumina HiSeq 2500	SINGLE	cDNA	TRANSCRIPTOMIC	Homo sapiens	ILLUMINA	Ileum	2022-09-30 03:00:00	GSM5977579	Biopsy	SRP354989	29
SRR18509589	RNA-Seq	100	4326408200	PRJNA797175	SAMN27026740	1503315928	GEO	public	sra,fastq	gs,s3	gs.US,s3.us-east-1	Male	CD.NonI	SRX14642592	GSM5977581	Active	CD	Mild	Illumina HiSeq 2500	SINGLE	cDNA	TRANSCRIPTOMIC	Homo sapiens	ILLUMINA	LeftColon	2022-09-30 03:00:00	GSM5977581	Biopsy	SRP354989	39
SRR18509590	RNA-Seq	100	3465166900	PRJNA797175	SAMN27026741	1341787444	GEO	public	fastq,sra	gs,s3	gs.US,s3.us-east-1	Female	CD.NonI	SRX14641585	GSM5977582	Active	CD	Mild	Illumina HiSeq 2500	SINGLE	cDNA	TRANSCRIPTOMIC	Homo sapiens	ILLUMINA	Ileum	2022-09-30 03:00:00	GSM5977582	Biopsy	SRP354989	57
SRR18509592	RNA-Seq	100	2728640600	PRJNA797175	SAMN27026743	1020577289	GEO	public	fastq,sra	s3,gs	gs.US,s3.us-east-1	Male	CD.NonI	SRX14641587	GSM5977584	Inactive	CD	Inactive	Illumina HiSeq 2500	SINGLE	cDNA	TRANSCRIPTOMIC	Homo sapiens	ILLUMINA	Ileum	2022-09-30 03:00:00	GSM5977584	Biopsy	SRP354989	24
SRR18509595	RNA-Seq	100	3924760200	PRJNA797175	SAMN27026746	1446887127	GEO	public	fastq,sra	s3,gs	gs.US,s3.us-east-1	Female	CD.NonI	SRX14641590	GSM5977587	Active	CD	Mild	Illumina HiSeq 2500	SINGLE	cDNA	TRANSCRIPTOMIC	Homo sapiens	ILLUMINA	Ileum	2022-09-30 03:00:00	GSM5977587	Biopsy	SRP354989	50
SRR18509599	RNA-Seq	100	4951058600	PRJNA797175	SAMN27026750	2095269946	GEO	public	sra,fastq	gs,s3	gs.US,s3.us-east-1	Male	CD.I	SRX14641594	GSM5977591	Inactive	CD	Mild	Illumina HiSeq 2500	SINGLE	cDNA	TRANSCRIPTOMIC	Homo sapiens	ILLUMINA	RightColon	2022-09-30 03:00:00	GSM5977591	Biopsy	SRP354989	31
SRR18509602	RNA-Seq	100	5460927900	PRJNA797175	SAMN27026854	1925036883	GEO	public	fastq,sra	gs,s3	gs.US,s3.us-east-1	Male	UC.I	SRX14641597	GSM5977594	Inactive	UC	Mild	Illumina HiSeq 2500	SINGLE	cDNA	TRANSCRIPTOMIC	Homo sapiens	ILLUMINA	Rectum	2022-09-30 03:00:00	GSM5977594	Biopsy	SRP354989	67
SRR18509603	RNA-Seq	100	4302516200	PRJNA797175	SAMN27026856	1485179172	GEO	public	sra,fastq	gs,s3	s3.us-east-1,gs.US	Male	UC.I	SRX14641598	GSM5977595	Inactive	UC	Moderate	Illumina HiSeq 2500	SINGLE	cDNA	TRANSCRIPTOMIC	Homo sapiens	ILLUMINA	Transverse	2022-09-30 03:00:00	GSM5977595	Biopsy	SRP354989	69
SRR18509606	RNA-Seq	100	4539822500	PRJNA797175	SAMN27026862	1695564396	GEO	public	fastq,sra	gs,s3	s3.us-east-1,gs.US	Female	UC.NonI	SRX14641601	GSM5977598	Inactive	UC	Mild	Illumina HiSeq 2500	SINGLE	cDNA	TRANSCRIPTOMIC	Homo sapiens	ILLUMINA	RightColon	2022-09-30 03:00:00	GSM5977598	Biopsy	SRP354989	40
SRR18509609	RNA-Seq	100	4046025100	PRJNA797175	SAMN27026868	1688761067	GEO	public	sra,fastq	s3,gs	gs.US,s3.us-east-1	Female	UC.I	SRX14641604	GSM5977601	Inactive	UC	Mild	Illumina HiSeq 2500	SINGLE	cDNA	TRANSCRIPTOMIC	Homo sapiens	ILLUMINA	Cecum	2022-09-30 03:00:00	GSM5977601	Biopsy	SRP354989	36
SRR18509610	RNA-Seq	100	4368736200	PRJNA797175	SAMN27026870	1587588214	GEO	public	fastq,sra	gs,s3	s3.us-east-1,gs.US	Male	CD.I	SRX14641605	GSM5977602	Inactive	CD	Moderate	Illumina HiSeq 2500	SINGLE	cDNA	TRANSCRIPTOMIC	Homo sapiens	ILLUMINA	Ileum	2022-09-30 03:00:00	GSM5977602	Biopsy	SRP354989	37
SRR18509614	RNA-Seq	100	3973067300	PRJNA797175	SAMN27026878	1386191161	GEO	public	fastq,sra	s3,gs	gs.US,s3.us-east-1	Male	CD.I	SRX14640538	GSM5977606	Inactive	CD	Mild	Illumina HiSeq 2500	SINGLE	cDNA	TRANSCRIPTOMIC	Homo sapiens	ILLUMINA	Ileum	2022-09-30 03:00:00	GSM5977606	Biopsy	SRP354989	30
SRR18509616	RNA-Seq	100	3767376500	PRJNA797175	SAMN27026882	1297303778	GEO	public	fastq,sra	gs,s3	s3.us-east-1,gs.US	Male	UC.I	SRX14640540	GSM5977608	Inactive	UC	Mild	Illumina HiSeq 2500	SINGLE	cDNA	TRANSCRIPTOMIC	Homo sapiens	ILLUMINA	RightColon	2022-09-30 03:00:00	GSM5977608	Biopsy	SRP354989	68
SRR18509619	RNA-Seq	100	3790998200	PRJNA797175	SAMN27026681	1570883087	GEO	public	sra,fastq	gs,s3	gs.US,s3.us-east-1	Male	UC.NonI	SRX14640543	GSM5977611	Inactive	UC	Mild	Illumina HiSeq 2500	SINGLE	cDNA	TRANSCRIPTOMIC	Homo sapiens	ILLUMINA	RightColon	2022-09-30 03:00:00	GSM5977611	Biopsy	SRP354989	33
SRR18509622	RNA-Seq	100	3142708800	PRJNA797175	SAMN27026684	1173674444	GEO	public	sra,fastq	gs,s3	gs.US,s3.us-east-1	Female	CD.NonI	SRX14640546	GSM5977614	Inactive	CD	Inactive	Illumina HiSeq 2500	SINGLE	cDNA	TRANSCRIPTOMIC	Homo sapiens	ILLUMINA	Ileum	2022-09-30 03:00:00	GSM5977614	Biopsy	SRP354989	61
SRR18509623	RNA-Seq	100	4403388300	PRJNA797175	SAMN27026685	1688032673	GEO	public	fastq,sra	s3,gs	gs.US,s3.us-east-1	Male	CD.I	SRX14640547	GSM5977615	Inactive	CD	Severe	Illumina HiSeq 2500	SINGLE	cDNA	TRANSCRIPTOMIC	Homo sapiens	ILLUMINA	Ileum	2022-09-30 03:00:00	GSM5977615	Biopsy	SRP354989	72
SRR18509626	RNA-Seq	100	3770385300	PRJNA797175	SAMN27026688	1394057137	GEO	public	fastq,sra	s3,gs	gs.US,s3.us-east-1	Female	CD.I	SRX14640550	GSM5977618	Inactive	CD	Mild	Illumina HiSeq 2500	SINGLE	cDNA	TRANSCRIPTOMIC	Homo sapiens	ILLUMINA	Ileum	2022-09-30 03:00:00	GSM5977618	Biopsy	SRP354989	55
SRR18509631	RNA-Seq	100	4506920700	PRJNA797175	SAMN27026693	1820940799	GEO	public	fastq,sra	gs,s3	gs.US,s3.us-east-1	Male	CD.I	SRX14640555	GSM5977623	Inactive	CD	Moderate	Illumina HiSeq 2500	SINGLE	cDNA	TRANSCRIPTOMIC	Homo sapiens	ILLUMINA	Rectum	2022-09-30 03:00:00	GSM5977623	Biopsy	SRP354989	48
SRR18509633	RNA-Seq	100	5419939700	PRJNA797175	SAMN27026695	1882113014	GEO	public	fastq,sra	s3,gs	gs.US,s3.us-east-1	Male	CD.I	SRX14640557	GSM5977625	Inactive	CD	Mild	Illumina HiSeq 2500	SINGLE	cDNA	TRANSCRIPTOMIC	Homo sapiens	ILLUMINA	Ileum	2022-09-30 03:00:00	GSM5977625	Biopsy	SRP354989	46
SRR18509637	RNA-Seq	100	6285776500	PRJNA797175	SAMN27026670	2197439087	GEO	public	sra,fastq	s3,gs	gs.US,s3.us-east-1	Male	CD.I	SRX14640561	GSM5977629	NA	CD	Moderate	Illumina HiSeq 2500	SINGLE	cDNA	TRANSCRIPTOMIC	Homo sapiens	ILLUMINA	RightColon	2022-09-30 03:00:00	GSM5977629	Biopsy	SRP354989	43
SRR18509638	RNA-Seq	100	3686141900	PRJNA797175	SAMN27026671	1614053854	GEO	public	fastq,sra	gs,s3	gs.US,s3.us-east-1	Male	CD.I	SRX14640946	GSM5977630	Inactive	CD	Moderate	Illumina HiSeq 2500	SINGLE	cDNA	TRANSCRIPTOMIC	Homo sapiens	ILLUMINA	Ileum	2022-09-30 03:00:00	GSM5977630	Biopsy	SRP354989	30
SRR18509640	RNA-Seq	100	4683099600	PRJNA797175	SAMN27026673	1632401915	GEO	public	fastq,sra	gs,s3	s3.us-east-1,gs.US	Female	CD.NonI	SRX14640948	GSM5977632	NA	CD	Inactive	Illumina HiSeq 2500	SINGLE	cDNA	TRANSCRIPTOMIC	Homo sapiens	ILLUMINA	Ileum	2022-09-30 03:00:00	GSM5977632	Biopsy	SRP354989	39
SRR18509643	RNA-Seq	100	5796602100	PRJNA797175	SAMN27027565	2010152128	GEO	public	sra,fastq	s3,gs	gs.US,s3.us-east-1	Male	CD.I	SRX14642190	GSM5978403	Active	CD	Mild	Illumina HiSeq 2500	SINGLE	cDNA	TRANSCRIPTOMIC	Homo sapiens	ILLUMINA	Ileum	2022-09-30 03:00:00	GSM5978403	Biopsy	SRP354989	55
SRR18509645	RNA-Seq	100	5074307200	PRJNA797175	SAMN27027510	1775633641	GEO	public	fastq,sra	s3,gs	s3.us-east-1,gs.US	Female	CD.NonI	SRX14642192	GSM5978405	Inactive	CD	Inactive	Illumina HiSeq 2500	SINGLE	cDNA	TRANSCRIPTOMIC	Homo sapiens	ILLUMINA	RightColon	2022-09-30 03:00:00	GSM5978405	Biopsy	SRP354989	46
SRR18509647	RNA-Seq	100	4177121800	PRJNA797175	SAMN27027512	1515801482	GEO	public	fastq,sra	gs,s3	gs.US,s3.us-east-1	Female	CD.NonI	SRX14642194	GSM5978407	Inactive	CD	Mild	Illumina HiSeq 2500	SINGLE	cDNA	TRANSCRIPTOMIC	Homo sapiens	ILLUMINA	Ileum	2022-09-30 03:00:00	GSM5978407	Biopsy	SRP354989	29
SRR18509648	RNA-Seq	100	5106390800	PRJNA797175	SAMN27027566	1816629660	GEO	public	fastq,sra	s3,gs	s3.us-east-1,gs.US	Male	Control.NonI	SRX14642195	GSM5978408	NA	Control	NA	Illumina HiSeq 2500	SINGLE	cDNA	TRANSCRIPTOMIC	Homo sapiens	ILLUMINA	RightColon	2022-09-30 03:00:00	GSM5978408	Biopsy	SRP354989	61
SRR18509650	RNA-Seq	100	4336873900	PRJNA797175	SAMN27027568	1691772278	GEO	public	fastq,sra	s3,gs	s3.us-east-1,gs.US	Female	UC.I	SRX14642197	GSM5978411	Active	UC	Mild	Illumina HiSeq 2500	SINGLE	cDNA	TRANSCRIPTOMIC	Homo sapiens	ILLUMINA	Rectum	2022-09-30 03:00:00	GSM5978411	Biopsy	SRP354989	30
SRR18509652	RNA-Seq	100	3059010300	PRJNA797175	SAMN27027514	1135097883	GEO	public	sra,fastq	s3,gs	gs.US,s3.us-east-1	Male	CD.I	SRX14642199	GSM5978413	NA	CD	Mild	Illumina HiSeq 2500	SINGLE	cDNA	TRANSCRIPTOMIC	Homo sapiens	ILLUMINA	Ileum	2022-09-30 03:00:00	GSM5978413	Biopsy	SRP354989	51
SRR18509653	RNA-Seq	100	4976339300	PRJNA797175	SAMN27027515	1851740075	GEO	public	sra,fastq	gs,s3	gs.US,s3.us-east-1	Male	CD.NonI	SRX14642200	GSM5978414	Inactive	CD	Inactive	Illumina HiSeq 2500	SINGLE	cDNA	TRANSCRIPTOMIC	Homo sapiens	ILLUMINA	Rectum	2022-09-30 03:00:00	GSM5978414	Biopsy	SRP354989	60
SRR18509655	RNA-Seq	100	3385340000	PRJNA797175	SAMN27027517	1275601480	GEO	public	sra,fastq	gs,s3	gs.US,s3.us-east-1	Male	UC.I	SRX14642202	GSM5978416	Inactive	UC	Inactive	Illumina HiSeq 2500	SINGLE	cDNA	TRANSCRIPTOMIC	Homo sapiens	ILLUMINA	Transverse	2022-09-30 03:00:00	GSM5978416	Biopsy	SRP354989	35
SRR18509657	RNA-Seq	100	5097034000	PRJNA797175	SAMN27027519	1859056187	GEO	public	sra,fastq	gs,s3	gs.US,s3.us-east-1	Male	CD.NonI	SRX14642204	GSM5978418	Inactive	CD	Inactive	Illumina HiSeq 2500	SINGLE	cDNA	TRANSCRIPTOMIC	Homo sapiens	ILLUMINA	Ileum	2022-09-30 03:00:00	GSM5978418	Biopsy	SRP354989	45
SRR18509659	RNA-Seq	100	5242185600	PRJNA797175	SAMN27027521	1785589930	GEO	public	sra,fastq	s3,gs	s3.us-east-1,gs.US	Male	UC.NonI	SRX14642206	GSM5978420	Inactive	UC	Mild	Illumina HiSeq 2500	SINGLE	cDNA	TRANSCRIPTOMIC	Homo sapiens	ILLUMINA	Cecum	2022-09-30 03:00:00	GSM5978420	Biopsy	SRP354989	32
SRR18509660	RNA-Seq	100	4354489600	PRJNA797175	SAMN27027522	1700748587	GEO	public	fastq,sra	s3,gs	gs.US,s3.us-east-1	Male	Control.NonI	SRX14642207	GSM5978421	NA	Control	NA	Illumina HiSeq 2500	SINGLE	cDNA	TRANSCRIPTOMIC	Homo sapiens	ILLUMINA	Ileum	2022-09-30 03:00:00	GSM5978421	Biopsy	SRP354989	42
SRR18509662	RNA-Seq	100	3495626900	PRJNA797175	SAMN27027524	1260296175	GEO	public	sra,fastq	s3,ncbi,gs	ncbi.public,gs.US,s3.us-east-1	Male	Control.NonI	SRX14641801	GSM5978423	NA	Control	NA	Illumina HiSeq 2500	SINGLE	cDNA	TRANSCRIPTOMIC	Homo sapiens	ILLUMINA	Rectum	2022-09-30 03:00:00	GSM5978423	Biopsy	SRP354989	49
SRR18509664	RNA-Seq	100	3335908600	PRJNA797175	SAMN27027526	1198607980	GEO	public	fastq,sra	gs,s3	s3.us-east-1,gs.US	Male	Control.NonI	SRX14641803	GSM5978425	NA	Control	NA	Illumina HiSeq 2500	SINGLE	cDNA	TRANSCRIPTOMIC	Homo sapiens	ILLUMINA	Cecum	2022-09-30 03:00:00	GSM5978425	Biopsy	SRP354989	64
SRR18509666	RNA-Seq	100	3299923900	PRJNA797175	SAMN27027528	1244668601	GEO	public	sra,fastq	gs,s3	gs.US,s3.us-east-1	Male	Control.NonI	SRX14641805	GSM5978427	NA	Control	NA	Illumina HiSeq 2500	SINGLE	cDNA	TRANSCRIPTOMIC	Homo sapiens	ILLUMINA	Cecum	2022-09-30 03:00:00	GSM5978427	Biopsy	SRP354989	52
SRR18509668	RNA-Seq	101	4959794724	PRJNA797175	SAMN27027530	2171730366	GEO	public	fastq,sra	gs,s3	gs.US,s3.us-east-1	Male	Control.NonI	SRX14641807	GSM5978429	NA	Control	NA	Illumina HiSeq 2500	SINGLE	cDNA	TRANSCRIPTOMIC	Homo sapiens	ILLUMINA	LeftColon	2022-09-30 03:00:00	GSM5978429	Biopsy	SRP354989	56
SRR18509670	RNA-Seq	100	3476357500	PRJNA797175	SAMN27027532	1186071649	GEO	public	sra,fastq	gs,s3	s3.us-east-1,gs.US	Male	Control.NonI	SRX14641809	GSM5978431	NA	Control	NA	Illumina HiSeq 2500	SINGLE	cDNA	TRANSCRIPTOMIC	Homo sapiens	ILLUMINA	RightColon	2022-09-30 03:00:00	GSM5978431	Biopsy	SRP354989	57
SRR18509674	RNA-Seq	100	3904792200	PRJNA797175	SAMN27027536	1612140747	GEO	public	fastq,sra	gs,s3	s3.us-east-1,gs.US	Male	UC.I	SRX14641813	GSM5978435	Active	UC	Inactive	Illumina HiSeq 2500	SINGLE	cDNA	TRANSCRIPTOMIC	Homo sapiens	ILLUMINA	Rectum	2022-09-30 03:00:00	GSM5978435	Biopsy	SRP354989	51
SRR18509675	RNA-Seq	100	4890303700	PRJNA797175	SAMN27027537	1731800958	GEO	public	sra,fastq	gs,s3	s3.us-east-1,gs.US	Male	CD.NonI	SRX14641814	GSM5978436	Inactive	CD	Inactive	Illumina HiSeq 2500	SINGLE	cDNA	TRANSCRIPTOMIC	Homo sapiens	ILLUMINA	Ileum	2022-09-30 03:00:00	GSM5978436	Biopsy	SRP354989	27
SRR18509678	RNA-Seq	100	4818399000	PRJNA797175	SAMN27027539	1749488384	GEO	public	fastq,sra	s3,gs	s3.us-east-1,gs.US	Male	Control.NonI	SRX14641817	GSM5978439	NA	Control	NA	Illumina HiSeq 2500	SINGLE	cDNA	TRANSCRIPTOMIC	Homo sapiens	ILLUMINA	Ileum	2022-09-30 03:00:00	GSM5978439	Biopsy	SRP354989	56
SRR18509680	RNA-Seq	100	3758189900	PRJNA797175	SAMN27027674	1288407811	GEO	public	fastq,sra	gs,s3	gs.US,s3.us-east-1	Male	UC.NonI	SRX14641819	GSM5978441	Inactive	UC	Inactive	Illumina HiSeq 2500	SINGLE	cDNA	TRANSCRIPTOMIC	Homo sapiens	ILLUMINA	Rectum	2022-09-30 03:00:00	GSM5978441	Biopsy	SRP354989	53
SRR18509681	RNA-Seq	100	2713222000	PRJNA797175	SAMN27027675	1055820363	GEO	public	sra,fastq	gs,s3	s3.us-east-1,gs.US	Female	UC.NonI	SRX14641820	GSM5978442	Inactive	UC	Mild	Illumina HiSeq 2500	SINGLE	cDNA	TRANSCRIPTOMIC	Homo sapiens	ILLUMINA	RightColon	2022-09-30 03:00:00	GSM5978442	Biopsy	SRP354989	56
SRR18509682	RNA-Seq	100	3848183900	PRJNA797175	SAMN27027676	1361081447	GEO	public	fastq,sra	s3,gs	s3.us-east-1,gs.US	Female	CD.I	SRX14641821	GSM5978443	Inactive	CD	Mild	Illumina HiSeq 2500	SINGLE	cDNA	TRANSCRIPTOMIC	Homo sapiens	ILLUMINA	Cecum	2022-09-30 03:00:00	GSM5978443	Biopsy	SRP354989	68
SRR18509683	RNA-Seq	100	4240570200	PRJNA797175	SAMN27027678	1496260593	GEO	public	sra,fastq	gs,s3	s3.us-east-1,gs.US	Female	CD.I	SRX14641822	GSM5978444	Inactive	CD	Mild	Illumina HiSeq 2500	SINGLE	cDNA	TRANSCRIPTOMIC	Homo sapiens	ILLUMINA	Ileum	2022-09-30 03:00:00	GSM5978444	Biopsy	SRP354989	68
SRR18509686	RNA-Seq	100	3861907800	PRJNA797175	SAMN27027681	1382247670	GEO	public	sra,fastq	s3,gs	gs.US,s3.us-east-1	Female	UC.I	SRX14640730	GSM5978447	Inactive	UC	Mild	Illumina HiSeq 2500	SINGLE	cDNA	TRANSCRIPTOMIC	Homo sapiens	ILLUMINA	Rectum	2022-09-30 03:00:00	GSM5978447	Biopsy	SRP354989	68
SRR18509688	RNA-Seq	100	3062359500	PRJNA797175	SAMN27027683	1062552707	GEO	public	fastq,sra	gs,s3	gs.US,s3.us-east-1	Male	UC.I	SRX14640732	GSM5978449	Active	UC	Severe	Illumina HiSeq 2500	SINGLE	cDNA	TRANSCRIPTOMIC	Homo sapiens	ILLUMINA	Rectum	2022-09-30 03:00:00	GSM5978449	Biopsy	SRP354989	50
SRR18509689	RNA-Seq	100	3237669400	PRJNA797175	SAMN27027684	1204680198	GEO	public	sra,fastq	gs,s3	s3.us-east-1,gs.US	Female	CD.I	SRX14640733	GSM5978450	NA	CD	Mild	Illumina HiSeq 2500	SINGLE	cDNA	TRANSCRIPTOMIC	Homo sapiens	ILLUMINA	Ileum	2022-09-30 03:00:00	GSM5978450	Biopsy	SRP354989	67
SRR18509692	RNA-Seq	100	3640058700	PRJNA797175	SAMN27027622	1259525471	GEO	public	sra,fastq	gs,s3	s3.us-east-1,gs.US	Male	CD.NonI	SRX14640736	GSM5978453	Inactive	CD	Inactive	Illumina HiSeq 2500	SINGLE	cDNA	TRANSCRIPTOMIC	Homo sapiens	ILLUMINA	Ileum	2022-09-30 03:00:00	GSM5978453	Biopsy	SRP354989	55
SRR18509694	RNA-Seq	100	3790771500	PRJNA797175	SAMN27027624	1299828764	GEO	public	sra,fastq	gs,s3,ncbi	s3.us-east-1,gs.US,ncbi.public	Female	UC.NonI	SRX14640738	GSM5978455	Inactive	UC	Inactive	Illumina HiSeq 2500	SINGLE	cDNA	TRANSCRIPTOMIC	Homo sapiens	ILLUMINA	Rectum	2022-09-30 03:00:00	GSM5978455	Biopsy	SRP354989	28
SRR18509695	RNA-Seq	100	2873225500	PRJNA797175	SAMN27027625	1181425832	GEO	public	fastq,sra	s3,gs	s3.us-east-1,gs.US	Female	UC.I	SRX14640739	GSM5978456	Active	UC	Inactive	Illumina HiSeq 2500	SINGLE	cDNA	TRANSCRIPTOMIC	Homo sapiens	ILLUMINA	Rectum	2022-09-30 03:00:00	GSM5978456	Biopsy	SRP354989	41
SRR18509696	RNA-Seq	100	5009383200	PRJNA797175	SAMN27027626	1740723002	GEO	public	fastq,sra	gs,s3	s3.us-east-1,gs.US	Male	CD.NonI	SRX14640740	GSM5978457	Inactive	CD	Inactive	Illumina HiSeq 2500	SINGLE	cDNA	TRANSCRIPTOMIC	Homo sapiens	ILLUMINA	Ileum	2022-09-30 03:00:00	GSM5978457	Biopsy	SRP354989	39
SRR18509699	RNA-Seq	100	3797609800	PRJNA797175	SAMN27027629	1470555801	GEO	public	fastq,sra	s3,gs	s3.us-east-1,gs.US	Male	Control.NonI	SRX14640743	GSM5978460	NA	Control	NA	Illumina HiSeq 2500	SINGLE	cDNA	TRANSCRIPTOMIC	Homo sapiens	ILLUMINA	Ileum	2022-09-30 03:00:00	GSM5978460	Biopsy	SRP354989	52
SRR18509700	RNA-Seq	100	3314515900	PRJNA797175	SAMN27027630	1244266782	GEO	public	sra,fastq	s3,gs	gs.US,s3.us-east-1	Female	CD.I	SRX14640744	GSM5978461	NA	CD	Inactive	Illumina HiSeq 2500	SINGLE	cDNA	TRANSCRIPTOMIC	Homo sapiens	ILLUMINA	Cecum	2022-09-30 03:00:00	GSM5978461	Biopsy	SRP354989	55
SRR18509702	RNA-Seq	100	2811504100	PRJNA797175	SAMN27027632	969349125	GEO	public	fastq,sra	gs,s3	gs.US,s3.us-east-1	Female	Control.NonI	SRX14640746	GSM5978463	NA	Control	NA	Illumina HiSeq 2500	SINGLE	cDNA	TRANSCRIPTOMIC	Homo sapiens	ILLUMINA	Cecum	2022-09-30 03:00:00	GSM5978463	Biopsy	SRP354989	68
SRR18509704	RNA-Seq	100	3417564800	PRJNA797175	SAMN27027634	1207563218	GEO	public	sra,fastq	s3,gs	gs.US,s3.us-east-1	Male	Control.NonI	SRX14640748	GSM5978465	NA	Control	NA	Illumina HiSeq 2500	SINGLE	cDNA	TRANSCRIPTOMIC	Homo sapiens	ILLUMINA	Rectum	2022-09-30 03:00:00	GSM5978465	Biopsy	SRP354989	52
SRR18509706	RNA-Seq	100	4884334800	PRJNA797175	SAMN27027636	1701525740	GEO	public	fastq,sra	gs,s3	s3.us-east-1,gs.US	Male	Control.NonI	SRX14640750	GSM5978467	NA	Control	NA	Illumina HiSeq 2500	SINGLE	cDNA	TRANSCRIPTOMIC	Homo sapiens	ILLUMINA	Rectum	2022-09-30 03:00:00	GSM5978467	Biopsy	SRP354989	57
SRR18509708	RNA-Seq	100	5637529100	PRJNA797175	SAMN27027638	2037540367	GEO	public	fastq,sra	s3,gs	gs.US,s3.us-east-1	Female	Control.NonI	SRX14640752	GSM5978469	NA	Control	NA	Illumina HiSeq 2500	SINGLE	cDNA	TRANSCRIPTOMIC	Homo sapiens	ILLUMINA	LeftColon	2022-09-30 03:00:00	GSM5978469	Biopsy	SRP354989	41
SRR18509710	RNA-Seq	100	3524602900	PRJNA797175	SAMN27027640	1303147233	GEO	public	fastq,sra	s3,gs	gs.US,s3.us-east-1	Male	Control.NonI	SRX14641187	GSM5978471	NA	Control	NA	Illumina HiSeq 2500	SINGLE	cDNA	TRANSCRIPTOMIC	Homo sapiens	ILLUMINA	Cecum	2022-09-30 03:00:00	GSM5978471	Biopsy	SRP354989	52
SRR18509712	RNA-Seq	100	3319185600	PRJNA797175	SAMN27027642	1198634436	GEO	public	fastq,sra	gs,s3	gs.US,s3.us-east-1	Male	Control.NonI	SRX14641189	GSM5978473	NA	Control	NA	Illumina HiSeq 2500	SINGLE	cDNA	TRANSCRIPTOMIC	Homo sapiens	ILLUMINA	RightColon	2022-09-30 03:00:00	GSM5978473	Biopsy	SRP354989	57
SRR18509715	RNA-Seq	100	4800553600	PRJNA797175	SAMN27027645	1705454671	GEO	public	fastq,sra	s3,gs	s3.us-east-1,gs.US	Male	CD.I	SRX14641192	GSM5978476	Active	CD	Mild	Illumina HiSeq 2500	SINGLE	cDNA	TRANSCRIPTOMIC	Homo sapiens	ILLUMINA	Ileum	2022-09-30 03:00:00	GSM5978476	Biopsy	SRP354989	32
SRR18509716	RNA-Seq	100	3160355500	PRJNA797175	SAMN27027646	1225569654	GEO	public	fastq,sra	s3,gs	gs.US,s3.us-east-1	Female	Control.NonI	SRX14641193	GSM5978477	NA	Control	NA	Illumina HiSeq 2500	SINGLE	cDNA	TRANSCRIPTOMIC	Homo sapiens	ILLUMINA	RightColon	2022-09-30 03:00:00	GSM5978477	Biopsy	SRP354989	62
SRR18509719	RNA-Seq	100	3946252300	PRJNA797175	SAMN27027649	1453150944	GEO	public	sra,fastq	gs,s3	gs.US,s3.us-east-1	Male	Control.NonI	SRX14641196	GSM5978480	NA	Control	NA	Illumina HiSeq 2500	SINGLE	cDNA	TRANSCRIPTOMIC	Homo sapiens	ILLUMINA	Rectum	2022-09-30 03:00:00	GSM5978480	Biopsy	SRP354989	62
SRR18509720	RNA-Seq	100	3071085500	PRJNA797175	SAMN27027650	1111448677	GEO	public	sra,fastq	s3,gs	gs.US,s3.us-east-1	Male	Control.NonI	SRX14641197	GSM5978481	NA	Control	NA	Illumina HiSeq 2500	SINGLE	cDNA	TRANSCRIPTOMIC	Homo sapiens	ILLUMINA	LeftColon	2022-09-30 03:00:00	GSM5978481	Biopsy	SRP354989	51
SRR18509722	RNA-Seq	100	3630049600	PRJNA797175	SAMN27027481	1291621239	GEO	public	fastq,sra	gs,s3	gs.US,s3.us-east-1	Female	Control.NonI	SRX14641199	GSM5978483	NA	Control	NA	Illumina HiSeq 2500	SINGLE	cDNA	TRANSCRIPTOMIC	Homo sapiens	ILLUMINA	Ileum	2022-09-30 03:00:00	GSM5978483	Biopsy	SRP354989	53
SRR18509725	RNA-Seq	100	3673040700	PRJNA797175	SAMN27027484	1277402826	GEO	public	fastq,sra	s3,gs	s3.us-east-1,gs.US	Female	UC.I	SRX14641202	GSM5978486	Inactive	UC	Inactive	Illumina HiSeq 2500	SINGLE	cDNA	TRANSCRIPTOMIC	Homo sapiens	ILLUMINA	Rectum	2022-09-30 03:00:00	GSM5978486	Biopsy	SRP354989	55
SRR18509728	RNA-Seq	100	4733773100	PRJNA797175	SAMN27027487	1629160832	GEO	public	sra,fastq	s3,gs	gs.US,s3.us-east-1	Female	CD.NonI	SRX14641205	GSM5978489	Active	CD	Inactive	Illumina HiSeq 2500	SINGLE	cDNA	TRANSCRIPTOMIC	Homo sapiens	ILLUMINA	Ileum	2022-09-30 03:00:00	GSM5978489	Biopsy	SRP354989	29
SRR18509729	RNA-Seq	100	5231843700	PRJNA797175	SAMN27027488	1971874866	GEO	public	fastq,sra	s3,gs	s3.us-east-1,gs.US	Female	CD.NonI	SRX14641206	GSM5978490	Inactive	CD	Inactive	Illumina HiSeq 2500	SINGLE	cDNA	TRANSCRIPTOMIC	Homo sapiens	ILLUMINA	Ileum	2022-09-30 03:00:00	GSM5978490	Biopsy	SRP354989	24
SRR18509732	RNA-Seq	100	2988105600	PRJNA797175	SAMN27027491	1171142516	GEO	public	fastq,sra	gs,s3	s3.us-east-1,gs.US	Female	UC.I	SRX14641209	GSM5978493	Inactive	UC	Inactive	Illumina HiSeq 2500	SINGLE	cDNA	TRANSCRIPTOMIC	Homo sapiens	ILLUMINA	Sigmoid	2022-09-30 03:00:00	GSM5978493	Biopsy	SRP354989	25
SRR18509735	RNA-Seq	100	3625784500	PRJNA797175	SAMN27027494	1297473238	GEO	public	fastq,sra	gs,s3	gs.US,s3.us-east-1	Female	CD.I	SRX14642210	GSM5978496	Active	CD	Severe	Illumina HiSeq 2500	SINGLE	cDNA	TRANSCRIPTOMIC	Homo sapiens	ILLUMINA	Ileum	2022-09-30 03:00:00	GSM5978496	Biopsy	SRP354989	58
SRR18509737	RNA-Seq	100	4454801000	PRJNA797175	SAMN27027496	1525608669	GEO	public	fastq,sra	gs,s3	s3.us-east-1,gs.US	Male	CD.NonI	SRX14642212	GSM5978498	Inactive	CD	Inactive	Illumina HiSeq 2500	SINGLE	cDNA	TRANSCRIPTOMIC	Homo sapiens	ILLUMINA	Ileum	2022-09-30 03:00:00	GSM5978498	Biopsy	SRP354989	71
SRR18509740	RNA-Seq	100	5929857500	PRJNA797175	SAMN27027499	2067541156	GEO	public	sra,fastq	gs,s3	gs.US,s3.us-east-1	Male	CD.I	SRX14642215	GSM5978501	Inactive	CD	Mild	Illumina HiSeq 2500	SINGLE	cDNA	TRANSCRIPTOMIC	Homo sapiens	ILLUMINA	Rectum	2022-09-30 03:00:00	GSM5978501	Biopsy	SRP354989	69
SRR18509741	RNA-Seq	100	3634808200	PRJNA797175	SAMN27027500	1326450965	GEO	public	sra,fastq	s3,gs	gs.US,s3.us-east-1	Male	CD.I	SRX14642216	GSM5978502	Inactive	CD	Mild	Illumina HiSeq 2500	SINGLE	cDNA	TRANSCRIPTOMIC	Homo sapiens	ILLUMINA	Ileum	2022-09-30 03:00:00	GSM5978502	Biopsy	SRP354989	33
SRR18509743	RNA-Seq	100	2780609900	PRJNA797175	SAMN27027502	1087178012	GEO	public	fastq,sra	gs,s3	gs.US,s3.us-east-1	Male	Control.NonI	SRX14642218	GSM5978504	NA	Control	NA	Illumina HiSeq 2500	SINGLE	cDNA	TRANSCRIPTOMIC	Homo sapiens	ILLUMINA	Ileum	2022-09-30 03:00:00	GSM5978504	Biopsy	SRP354989	65
SRR18509746	RNA-Seq	100	3732399500	PRJNA797175	SAMN27027505	1478709017	GEO	public	fastq,sra	gs,s3	s3.us-east-1,gs.US	Female	Control.NonI	SRX14642221	GSM5978507	NA	Control	NA	Illumina HiSeq 2500	SINGLE	cDNA	TRANSCRIPTOMIC	Homo sapiens	ILLUMINA	Rectum	2022-09-30 03:00:00	GSM5978507	Biopsy	SRP354989	49
SRR18509747	RNA-Seq	100	4687166700	PRJNA797175	SAMN27027506	1760132491	GEO	public	fastq,sra	gs,s3	gs.US,s3.us-east-1	Male	CD.NonI	SRX14642222	GSM5978508	Inactive	CD	Inactive	Illumina HiSeq 2500	SINGLE	cDNA	TRANSCRIPTOMIC	Homo sapiens	ILLUMINA	Ileum	2022-09-30 03:00:00	GSM5978508	Biopsy	SRP354989	30
SRR18509751	RNA-Seq	100	2973330700	PRJNA797175	SAMN27027570	1133202139	GEO	public	sra,fastq	gs,s3	gs.US,s3.us-east-1	Male	CD.I	SRX14642226	GSM5978512	NA	CD	Moderate	Illumina HiSeq 2500	SINGLE	cDNA	TRANSCRIPTOMIC	Homo sapiens	ILLUMINA	Ileum	2022-09-30 03:00:00	GSM5978512	Biopsy	SRP354989	32
SRR18509753	RNA-Seq	100	3247863700	PRJNA797175	SAMN27027572	1148760004	GEO	public	fastq,sra	gs,s3	s3.us-east-1,gs.US	Female	UC.I	SRX14642228	GSM5978514	Active	UC	Mild	Illumina HiSeq 2500	SINGLE	cDNA	TRANSCRIPTOMIC	Homo sapiens	ILLUMINA	Rectum	2022-09-30 03:00:00	GSM5978514	Biopsy	SRP354989	54
SRR18509754	RNA-Seq	100	4679154400	PRJNA797175	SAMN27027573	1625478763	GEO	public	fastq,sra	gs,s3	gs.US,s3.us-east-1	Female	Control.NonI	SRX14642229	GSM5978515	NA	Control	NA	Illumina HiSeq 2500	SINGLE	cDNA	TRANSCRIPTOMIC	Homo sapiens	ILLUMINA	Cecum	2022-09-30 03:00:00	GSM5978515	Biopsy	SRP354989	68
SRR18509756	RNA-Seq	100	4269979600	PRJNA797175	SAMN27027575	1664151610	GEO	public	fastq,sra	gs,s3	gs.US,s3.us-east-1	Female	UC.I	SRX14642231	GSM5978517	Inactive	UC	Mild	Illumina HiSeq 2500	SINGLE	cDNA	TRANSCRIPTOMIC	Homo sapiens	ILLUMINA	Rectum	2022-09-30 03:00:00	GSM5978517	Biopsy	SRP354989	63
SRR18509759	RNA-Seq	100	4560831000	PRJNA797175	SAMN27027578	1641285449	GEO	public	sra,fastq	s3,gs	s3.us-east-1,gs.US	Male	CD.I	SRX14641826	GSM5978520	NA	CD	Severe	Illumina HiSeq 2500	SINGLE	cDNA	TRANSCRIPTOMIC	Homo sapiens	ILLUMINA	Rectum	2022-09-30 03:00:00	GSM5978520	Biopsy	SRP354989	39
SRR18509760	RNA-Seq	100	2977711800	PRJNA797175	SAMN27027579	1039216367	GEO	public	sra,fastq	s3,gs	gs.US,s3.us-east-1	Male	CD.I	SRX14641827	GSM5978521	NA	CD	Severe	Illumina HiSeq 2500	SINGLE	cDNA	TRANSCRIPTOMIC	Homo sapiens	ILLUMINA	Cecum	2022-09-30 03:00:00	GSM5978521	Biopsy	SRP354989	39
SRR18509762	RNA-Seq	100	3774638300	PRJNA797175	SAMN27027599	1424969730	GEO	public	fastq,sra	gs,s3	s3.us-east-1,gs.US	Female	Control.NonI	SRX14641829	GSM5978523	NA	Control	NA	Illumina HiSeq 2500	SINGLE	cDNA	TRANSCRIPTOMIC	Homo sapiens	ILLUMINA	Rectum	2022-09-30 03:00:00	GSM5978523	Biopsy	SRP354989	54
SRR18509763	RNA-Seq	100	4840558800	PRJNA797175	SAMN27027600	1649236641	GEO	public	fastq,sra	ncbi,gs,s3	s3.us-east-1,ncbi.public,gs.US	Female	UC.I	SRX14641830	GSM5978524	Inactive	UC	Severe	Illumina HiSeq 2500	SINGLE	cDNA	TRANSCRIPTOMIC	Homo sapiens	ILLUMINA	Sigmoid	2022-09-30 03:00:00	GSM5978524	Biopsy	SRP354989	46
SRR18509765	RNA-Seq	100	6213572300	PRJNA797175	SAMN27027604	2448571362	GEO	public	sra,fastq	gs,s3	s3.us-east-1,gs.US	Male	UC.I	SRX14641832	GSM5978526	Inactive	UC	Inactive	Illumina HiSeq 2500	SINGLE	cDNA	TRANSCRIPTOMIC	Homo sapiens	ILLUMINA	Rectum	2022-09-30 03:00:00	GSM5978526	Biopsy	SRP354989	36
SRR18509767	RNA-Seq	100	4097082900	PRJNA797175	SAMN27027606	1474212312	GEO	public	fastq,sra	gs,s3	s3.us-east-1,gs.US	Female	CD.I	SRX14641834	GSM5978528	Active	CD	Inactive	Illumina HiSeq 2500	SINGLE	cDNA	TRANSCRIPTOMIC	Homo sapiens	ILLUMINA	LeftColon	2022-09-30 03:00:00	GSM5978528	Biopsy	SRP354989	57
SRR18509769	RNA-Seq	100	9976276600	PRJNA797175	SAMN27027602	4316125911	GEO	public	sra,fastq	gs,s3	s3.us-east-1,gs.US	Female	CD.NonI	SRX14641836	GSM5978530	Active	CD	Inactive	Illumina HiSeq 2500	SINGLE	cDNA	TRANSCRIPTOMIC	Homo sapiens	ILLUMINA	RightColon	2022-09-30 03:00:00	GSM5978530	Biopsy	SRP354989	47
SRR18509770	RNA-Seq	100	5856326700	PRJNA797175	SAMN27027607	2436830887	GEO	public	sra,fastq	gs,s3	gs.US,s3.us-east-1	Male	CD.I	SRX14641837	GSM5978531	Inactive	CD	Moderate	Illumina HiSeq 2500	SINGLE	cDNA	TRANSCRIPTOMIC	Homo sapiens	ILLUMINA	RightColon	2022-09-30 03:00:00	GSM5978531	Biopsy	SRP354989	35
SRR18509771	RNA-Seq	100	4228773600	PRJNA797175	SAMN27025707	1456045373	GEO	public	sra,fastq	s3,ncbi,gs	s3.us-east-1,ncbi.public,gs.US	Female	Control.NonI	SRX14641344	GSM5976611	NA	Control	NA	Illumina HiSeq 2500	SINGLE	cDNA	TRANSCRIPTOMIC	Homo sapiens	ILLUMINA	Ileum	2022-09-30 03:00:00	GSM5976611	Biopsy	SRP354989	52
SRR18509773	RNA-Seq	100	4456251100	PRJNA797175	SAMN27025709	1754413002	GEO	public	fastq,sra	gs,s3	gs.US,s3.us-east-1	Male	CD.I	SRX14641346	GSM5976613	Inactive	CD	Mild	Illumina HiSeq 2500	SINGLE	cDNA	TRANSCRIPTOMIC	Homo sapiens	ILLUMINA	Ileum	2022-09-30 03:00:00	GSM5976613	Biopsy	SRP354989	38
SRR18509776	RNA-Seq	100	3562790900	PRJNA797175	SAMN27025712	1582639821	GEO	public	sra,fastq	gs,s3	gs.US,s3.us-east-1	Male	CD.I	SRX14641349	GSM5976616	Inactive	CD	Mild	Illumina HiSeq 2500	SINGLE	cDNA	TRANSCRIPTOMIC	Homo sapiens	ILLUMINA	Ileum	2022-09-30 03:00:00	GSM5976616	Biopsy	SRP354989	69
SRR18509779	RNA-Seq	100	4862577600	PRJNA797175	SAMN27025715	1937120031	GEO	public	sra,fastq	s3,gs	s3.us-east-1,gs.US	Female	UC.I	SRX14641352	GSM5976619	Active	UC	Severe	Illumina HiSeq 2500	SINGLE	cDNA	TRANSCRIPTOMIC	Homo sapiens	ILLUMINA	Rectum	2022-09-30 03:00:00	GSM5976619	Biopsy	SRP354989	30
SRR18509781	RNA-Seq	100	6282239200	PRJNA797175	SAMN27025717	2569190362	GEO	public	fastq,sra	s3,gs	gs.US,s3.us-east-1	Male	Control.NonI	SRX14641354	GSM5976621	NA	Control	NA	Illumina HiSeq 2500	SINGLE	cDNA	TRANSCRIPTOMIC	Homo sapiens	ILLUMINA	Rectum	2022-09-30 03:00:00	GSM5976621	Biopsy	SRP354989	65
SRR18509783	RNA-Seq	100	4135889900	PRJNA797175	SAMN27025719	1509610693	GEO	public	fastq,sra	gs,s3	gs.US,s3.us-east-1	Female	Control.NonI	SRX14642330	GSM5976623	NA	Control	NA	Illumina HiSeq 2500	SINGLE	cDNA	TRANSCRIPTOMIC	Homo sapiens	ILLUMINA	Ileum	2022-09-30 03:00:00	GSM5976623	Biopsy	SRP354989	53
SRR18509784	RNA-Seq	100	3704636200	PRJNA797175	SAMN27025720	1272757688	GEO	public	fastq,sra	gs,s3	gs.US,s3.us-east-1	Female	CD.I	SRX14642331	GSM5976624	Inactive	CD	Mild	Illumina HiSeq 2500	SINGLE	cDNA	TRANSCRIPTOMIC	Homo sapiens	ILLUMINA	Cecum	2022-09-30 03:00:00	GSM5976624	Biopsy	SRP354989	30
SRR18509788	RNA-Seq	100	3873745400	PRJNA797175	SAMN27025724	1824582029	GEO	public	fastq,sra	gs,s3	s3.us-east-1,gs.US	Female	CD.NonI	SRX14642335	GSM5976628	Inactive	CD	Inactive	Illumina HiSeq 2500	SINGLE	cDNA	TRANSCRIPTOMIC	Homo sapiens	ILLUMINA	Rectum	2022-09-30 03:00:00	GSM5976628	Biopsy	SRP354989	24
SRR18509789	RNA-Seq	100	3479524200	PRJNA797175	SAMN27025725	1250040484	GEO	public	fastq,sra	gs,s3	s3.us-east-1,gs.US	Male	CD.I	SRX14642336	GSM5976629	Active	CD	Moderate	Illumina HiSeq 2500	SINGLE	cDNA	TRANSCRIPTOMIC	Homo sapiens	ILLUMINA	Cecum	2022-09-30 03:00:00	GSM5976629	Biopsy	SRP354989	34
SRR18509792	RNA-Seq	100	4129329300	PRJNA797175	SAMN27025728	1676064730	GEO	public	fastq,sra	s3,gs	s3.us-east-1,gs.US	Female	Control.NonI	SRX14642339	GSM5976632	NA	Control	NA	Illumina HiSeq 2500	SINGLE	cDNA	TRANSCRIPTOMIC	Homo sapiens	ILLUMINA	Rectum	2022-09-30 03:00:00	GSM5976632	Biopsy	SRP354989	73
SRR18509794	RNA-Seq	100	3317235100	PRJNA797175	SAMN27025730	1500222068	GEO	public	sra,fastq	s3,gs	s3.us-east-1,gs.US	Male	Control.NonI	SRX14642341	GSM5976634	NA	Control	NA	Illumina HiSeq 2500	SINGLE	cDNA	TRANSCRIPTOMIC	Homo sapiens	ILLUMINA	Rectum	2022-09-30 03:00:00	GSM5976634	Biopsy	SRP354989	51
SRR18509796	RNA-Seq	100	4357835000	PRJNA797175	SAMN27025732	1700192482	GEO	public	fastq,sra	s3,gs	gs.US,s3.us-east-1	Female	Control.NonI	SRX14642343	GSM5976636	NA	Control	NA	Illumina HiSeq 2500	SINGLE	cDNA	TRANSCRIPTOMIC	Homo sapiens	ILLUMINA	Cecum	2022-09-30 03:00:00	GSM5976636	Biopsy	SRP354989	57
SRR18509797	RNA-Seq	100	3631814900	PRJNA797175	SAMN27025733	1227243856	GEO	public	sra,fastq	s3,gs	gs.US,s3.us-east-1	Male	UC.I	SRX14642344	GSM5976637	Inactive	UC	Severe	Illumina HiSeq 2500	SINGLE	cDNA	TRANSCRIPTOMIC	Homo sapiens	ILLUMINA	Sigmoid	2022-09-30 03:00:00	GSM5976637	Biopsy	SRP354989	51
SRR18509799	RNA-Seq	100	4196010100	PRJNA797175	SAMN27025676	1599753350	GEO	public	sra,fastq	gs,s3	s3.us-east-1,gs.US	Female	CD.I	SRX14642346	GSM5976639	Active	CD	Moderate	Illumina HiSeq 2500	SINGLE	cDNA	TRANSCRIPTOMIC	Homo sapiens	ILLUMINA	Rectum	2022-09-30 03:00:00	GSM5976639	Biopsy	SRP354989	53
SRR18509801	RNA-Seq	100	3547459900	PRJNA797175	SAMN27025678	1227424847	GEO	public	fastq,sra	gs,s3	gs.US,s3.us-east-1	Female	CD.NonI	SRX14642348	GSM5976641	Inactive	CD	Inactive	Illumina HiSeq 2500	SINGLE	cDNA	TRANSCRIPTOMIC	Homo sapiens	ILLUMINA	Ileum	2022-09-30 03:00:00	GSM5976641	Biopsy	SRP354989	23
SRR18509804	RNA-Seq	100	5572535800	PRJNA797175	SAMN27025684	1857670088	GEO	public	sra,fastq	s3,gs	s3.us-east-1,gs.US	Female	Control.NonI	SRX14642351	GSM5976644	NA	Control	NA	Illumina HiSeq 2500	SINGLE	cDNA	TRANSCRIPTOMIC	Homo sapiens	ILLUMINA	Cecum	2022-09-30 03:00:00	GSM5976644	Biopsy	SRP354989	50
SRR18509807	RNA-Seq	100	3939477900	PRJNA797175	SAMN27025687	1370001098	GEO	public	fastq,sra	gs,s3	s3.us-east-1,gs.US	Male	UC.I	SRX14641970	GSM5976647	Active	UC	Mild	Illumina HiSeq 2500	SINGLE	cDNA	TRANSCRIPTOMIC	Homo sapiens	ILLUMINA	Transverse	2022-09-30 03:00:00	GSM5976647	Biopsy	SRP354989	47
SRR18509810	RNA-Seq	100	2741632200	PRJNA797175	SAMN27025682	1164851262	GEO	public	sra,fastq	gs,s3	gs.US,s3.us-east-1	Female	Control.NonI	SRX14641973	GSM5976650	NA	Control	NA	Illumina HiSeq 2500	SINGLE	cDNA	TRANSCRIPTOMIC	Homo sapiens	ILLUMINA	Cecum	2022-09-30 03:00:00	GSM5976650	Biopsy	SRP354989	52
SRR18509812	RNA-Seq	100	4261901900	PRJNA797175	SAMN27025689	1814819611	GEO	public	fastq,sra	s3,gs	gs.US,s3.us-east-1	Male	Control.NonI	SRX14641975	GSM5976652	NA	Control	NA	Illumina HiSeq 2500	SINGLE	cDNA	TRANSCRIPTOMIC	Homo sapiens	ILLUMINA	Rectum	2022-09-30 03:00:00	GSM5976652	Biopsy	SRP354989	59
SRR18509815	RNA-Seq	100	3984477800	PRJNA797175	SAMN27025692	1380275192	GEO	public	fastq,sra	gs,s3	s3.us-east-1,gs.US	Male	CD.NonI	SRX14641978	GSM5976655	Inactive	CD	Inactive	Illumina HiSeq 2500	SINGLE	cDNA	TRANSCRIPTOMIC	Homo sapiens	ILLUMINA	Ileum	2022-09-30 03:00:00	GSM5976655	Biopsy	SRP354989	47
SRR18509816	RNA-Seq	100	1740366400	PRJNA797175	SAMN27025693	714390581	GEO	public	fastq,sra	gs,s3	s3.us-east-1,gs.US	Female	UC.NonI	SRX14641979	GSM5976656	Active	UC	Inactive	Illumina HiSeq 2500	SINGLE	cDNA	TRANSCRIPTOMIC	Homo sapiens	ILLUMINA	Rectum	2022-09-30 03:00:00	GSM5976656	Biopsy	SRP354989	44
SRR18509819	RNA-Seq	100	3577466800	PRJNA797175	SAMN27025696	1345840840	GEO	public	fastq,sra	gs,s3	s3.us-east-1,gs.US	Female	CD.I	SRX14641982	GSM5976659	Inactive	CD	Mild	Illumina HiSeq 2500	SINGLE	cDNA	TRANSCRIPTOMIC	Homo sapiens	ILLUMINA	Rectum	2022-09-30 03:00:00	GSM5976659	Biopsy	SRP354989	31
SRR18509820	RNA-Seq	100	4591475500	PRJNA797175	SAMN27025697	1637048101	GEO	public	sra,fastq	s3,gs	s3.us-east-1,gs.US	Male	UC.I	SRX14641983	GSM5976660	Inactive	UC	Mild	Illumina HiSeq 2500	SINGLE	cDNA	TRANSCRIPTOMIC	Homo sapiens	ILLUMINA	Rectum	2022-09-30 03:00:00	GSM5976660	Biopsy	SRP354989	45
SRR18509822	RNA-Seq	100	5437412000	PRJNA797175	SAMN27025699	1959569294	GEO	public	sra,fastq	gs,s3	gs.US,s3.us-east-1	Female	CD.NonI	SRX14641985	GSM5976662	Inactive	CD	Inactive	Illumina HiSeq 2500	SINGLE	cDNA	TRANSCRIPTOMIC	Homo sapiens	ILLUMINA	RightColon	2022-09-30 03:00:00	GSM5976662	Biopsy	SRP354989	30
SRR18509824	RNA-Seq	100	3516983600	PRJNA797175	SAMN27025701	1452001550	GEO	public	sra,fastq	gs,s3	s3.us-east-1,gs.US	Female	UC.I	SRX14641987	GSM5976664	Inactive	UC	Mild	Illumina HiSeq 2500	SINGLE	cDNA	TRANSCRIPTOMIC	Homo sapiens	ILLUMINA	Cecum	2022-09-30 03:00:00	GSM5976664	Biopsy	SRP354989	26
SRR18509826	RNA-Seq	100	6151583700	PRJNA797175	SAMN27025703	2476436386	GEO	public	fastq,sra	s3,gs	s3.us-east-1,gs.US	Female	UC.NonI	SRX14641989	GSM5976666	Inactive	UC	Mild	Illumina HiSeq 2500	SINGLE	cDNA	TRANSCRIPTOMIC	Homo sapiens	ILLUMINA	Rectum	2022-09-30 03:00:00	GSM5976666	Biopsy	SRP354989	26
SRR18509827	RNA-Seq	100	3994279000	PRJNA797175	SAMN27025704	1655670079	GEO	public	sra,fastq	s3,gs	s3.us-east-1,gs.US	Female	UC.I	SRX14641990	GSM5976667	Inactive	UC	Inactive	Illumina HiSeq 2500	SINGLE	cDNA	TRANSCRIPTOMIC	Homo sapiens	ILLUMINA	Cecum	2022-09-30 03:00:00	GSM5976667	Biopsy	SRP354989	24
SRR18509830	RNA-Seq	100	4935661900	PRJNA797175	SAMN27025579	1896647219	GEO	public	fastq,sra	gs,s3	s3.us-east-1,gs.US	Male	UC.NonI	SRX14640298	GSM5976670	Inactive	UC	Inactive	Illumina HiSeq 2500	SINGLE	cDNA	TRANSCRIPTOMIC	Homo sapiens	ILLUMINA	Ileum	2022-09-30 03:00:00	GSM5976670	Biopsy	SRP354989	55
SRR18509832	RNA-Seq	100	4498911000	PRJNA797175	SAMN27025581	1722727006	GEO	public	fastq,sra	gs,s3	gs.US,s3.us-east-1	Male	CD.NonI	SRX14640300	GSM5976672	Inactive	CD	Mild	Illumina HiSeq 2500	SINGLE	cDNA	TRANSCRIPTOMIC	Homo sapiens	ILLUMINA	Ileum	2022-09-30 03:00:00	GSM5976672	Biopsy	SRP354989	19
SRR18509833	RNA-Seq	100	3192162400	PRJNA797175	SAMN27025582	1465512957	GEO	public	sra,fastq	s3,gs	s3.us-east-1,gs.US	Female	CD.I	SRX14640301	GSM5976673	Inactive	CD	Mild	Illumina HiSeq 2500	SINGLE	cDNA	TRANSCRIPTOMIC	Homo sapiens	ILLUMINA	Cecum	2022-09-30 03:00:00	GSM5976673	Biopsy	SRP354989	53
SRR18509835	RNA-Seq	100	3568526500	PRJNA797175	SAMN27025587	1365208404	GEO	public	sra,fastq	gs,s3	gs.US,s3.us-east-1	Male	Control.NonI	SRX14640303	GSM5976675	NA	Control	NA	Illumina HiSeq 2500	SINGLE	cDNA	TRANSCRIPTOMIC	Homo sapiens	ILLUMINA	Ileum	2022-09-30 03:00:00	GSM5976675	Biopsy	SRP354989	51
SRR18509838	RNA-Seq	100	3555814600	PRJNA797175	SAMN27025590	1682792210	GEO	public	sra,fastq	gs,s3	s3.us-east-1,gs.US	Male	CD.I	SRX14640306	GSM5976678	Inactive	CD	Moderate	Illumina HiSeq 2500	SINGLE	cDNA	TRANSCRIPTOMIC	Homo sapiens	ILLUMINA	Ileum	2022-09-30 03:00:00	GSM5976678	Biopsy	SRP354989	53
SRR18509839	RNA-Seq	100	4390672400	PRJNA797175	SAMN27025583	1519357435	GEO	public	sra,fastq	s3,gs	gs.US,s3.us-east-1	Male	CD.I	SRX14640307	GSM5976679	NA	CD	Mild	Illumina HiSeq 2500	SINGLE	cDNA	TRANSCRIPTOMIC	Homo sapiens	ILLUMINA	Rectum	2022-09-30 03:00:00	GSM5976679	Biopsy	SRP354989	40
SRR18509842	RNA-Seq	100	4388143800	PRJNA797175	SAMN27025591	1894439562	GEO	public	fastq,sra	gs,s3,ncbi	ncbi.public,s3.us-east-1,gs.US	Male	UC.NonI	SRX14640310	GSM5976682	Inactive	UC	Inactive	Illumina HiSeq 2500	SINGLE	cDNA	TRANSCRIPTOMIC	Homo sapiens	ILLUMINA	Ileum	2022-09-30 03:00:00	GSM5976682	Biopsy	SRP354989	48
SRR18509843	RNA-Seq	100	4242733200	PRJNA797175	SAMN27025592	1654124193	GEO	public	fastq,sra	s3,gs	gs.US,s3.us-east-1	Female	Control.NonI	SRX14640311	GSM5976683	NA	Control	NA	Illumina HiSeq 2500	SINGLE	cDNA	TRANSCRIPTOMIC	Homo sapiens	ILLUMINA	Ileum	2022-09-30 03:00:00	GSM5976683	Biopsy	SRP354989	33
SRR18509846	RNA-Seq	100	4656900700	PRJNA797175	SAMN27025595	1671923601	GEO	public	sra,fastq	gs,s3	gs.US,s3.us-east-1	Female	Control.NonI	SRX14640314	GSM5976686	NA	Control	NA	Illumina HiSeq 2500	SINGLE	cDNA	TRANSCRIPTOMIC	Homo sapiens	ILLUMINA	Rectum	2022-09-30 03:00:00	GSM5976686	Biopsy	SRP354989	52
SRR18509848	RNA-Seq	100	3633105700	PRJNA797175	SAMN27025597	1258175030	GEO	public	sra,fastq	gs,s3	gs.US,s3.us-east-1	Male	Control.NonI	SRX14640316	GSM5976688	NA	Control	NA	Illumina HiSeq 2500	SINGLE	cDNA	TRANSCRIPTOMIC	Homo sapiens	ILLUMINA	Cecum	2022-09-30 03:00:00	GSM5976688	Biopsy	SRP354989	63
SRR18509849	RNA-Seq	100	2673267700	PRJNA797175	SAMN27025598	1100980211	GEO	public	fastq,sra	gs,s3	gs.US,s3.us-east-1	Female	UC.I	SRX14640317	GSM5976689	Inactive	UC	Inactive	Illumina HiSeq 2500	SINGLE	cDNA	TRANSCRIPTOMIC	Homo sapiens	ILLUMINA	Sigmoid	2022-09-30 03:00:00	GSM5976689	Biopsy	SRP354989	39
SRR18509852	RNA-Seq	100	5406145500	PRJNA797175	SAMN27025601	2085263752	GEO	public	sra,fastq	ncbi,s3,gs	ncbi.public,gs.US,s3.us-east-1	Male	Control.NonI	SRX14640320	GSM5976692	NA	Control	NA	Illumina HiSeq 2500	SINGLE	cDNA	TRANSCRIPTOMIC	Homo sapiens	ILLUMINA	Ileum	2022-09-30 03:00:00	GSM5976692	Biopsy	SRP354989	38
SRR18509855	RNA-Seq	100	3341549200	PRJNA797175	SAMN27025604	1316723956	GEO	public	sra,fastq	gs,s3	s3.us-east-1,gs.US	Male	CD.I	SRX14641356	GSM5976695	Inactive	CD	Moderate	Illumina HiSeq 2500	SINGLE	cDNA	TRANSCRIPTOMIC	Homo sapiens	ILLUMINA	Rectum	2022-09-30 03:00:00	GSM5976695	Biopsy	SRP354989	27
SRR18509857	RNA-Seq	100	3569215200	PRJNA797175	SAMN27025606	1281174634	GEO	public	sra,fastq	s3,gs	s3.us-east-1,gs.US	Male	UC.NonI	SRX14641358	GSM5976697	Inactive	UC	Inactive	Illumina HiSeq 2500	SINGLE	cDNA	TRANSCRIPTOMIC	Homo sapiens	ILLUMINA	Cecum	2022-09-30 03:00:00	GSM5976697	Biopsy	SRP354989	41
SRR18509860	RNA-Seq	100	3446740200	PRJNA797175	SAMN27025999	1186216515	GEO	public	fastq,sra	gs,s3	s3.us-east-1,gs.US	Female	CD.NonI	SRX14641361	GSM5976700	Inactive	CD	Inactive	Illumina HiSeq 2500	SINGLE	cDNA	TRANSCRIPTOMIC	Homo sapiens	ILLUMINA	Ileum	2022-09-30 03:00:00	GSM5976700	Biopsy	SRP354989	42
SRR18509862	RNA-Seq	100	4311776400	PRJNA797175	SAMN27026001	1576090464	GEO	public	fastq,sra	gs,s3	gs.US,s3.us-east-1	Male	Control.NonI	SRX14641363	GSM5976702	NA	Control	NA	Illumina HiSeq 2500	SINGLE	cDNA	TRANSCRIPTOMIC	Homo sapiens	ILLUMINA	Rectum	2022-09-30 03:00:00	GSM5976702	Biopsy	SRP354989	65
SRR18509864	RNA-Seq	100	3783134700	PRJNA797175	SAMN27026003	1766810930	GEO	public	sra,fastq	gs,s3	gs.US,s3.us-east-1	Male	Control.NonI	SRX14641365	GSM5976704	NA	Control	NA	Illumina HiSeq 2500	SINGLE	cDNA	TRANSCRIPTOMIC	Homo sapiens	ILLUMINA	Cecum	2022-09-30 03:00:00	GSM5976704	Biopsy	SRP354989	50
SRR18509865	RNA-Seq	100	510672700	PRJNA797175	SAMN27026004	219955584	GEO	public	sra,fastq	gs,s3	gs.US,s3.us-east-1	Male	Control.NonI	SRX14641366	GSM5976705	NA	Control	NA	Illumina HiSeq 2500	SINGLE	cDNA	TRANSCRIPTOMIC	Homo sapiens	ILLUMINA	Ileum	2022-09-30 03:00:00	GSM5976705	Biopsy	SRP354989	57
SRR18509868	RNA-Seq	100	3739965300	PRJNA797175	SAMN27026007	1345383018	GEO	public	sra,fastq	gs,s3	s3.us-east-1,gs.US	Female	CD.I	SRX14641369	GSM5976708	Inactive	CD	Mild	Illumina HiSeq 2500	SINGLE	cDNA	TRANSCRIPTOMIC	Homo sapiens	ILLUMINA	Rectum	2022-09-30 03:00:00	GSM5976708	Biopsy	SRP354989	54
SRR18509869	RNA-Seq	100	1046336700	PRJNA797175	SAMN27026008	418255777	GEO	public	fastq,sra	gs,s3	gs.US,s3.us-east-1	Male	CD.I	SRX14641370	GSM5976709	NA	CD	Mild	Illumina HiSeq 2500	SINGLE	cDNA	TRANSCRIPTOMIC	Homo sapiens	ILLUMINA	Ileum	2022-09-30 03:00:00	GSM5976709	Biopsy	SRP354989	27
SRR18509872	RNA-Seq	100	5302348700	PRJNA797175	SAMN27026011	1903242863	GEO	public	fastq,sra	s3,gs	gs.US,s3.us-east-1	Female	UC.I	SRX14641373	GSM5976712	Active	UC	Mild	Illumina HiSeq 2500	SINGLE	cDNA	TRANSCRIPTOMIC	Homo sapiens	ILLUMINA	Rectum	2022-09-30 03:00:00	GSM5976712	Biopsy	SRP354989	27
SRR18509874	RNA-Seq	100	4244696500	PRJNA797175	SAMN27026013	1749957880	GEO	public	fastq,sra	gs,s3	s3.us-east-1,gs.US	Male	Control.NonI	SRX14641375	GSM5976714	NA	Control	NA	Illumina HiSeq 2500	SINGLE	cDNA	TRANSCRIPTOMIC	Homo sapiens	ILLUMINA	Rectum	2022-09-30 03:00:00	GSM5976714	Biopsy	SRP354989	57
SRR18509875	RNA-Seq	100	3395730700	PRJNA797175	SAMN27026014	1362231394	GEO	public	fastq,sra	gs,s3	gs.US,s3.us-east-1	Male	UC.NonI	SRX14641376	GSM5976715	Inactive	UC	Inactive	Illumina HiSeq 2500	SINGLE	cDNA	TRANSCRIPTOMIC	Homo sapiens	ILLUMINA	Ileum	2022-09-30 03:00:00	GSM5976715	Biopsy	SRP354989	60
SRR18509877	RNA-Seq	100	3212819700	PRJNA797175	SAMN27026016	1312338463	GEO	public	fastq,sra	gs,s3	gs.US,s3.us-east-1	Female	Control.NonI	SRX14641378	GSM5976717	NA	Control	NA	Illumina HiSeq 2500	SINGLE	cDNA	TRANSCRIPTOMIC	Homo sapiens	ILLUMINA	Transverse	2022-09-30 03:00:00	GSM5976717	Biopsy	SRP354989	30
SRR18509880	RNA-Seq	100	4216709400	PRJNA797175	SAMN27026019	1438589120	GEO	public	sra,fastq	s3,gs	gs.US,s3.us-east-1	Male	CD.I	SRX14642355	GSM5976720	NA	CD	Mild	Illumina HiSeq 2500	SINGLE	cDNA	TRANSCRIPTOMIC	Homo sapiens	ILLUMINA	Ileum	2022-09-30 03:00:00	GSM5976720	Biopsy	SRP354989	41
SRR18509882	RNA-Seq	100	3583541400	PRJNA797175	SAMN27025811	1387596232	GEO	public	fastq,sra	gs,s3	s3.us-east-1,gs.US	Male	Control.NonI	SRX14642357	GSM5976722	NA	Control	NA	Illumina HiSeq 2500	SINGLE	cDNA	TRANSCRIPTOMIC	Homo sapiens	ILLUMINA	Ileum	2022-09-30 03:00:00	GSM5976722	Biopsy	SRP354989	72
SRR18509883	RNA-Seq	100	3823345000	PRJNA797175	SAMN27025812	1300410202	GEO	public	sra,fastq	s3,gs	s3.us-east-1,gs.US	Male	CD.NonI	SRX14642358	GSM5976723	Inactive	CD	Mild	Illumina HiSeq 2500	SINGLE	cDNA	TRANSCRIPTOMIC	Homo sapiens	ILLUMINA	Rectum	2022-09-30 03:00:00	GSM5976723	Biopsy	SRP354989	33
SRR18509885	RNA-Seq	100	3746145300	PRJNA797175	SAMN27025814	1406193991	GEO	public	sra,fastq	gs,s3	s3.us-east-1,gs.US	Female	UC.I	SRX14642360	GSM5976725	Inactive	UC	Moderate	Illumina HiSeq 2500	SINGLE	cDNA	TRANSCRIPTOMIC	Homo sapiens	ILLUMINA	Rectum	2022-09-30 03:00:00	GSM5976725	Biopsy	SRP354989	44
SRR18509886	RNA-Seq	100	3400433000	PRJNA797175	SAMN27025815	1463174568	GEO	public	fastq,sra	s3,gs	gs.US,s3.us-east-1	Male	UC.NonI	SRX14642361	GSM5976726	Inactive	UC	Inactive	Illumina HiSeq 2500	SINGLE	cDNA	TRANSCRIPTOMIC	Homo sapiens	ILLUMINA	Rectum	2022-09-30 03:00:00	GSM5976726	Biopsy	SRP354989	24
SRR18509888	RNA-Seq	100	3470384400	PRJNA797175	SAMN27025817	1182209107	GEO	public	fastq,sra	gs,s3	gs.US,s3.us-east-1	Female	Control.NonI	SRX14642363	GSM5976728	NA	Control	NA	Illumina HiSeq 2500	SINGLE	cDNA	TRANSCRIPTOMIC	Homo sapiens	ILLUMINA	Rectum	2022-09-30 03:00:00	GSM5976728	Biopsy	SRP354989	59
SRR18509889	RNA-Seq	100	3518322900	PRJNA797175	SAMN27025818	1191025712	GEO	public	sra,fastq	s3,gs	gs.US,s3.us-east-1	Male	UC.NonI	SRX14642364	GSM5976729	Inactive	UC	Inactive	Illumina HiSeq 2500	SINGLE	cDNA	TRANSCRIPTOMIC	Homo sapiens	ILLUMINA	Ileum	2022-09-30 03:00:00	GSM5976729	Biopsy	SRP354989	60
SRR18509891	RNA-Seq	100	4905916800	PRJNA797175	SAMN27025820	1719130817	GEO	public	fastq,sra	s3,gs	s3.us-east-1,gs.US	Female	CD.I	SRX14642366	GSM5976731	Inactive	CD	Mild	Illumina HiSeq 2500	SINGLE	cDNA	TRANSCRIPTOMIC	Homo sapiens	ILLUMINA	Rectum	2022-09-30 03:00:00	GSM5976731	Biopsy	SRP354989	36
SRR18509892	RNA-Seq	100	3168555000	PRJNA797175	SAMN27025821	1088431495	GEO	public	sra,fastq	s3,gs	s3.us-east-1,gs.US	Female	UC.I	SRX14642367	GSM5976732	Active	UC	Moderate	Illumina HiSeq 2500	SINGLE	cDNA	TRANSCRIPTOMIC	Homo sapiens	ILLUMINA	Rectum	2022-09-30 03:00:00	GSM5976732	Biopsy	SRP354989	46
SRR18509895	RNA-Seq	100	3796889100	PRJNA797175	SAMN27025829	1222260443	GEO	public	fastq,sra	s3,ncbi,gs	gs.US,ncbi.public,s3.us-east-1	Male	CD.I	SRX14642370	GSM5976735	Inactive	CD	Mild	Illumina HiSeq 2500	SINGLE	cDNA	TRANSCRIPTOMIC	Homo sapiens	ILLUMINA	RightColon	2022-09-30 03:00:00	GSM5976735	Biopsy	SRP354989	35
SRR18509898	RNA-Seq	100	4300467100	PRJNA797175	SAMN27025832	1753173414	GEO	public	sra,fastq	s3,gs	gs.US,s3.us-east-1	Male	UC.I	SRX14642373	GSM5976738	Inactive	UC	Moderate	Illumina HiSeq 2500	SINGLE	cDNA	TRANSCRIPTOMIC	Homo sapiens	ILLUMINA	Cecum	2022-09-30 03:00:00	GSM5976738	Biopsy	SRP354989	68
SRR18509899	RNA-Seq	100	2883013900	PRJNA797175	SAMN27026121	1105851102	GEO	public	sra,fastq	gs,s3	gs.US,s3.us-east-1	Female	Control.NonI	SRX14641454	GSM5976995	NA	Control	NA	Illumina HiSeq 2500	SINGLE	cDNA	TRANSCRIPTOMIC	Homo sapiens	ILLUMINA	Rectum	2022-09-30 03:00:00	GSM5976995	Biopsy	SRP354989	55
SRR18509901	RNA-Seq	100	3619187300	PRJNA797175	SAMN27026126	1621361454	GEO	public	fastq,sra	gs,s3	gs.US,s3.us-east-1	Male	CD.NonI	SRX14641456	GSM5976997	Inactive	CD	Moderate	Illumina HiSeq 2500	SINGLE	cDNA	TRANSCRIPTOMIC	Homo sapiens	ILLUMINA	RightColon	2022-09-30 03:00:00	GSM5976997	Biopsy	SRP354989	45
SRR18509903	RNA-Seq	100	2748976500	PRJNA797175	SAMN27026133	1060627171	GEO	public	sra,fastq	s3,gs	gs.US,s3.us-east-1	Male	Control.NonI	SRX14641458	GSM5976999	NA	Control	NA	Illumina HiSeq 2500	SINGLE	cDNA	TRANSCRIPTOMIC	Homo sapiens	ILLUMINA	Cecum	2022-09-30 03:00:00	GSM5976999	Biopsy	SRP354989	62
SRR18509905	RNA-Seq	100	4661823000	PRJNA797175	SAMN27026148	1913193617	GEO	public	fastq,sra	gs,s3	gs.US,s3.us-east-1	Female	Control.NonI	SRX14641460	GSM5977001	NA	Control	NA	Illumina HiSeq 2500	SINGLE	cDNA	TRANSCRIPTOMIC	Homo sapiens	ILLUMINA	RightColon	2022-09-30 03:00:00	GSM5977001	Biopsy	SRP354989	82
SRR18509908	RNA-Seq	100	3282237500	PRJNA797175	SAMN27026154	1247229794	GEO	public	sra,fastq	s3,gs	gs.US,s3.us-east-1	Female	CD.I	SRX14641463	GSM5977004	Inactive	CD	Mild	Illumina HiSeq 2500	SINGLE	cDNA	TRANSCRIPTOMIC	Homo sapiens	ILLUMINA	Ileum	2022-09-30 03:00:00	GSM5977004	Biopsy	SRP354989	25
SRR18509910	RNA-Seq	100	2541483000	PRJNA797175	SAMN27026158	1052813305	GEO	public	fastq,sra	gs,s3	gs.US,s3.us-east-1	Female	UC.I	SRX14642425	GSM5977006	Inactive	UC	Mild	Illumina HiSeq 2500	SINGLE	cDNA	TRANSCRIPTOMIC	Homo sapiens	ILLUMINA	Rectum	2022-09-30 03:00:00	GSM5977006	Biopsy	SRP354989	58
SRR18509911	RNA-Seq	100	4788018800	PRJNA797175	SAMN27026160	1827220827	GEO	public	sra,fastq	gs,s3	gs.US,s3.us-east-1	Female	Control.NonI	SRX14642426	GSM5977007	NA	Control	NA	Illumina HiSeq 2500	SINGLE	cDNA	TRANSCRIPTOMIC	Homo sapiens	ILLUMINA	Ileum	2022-09-30 03:00:00	GSM5977007	Biopsy	SRP354989	26
SRR18509913	RNA-Seq	100	4014206600	PRJNA797175	SAMN27026162	1884522962	GEO	public	sra,fastq	gs,s3	s3.us-east-1,gs.US	Male	Control.NonI	SRX14642428	GSM5977009	NA	Control	NA	Illumina HiSeq 2500	SINGLE	cDNA	TRANSCRIPTOMIC	Homo sapiens	ILLUMINA	Rectum	2022-09-30 03:00:00	GSM5977009	Biopsy	SRP354989	59
SRR18509915	RNA-Seq	100	4183667700	PRJNA797175	SAMN27026167	1525918450	GEO	public	fastq,sra	gs,s3	gs.US,s3.us-east-1	Male	Control.NonI	SRX14642430	GSM5977011	NA	Control	NA	Illumina HiSeq 2500	SINGLE	cDNA	TRANSCRIPTOMIC	Homo sapiens	ILLUMINA	Cecum	2022-09-30 03:00:00	GSM5977011	Biopsy	SRP354989	68
SRR18509916	RNA-Seq	100	4413570000	PRJNA797175	SAMN27026169	1651966415	GEO	public	fastq,sra	gs,s3	gs.US,s3.us-east-1	Male	Control.NonI	SRX14642431	GSM5977012	NA	Control	NA	Illumina HiSeq 2500	SINGLE	cDNA	TRANSCRIPTOMIC	Homo sapiens	ILLUMINA	Ileum	2022-09-30 03:00:00	GSM5977012	Biopsy	SRP354989	64
SRR18509918	RNA-Seq	100	4552586600	PRJNA797175	SAMN27026174	1884859908	GEO	public	fastq,sra	gs,s3	gs.US,s3.us-east-1	Male	Control.NonI	SRX14642433	GSM5977014	NA	Control	NA	Illumina HiSeq 2500	SINGLE	cDNA	TRANSCRIPTOMIC	Homo sapiens	ILLUMINA	Ileum	2022-09-30 03:00:00	GSM5977014	Biopsy	SRP354989	33
SRR18509920	RNA-Seq	100	3270307900	PRJNA797175	SAMN27026178	1158423131	GEO	public	fastq,sra	s3,gs	s3.us-east-1,gs.US	Male	CD.NonI	SRX14642435	GSM5977016	Inactive	CD	Inactive	Illumina HiSeq 2500	SINGLE	cDNA	TRANSCRIPTOMIC	Homo sapiens	ILLUMINA	Ileum	2022-09-30 03:00:00	GSM5977016	Biopsy	SRP354989	27
SRR18509923	RNA-Seq	100	3856021900	PRJNA797175	SAMN27026184	1391150655	GEO	public	sra,fastq	gs,s3	gs.US,s3.us-east-1	Male	Control.NonI	SRX14642438	GSM5977019	NA	Control	NA	Illumina HiSeq 2500	SINGLE	cDNA	TRANSCRIPTOMIC	Homo sapiens	ILLUMINA	Cecum	2022-09-30 03:00:00	GSM5977019	Biopsy	SRP354989	62
SRR18509926	RNA-Seq	100	3671586800	PRJNA797175	SAMN27026190	1625753764	GEO	public	sra,fastq	s3,gs	gs.US,s3.us-east-1	Female	UC.I	SRX14642441	GSM5977022	Inactive	UC	Mild	Illumina HiSeq 2500	SINGLE	cDNA	TRANSCRIPTOMIC	Homo sapiens	ILLUMINA	Rectum	2022-09-30 03:00:00	GSM5977022	Biopsy	SRP354989	38
SRR18509928	RNA-Seq	100	3966863400	PRJNA797175	SAMN27026194	1314594919	GEO	public	sra,fastq	s3,gs	gs.US,s3.us-east-1	Male	Control.NonI	SRX14642443	GSM5977024	NA	Control	NA	Illumina HiSeq 2500	SINGLE	cDNA	TRANSCRIPTOMIC	Homo sapiens	ILLUMINA	Ileum	2022-09-30 03:00:00	GSM5977024	Biopsy	SRP354989	59
SRR18509930	RNA-Seq	100	2924135600	PRJNA797175	SAMN27026198	1121501111	GEO	public	sra,fastq	s3,gs	s3.us-east-1,gs.US	Male	Control.NonI	SRX14642445	GSM5977026	NA	Control	NA	Illumina HiSeq 2500	SINGLE	cDNA	TRANSCRIPTOMIC	Homo sapiens	ILLUMINA	Ileum	2022-09-30 03:00:00	GSM5977026	Biopsy	SRP354989	29
SRR18509932	RNA-Seq	100	5085313900	PRJNA797175	SAMN27026201	1739509448	GEO	public	sra,fastq	gs,s3	gs.US,s3.us-east-1	Female	UC.NonI	SRX14642447	GSM5977028	Inactive	UC	Inactive	Illumina HiSeq 2500	SINGLE	cDNA	TRANSCRIPTOMIC	Homo sapiens	ILLUMINA	Ileum	2022-09-30 03:00:00	GSM5977028	Biopsy	SRP354989	30
SRR18509933	RNA-Seq	100	6128698800	PRJNA797175	SAMN27026203	2202555695	GEO	public	fastq,sra	gs,s3	gs.US,s3.us-east-1	Female	Control.NonI	SRX14642448	GSM5977029	NA	Control	NA	Illumina HiSeq 2500	SINGLE	cDNA	TRANSCRIPTOMIC	Homo sapiens	ILLUMINA	Cecum	2022-09-30 03:00:00	GSM5977029	Biopsy	SRP354989	45
SRR18509934	RNA-Seq	100	4940041700	PRJNA797175	SAMN27026205	1687191537	GEO	public	sra,fastq	gs,s3	gs.US,s3.us-east-1	Female	Control.NonI	SRX14642065	GSM5977030	NA	Control	NA	Illumina HiSeq 2500	SINGLE	cDNA	TRANSCRIPTOMIC	Homo sapiens	ILLUMINA	Ileum	2022-09-30 03:00:00	GSM5977030	Biopsy	SRP354989	60
SRR18509937	RNA-Seq	100	4553148300	PRJNA797175	SAMN27026211	1559140452	GEO	public	fastq,sra	s3,gs	s3.us-east-1,gs.US	Male	Control.NonI	SRX14642068	GSM5977033	NA	Control	NA	Illumina HiSeq 2500	SINGLE	cDNA	TRANSCRIPTOMIC	Homo sapiens	ILLUMINA	Rectum	2022-09-30 03:00:00	GSM5977033	Biopsy	SRP354989	38
SRR18509940	RNA-Seq	100	3569724500	PRJNA797175	SAMN27026217	1230970876	GEO	public	sra,fastq	gs,s3	gs.US,s3.us-east-1	Female	UC.NonI	SRX14642071	GSM5977036	Inactive	UC	Inactive	Illumina HiSeq 2500	SINGLE	cDNA	TRANSCRIPTOMIC	Homo sapiens	ILLUMINA	Rectum	2022-09-30 03:00:00	GSM5977036	Biopsy	SRP354989	44
SRR18509942	RNA-Seq	100	4116356500	PRJNA797175	SAMN27026221	1584955294	GEO	public	fastq,sra	s3,gs	s3.us-east-1,gs.US	Male	Control.NonI	SRX14642073	GSM5977038	NA	Control	NA	Illumina HiSeq 2500	SINGLE	cDNA	TRANSCRIPTOMIC	Homo sapiens	ILLUMINA	Ileum	2022-09-30 03:00:00	GSM5977038	Biopsy	SRP354989	51
SRR18509944	RNA-Seq	100	3894069400	PRJNA797175	SAMN27026050	1467274795	GEO	public	sra,fastq	gs,s3	gs.US,s3.us-east-1	Male	Control.NonI	SRX14642075	GSM5977040	NA	Control	NA	Illumina HiSeq 2500	SINGLE	cDNA	TRANSCRIPTOMIC	Homo sapiens	ILLUMINA	Rectum	2022-09-30 03:00:00	GSM5977040	Biopsy	SRP354989	67
SRR18509946	RNA-Seq	100	3573430100	PRJNA797175	SAMN27026052	1333642899	GEO	public	fastq,sra	s3,gs	gs.US,s3.us-east-1	Male	UC.NonI	SRX14642077	GSM5977042	Inactive	UC	Inactive	Illumina HiSeq 2500	SINGLE	cDNA	TRANSCRIPTOMIC	Homo sapiens	ILLUMINA	Rectum	2022-09-30 03:00:00	GSM5977042	Biopsy	SRP354989	36
SRR18509949	RNA-Seq	100	4302753900	PRJNA797175	SAMN27026055	1496945644	GEO	public	fastq,sra	s3,gs	s3.us-east-1,gs.US	Male	UC.I	SRX14642080	GSM5977045	Active	UC	Moderate	Illumina HiSeq 2500	SINGLE	cDNA	TRANSCRIPTOMIC	Homo sapiens	ILLUMINA	LeftColon	2022-09-30 03:00:00	GSM5977045	Biopsy	SRP354989	23
SRR18509950	RNA-Seq	100	6234500900	PRJNA797175	SAMN27026056	2373097981	GEO	public	sra,fastq	s3,gs	gs.US,s3.us-east-1	Female	UC.I	SRX14642081	GSM5977046	Inactive	UC	Moderate	Illumina HiSeq 2500	SINGLE	cDNA	TRANSCRIPTOMIC	Homo sapiens	ILLUMINA	LeftColon	2022-09-30 03:00:00	GSM5977046	Biopsy	SRP354989	22
SRR18509954	RNA-Seq	100	3818752800	PRJNA797175	SAMN27026060	1327591606	GEO	public	sra,fastq	gs,s3	gs.US,s3.us-east-1	Female	UC.NonI	SRX14642085	GSM5977050	Inactive	UC	Inactive	Illumina HiSeq 2500	SINGLE	cDNA	TRANSCRIPTOMIC	Homo sapiens	ILLUMINA	Cecum	2022-09-30 03:00:00	GSM5977050	Biopsy	SRP354989	38
SRR18509957	RNA-Seq	100	5324097100	PRJNA797175	SAMN27026063	1981046686	GEO	public	fastq,sra	s3,gs	gs.US,s3.us-east-1	Female	CD.I	SRX14642088	GSM5977053	Inactive	CD	Moderate	Illumina HiSeq 2500	SINGLE	cDNA	TRANSCRIPTOMIC	Homo sapiens	ILLUMINA	Ileum	2022-09-30 03:00:00	GSM5977053	Biopsy	SRP354989	22
SRR18509958	RNA-Seq	100	3609447400	PRJNA797175	SAMN27026064	1288325800	GEO	public	fastq,sra	s3,gs	s3.us-east-1,gs.US	Male	CD.I	SRX14640418	GSM5977054	Inactive	CD	Mild	Illumina HiSeq 2500	SINGLE	cDNA	TRANSCRIPTOMIC	Homo sapiens	ILLUMINA	Ileum	2022-09-30 03:00:00	GSM5977054	Biopsy	SRP354989	76
SRR18509960	RNA-Seq	100	732701200	PRJNA797175	SAMN27026066	324854794	GEO	public	sra,fastq	s3,gs	gs.US,s3.us-east-1	Male	CD.I	SRX14640420	GSM5977056	Inactive	CD	Mild	Illumina HiSeq 2500	SINGLE	cDNA	TRANSCRIPTOMIC	Homo sapiens	ILLUMINA	Ileum	2022-09-30 03:00:00	GSM5977056	Biopsy	SRP354989	56
SRR18509963	RNA-Seq	100	3210887900	PRJNA797175	SAMN27026069	1330703111	GEO	public	sra,fastq	gs,s3	gs.US,s3.us-east-1	Female	UC.NonI	SRX14640423	GSM5977059	Inactive	UC	Inactive	Illumina HiSeq 2500	SINGLE	cDNA	TRANSCRIPTOMIC	Homo sapiens	ILLUMINA	Cecum	2022-09-30 03:00:00	GSM5977059	Biopsy	SRP354989	65
SRR18509964	RNA-Seq	100	4155684500	PRJNA797175	SAMN27026070	1586397155	GEO	public	fastq,sra	gs,s3	gs.US,s3.us-east-1	Male	UC.NonI	SRX14640424	GSM5977060	Inactive	UC	Inactive	Illumina HiSeq 2500	SINGLE	cDNA	TRANSCRIPTOMIC	Homo sapiens	ILLUMINA	Rectum	2022-09-30 03:00:00	GSM5977060	Biopsy	SRP354989	54
SRR18509966	RNA-Seq	100	2924840600	PRJNA797175	SAMN27026072	1026834886	GEO	public	sra,fastq	s3,gs	s3.us-east-1,gs.US	Female	Control.NonI	SRX14640426	GSM5977062	NA	Control	NA	Illumina HiSeq 2500	SINGLE	cDNA	TRANSCRIPTOMIC	Homo sapiens	ILLUMINA	Rectum	2022-09-30 03:00:00	GSM5977062	Biopsy	SRP354989	21
SRR18509967	RNA-Seq	100	4182135700	PRJNA797175	SAMN27026073	1416517110	GEO	public	sra,fastq	gs,s3	s3.us-east-1,gs.US	Male	UC.NonI	SRX14640427	GSM5977063	Inactive	UC	Inactive	Illumina HiSeq 2500	SINGLE	cDNA	TRANSCRIPTOMIC	Homo sapiens	ILLUMINA	Rectum	2022-09-30 03:00:00	GSM5977063	Biopsy	SRP354989	48
SRR18509970	RNA-Seq	100	3970739000	PRJNA797175	SAMN27026076	1704195565	GEO	public	fastq,sra	s3,gs	s3.us-east-1,gs.US	Male	UC.NonI	SRX14640430	GSM5977066	Inactive	UC	Inactive	Illumina HiSeq 2500	SINGLE	cDNA	TRANSCRIPTOMIC	Homo sapiens	ILLUMINA	Transverse	2022-09-30 03:00:00	GSM5977066	Biopsy	SRP354989	28
SRR18509972	RNA-Seq	100	3890902300	PRJNA797175	SAMN27026078	1334507213	GEO	public	fastq,sra	s3,gs	gs.US,s3.us-east-1	Male	UC.I	SRX14640432	GSM5977068	Inactive	UC	Moderate	Illumina HiSeq 2500	SINGLE	cDNA	TRANSCRIPTOMIC	Homo sapiens	ILLUMINA	RightColon	2022-09-30 03:00:00	GSM5977068	Biopsy	SRP354989	65
SRR18509974	RNA-Seq	100	2164850800	PRJNA797175	SAMN27026021	887343719	GEO	public	sra,fastq	s3,gs	gs.US,s3.us-east-1	Female	UC.NonI	SRX14640434	GSM5977070	Inactive	UC	Inactive	Illumina HiSeq 2500	SINGLE	cDNA	TRANSCRIPTOMIC	Homo sapiens	ILLUMINA	Rectum	2022-09-30 03:00:00	GSM5977070	Biopsy	SRP354989	52
SRR18509976	RNA-Seq	100	1660047900	PRJNA797175	SAMN27026023	638676122	GEO	public	fastq,sra	gs,s3	s3.us-east-1,gs.US	Male	UC.I	SRX14640436	GSM5977072	Inactive	UC	Moderate	Illumina HiSeq 2500	SINGLE	cDNA	TRANSCRIPTOMIC	Homo sapiens	ILLUMINA	Rectum	2022-09-30 03:00:00	GSM5977072	Biopsy	SRP354989	54
SRR18509979	RNA-Seq	100	3791034000	PRJNA797175	SAMN27026026	1289619309	GEO	public	fastq,sra	gs,s3	gs.US,s3.us-east-1	Female	CD.I	SRX14640439	GSM5977075	NA	CD	Mild	Illumina HiSeq 2500	SINGLE	cDNA	TRANSCRIPTOMIC	Homo sapiens	ILLUMINA	Ileum	2022-09-30 03:00:00	GSM5977075	Biopsy	SRP354989	33
SRR18509981	RNA-Seq	100	11048217300	PRJNA797175	SAMN27026028	3790793019	GEO	public	fastq,sra	gs,s3	s3.us-east-1,gs.US	Male	UC.I	SRX14640441	GSM5977077	Inactive	UC	Moderate	Illumina HiSeq 2500	SINGLE	cDNA	TRANSCRIPTOMIC	Homo sapiens	ILLUMINA	Rectum	2022-09-30 03:00:00	GSM5977077	Biopsy	SRP354989	29
SRR18509985	RNA-Seq	100	3370880000	PRJNA797175	SAMN27026032	1243707511	GEO	public	sra,fastq	gs,s3	gs.US,s3.us-east-1	Male	UC.I	SRX14641468	GSM5977081	Inactive	UC	Inactive	Illumina HiSeq 2500	SINGLE	cDNA	TRANSCRIPTOMIC	Homo sapiens	ILLUMINA	Cecum	2022-09-30 03:00:00	GSM5977081	Biopsy	SRP354989	25
SRR18509986	RNA-Seq	100	2343661200	PRJNA797175	SAMN27026033	881776728	GEO	public	fastq,sra	s3,gs	s3.us-east-1,gs.US	Male	CD.I	SRX14641469	GSM5977082	Inactive	CD	Moderate	Illumina HiSeq 2500	SINGLE	cDNA	TRANSCRIPTOMIC	Homo sapiens	ILLUMINA	Rectum	2022-09-30 03:00:00	GSM5977082	Biopsy	SRP354989	45
SRR18509988	RNA-Seq	100	3845944200	PRJNA797175	SAMN27026035	1556048760	GEO	public	sra,fastq	s3,ncbi,gs	ncbi.public,s3.us-east-1,gs.US	Female	UC.NonI	SRX14641471	GSM5977084	Inactive	UC	Inactive	Illumina HiSeq 2500	SINGLE	cDNA	TRANSCRIPTOMIC	Homo sapiens	ILLUMINA	Rectum	2022-09-30 03:00:00	GSM5977084	Biopsy	SRP354989	34
SRR18509990	RNA-Seq	100	2431624400	PRJNA797175	SAMN27026037	959657840	GEO	public	sra,fastq	gs,s3	gs.US,s3.us-east-1	Male	UC.NonI	SRX14641473	GSM5977086	Inactive	UC	Inactive	Illumina HiSeq 2500	SINGLE	cDNA	TRANSCRIPTOMIC	Homo sapiens	ILLUMINA	Cecum	2022-09-30 03:00:00	GSM5977086	Biopsy	SRP354989	39
SRR18509991	RNA-Seq	100	4400173600	PRJNA797175	SAMN27026038	1735325405	GEO	public	sra,fastq	s3,gs	gs.US,s3.us-east-1	Male	CD.I	SRX14641474	GSM5977087	Inactive	CD	Mild	Illumina HiSeq 2500	SINGLE	cDNA	TRANSCRIPTOMIC	Homo sapiens	ILLUMINA	Ileum	2022-09-30 03:00:00	GSM5977087	Biopsy	SRP354989	43
SRR18509994	RNA-Seq	100	3423255100	PRJNA797175	SAMN27026041	1269179686	GEO	public	sra,fastq	s3,gs	s3.us-east-1,gs.US	Male	CD.I	SRX14641477	GSM5977090	Inactive	CD	Moderate	Illumina HiSeq 2500	SINGLE	cDNA	TRANSCRIPTOMIC	Homo sapiens	ILLUMINA	Rectum	2022-09-30 03:00:00	GSM5977090	Biopsy	SRP354989	37
SRR18509999	RNA-Seq	100	3111970400	PRJNA797175	SAMN27026046	1113553491	GEO	public	sra,fastq	s3,gs	gs.US,s3.us-east-1	Male	CD.I	SRX14641482	GSM5977095	Inactive	CD	Moderate	Illumina HiSeq 2500	SINGLE	cDNA	TRANSCRIPTOMIC	Homo sapiens	ILLUMINA	Sigmoid	2022-09-30 03:00:00	GSM5977095	Biopsy	SRP354989	58
SRR18510000	RNA-Seq	100	2859541800	PRJNA797175	SAMN27026047	1335769045	GEO	public	sra,fastq	gs,s3	s3.us-east-1,gs.US	Male	UC.NonI	SRX14641483	GSM5977096	Inactive	UC	Inactive	Illumina HiSeq 2500	SINGLE	cDNA	TRANSCRIPTOMIC	Homo sapiens	ILLUMINA	Rectum	2022-09-30 03:00:00	GSM5977096	Biopsy	SRP354989	45
SRR18510002	RNA-Seq	100	1612289700	PRJNA797175	SAMN27026204	715941993	GEO	public	sra,fastq	s3,gs	s3.us-east-1,gs.US	Female	CD.I	SRX14641485	GSM5977098	Inactive	CD	Severe	Illumina HiSeq 2500	SINGLE	cDNA	TRANSCRIPTOMIC	Homo sapiens	ILLUMINA	Ileum	2022-09-30 03:00:00	GSM5977098	Biopsy	SRP354989	70
SRR18510004	RNA-Seq	100	3018897700	PRJNA797175	SAMN27026049	1294433704	GEO	public	sra,fastq	gs,s3	gs.US,s3.us-east-1	Male	CD.I	SRX14641487	GSM5977100	NA	CD	Mild	Illumina HiSeq 2500	SINGLE	cDNA	TRANSCRIPTOMIC	Homo sapiens	ILLUMINA	Ileum	2022-09-30 03:00:00	GSM5977100	Biopsy	SRP354989	31
SRR18510005	RNA-Seq	100	3683944200	PRJNA797175	SAMN27026136	1364341192	GEO	public	fastq,sra	gs,s3	s3.us-east-1,gs.US	Male	UC.NonI	SRX14641488	GSM5977101	Inactive	UC	Inactive	Illumina HiSeq 2500	SINGLE	cDNA	TRANSCRIPTOMIC	Homo sapiens	ILLUMINA	Rectum	2022-09-30 03:00:00	GSM5977101	Biopsy	SRP354989	67
SRR18510008	RNA-Seq	100	3173118100	PRJNA797175	SAMN27026197	1237747637	GEO	public	sra,fastq	gs,s3	s3.us-east-1,gs.US	Female	UC.I	SRX14642451	GSM5977104	Inactive	UC	Mild	Illumina HiSeq 2500	SINGLE	cDNA	TRANSCRIPTOMIC	Homo sapiens	ILLUMINA	Rectum	2022-09-30 03:00:00	GSM5977104	Biopsy	SRP354989	47
SRR18510009	RNA-Seq	100	4987836700	PRJNA797175	SAMN27026200	1945820636	GEO	public	fastq,sra	s3,gs	gs.US,s3.us-east-1	Female	UC.NonI	SRX14642452	GSM5977105	Inactive	UC	Inactive	Illumina HiSeq 2500	SINGLE	cDNA	TRANSCRIPTOMIC	Homo sapiens	ILLUMINA	Rectum	2022-09-30 03:00:00	GSM5977105	Biopsy	SRP354989	69
SRR18510014	RNA-Seq	100	2883385000	PRJNA797175	SAMN27026216	940275113	GEO	public	fastq,sra	s3,gs	gs.US,s3.us-east-1	Female	CD.I	SRX14642457	GSM5977110	Inactive	CD	Inactive	Illumina HiSeq 2500	SINGLE	cDNA	TRANSCRIPTOMIC	Homo sapiens	ILLUMINA	Ileum	2022-09-30 03:00:00	GSM5977110	Biopsy	SRP354989	34
SRR18510015	RNA-Seq	100	2948090600	PRJNA797175	SAMN27026218	1006331733	GEO	public	fastq,sra	gs,s3	gs.US,s3.us-east-1	Female	CD.NonI	SRX14642458	GSM5977111	Inactive	CD	Mild	Illumina HiSeq 2500	SINGLE	cDNA	TRANSCRIPTOMIC	Homo sapiens	ILLUMINA	Rectum	2022-09-30 03:00:00	GSM5977111	Biopsy	SRP354989	27
SRR18510016	RNA-Seq	100	6761358600	PRJNA797175	SAMN27026220	2306713014	GEO	public	fastq,sra	gs,s3	gs.US,s3.us-east-1	Male	UC.NonI	SRX14642459	GSM5977112	Inactive	UC	Mild	Illumina HiSeq 2500	SINGLE	cDNA	TRANSCRIPTOMIC	Homo sapiens	ILLUMINA	Sigmoid	2022-09-30 03:00:00	GSM5977112	Biopsy	SRP354989	50
SRR18510017	RNA-Seq	100	3748474800	PRJNA797175	SAMN27026222	1437251569	GEO	public	sra,fastq	s3,gs	s3.us-east-1,gs.US	Female	CD.I	SRX14642460	GSM5977113	Active	CD	Moderate	Illumina HiSeq 2500	SINGLE	cDNA	TRANSCRIPTOMIC	Homo sapiens	ILLUMINA	Rectum	2022-09-30 03:00:00	GSM5977113	Biopsy	SRP354989	55
SRR18510019	RNA-Seq	100	3000990000	PRJNA797175	SAMN27026224	1384592344	GEO	public	sra,fastq	s3,gs	gs.US,s3.us-east-1	Male	UC.NonI	SRX14642462	GSM5977115	Inactive	UC	Inactive	Illumina HiSeq 2500	SINGLE	cDNA	TRANSCRIPTOMIC	Homo sapiens	ILLUMINA	Rectum	2022-09-30 03:00:00	GSM5977115	Biopsy	SRP354989	41
SRR18510021	RNA-Seq	100	3278022300	PRJNA797175	SAMN27026226	1261481320	GEO	public	fastq,sra	gs,s3	s3.us-east-1,gs.US	Female	CD.I	SRX14642464	GSM5977117	Active	CD	Moderate	Illumina HiSeq 2500	SINGLE	cDNA	TRANSCRIPTOMIC	Homo sapiens	ILLUMINA	Cecum	2022-09-30 03:00:00	GSM5977117	Biopsy	SRP354989	60
SRR18510024	RNA-Seq	100	3589789200	PRJNA797175	SAMN27026229	1238235749	GEO	public	sra,fastq	s3,gs	gs.US,s3.us-east-1	Female	UC.NonI	SRX14642467	GSM5977120	Inactive	UC	Inactive	Illumina HiSeq 2500	SINGLE	cDNA	TRANSCRIPTOMIC	Homo sapiens	ILLUMINA	Sigmoid	2022-09-30 03:00:00	GSM5977120	Biopsy	SRP354989	36
SRR18510025	RNA-Seq	100	3851608900	PRJNA797175	SAMN27026230	1429981704	GEO	public	fastq,sra	gs,s3	s3.us-east-1,gs.US	Male	UC.NonI	SRX14642468	GSM5977121	Inactive	UC	Inactive	Illumina HiSeq 2500	SINGLE	cDNA	TRANSCRIPTOMIC	Homo sapiens	ILLUMINA	Rectum	2022-09-30 03:00:00	GSM5977121	Biopsy	SRP354989	52
SRR18510026	RNA-Seq	100	3898100500	PRJNA797175	SAMN27026231	1528105384	GEO	public	fastq,sra	s3,gs	gs.US,s3.us-east-1	Female	CD.I	SRX14642469	GSM5977122	Active	CD	Mild	Illumina HiSeq 2500	SINGLE	cDNA	TRANSCRIPTOMIC	Homo sapiens	ILLUMINA	Ileum	2022-09-30 03:00:00	GSM5977122	Biopsy	SRP354989	34
SRR18510027	RNA-Seq	100	3019541100	PRJNA797175	SAMN27026812	1154712162	GEO	public	fastq,sra	gs,s3	gs.US,s3.us-east-1	Male	UC.I	SRX14642630	GSM5977763	Inactive	UC	Inactive	Illumina HiSeq 2500	SINGLE	cDNA	TRANSCRIPTOMIC	Homo sapiens	ILLUMINA	Transverse	2022-09-30 03:00:00	GSM5977763	Biopsy	SRP354989	45
SRR18510031	RNA-Seq	100	2696584600	PRJNA797175	SAMN27026820	922068199	GEO	public	sra,fastq	gs,s3	gs.US,s3.us-east-1	Female	CD.I	SRX14642634	GSM5977767	Active	CD	Mild	Illumina HiSeq 2500	SINGLE	cDNA	TRANSCRIPTOMIC	Homo sapiens	ILLUMINA	Cecum	2022-09-30 03:00:00	GSM5977767	Biopsy	SRP354989	26
SRR18510033	RNA-Seq	100	4152249600	PRJNA797175	SAMN27026825	1440448719	GEO	public	fastq,sra	s3,gs	gs.US,s3.us-east-1	Male	CD.I	SRX14642636	GSM5977769	Inactive	CD	Moderate	Illumina HiSeq 2500	SINGLE	cDNA	TRANSCRIPTOMIC	Homo sapiens	ILLUMINA	Ileum	2022-09-30 03:00:00	GSM5977769	Biopsy	SRP354989	47
SRR18510035	RNA-Seq	100	4627801500	PRJNA797175	SAMN27026831	1982350699	GEO	public	fastq,sra	gs,s3	gs.US,s3.us-east-1	Male	CD.I	SRX14642638	GSM5977771	Inactive	CD	Mild	Illumina HiSeq 2500	SINGLE	cDNA	TRANSCRIPTOMIC	Homo sapiens	ILLUMINA	Rectum	2022-09-30 03:00:00	GSM5977771	Biopsy	SRP354989	34
SRR18510038	RNA-Seq	100	5382177700	PRJNA797175	SAMN27026837	1883729657	GEO	public	fastq,sra	gs,s3	s3.us-east-1,gs.US	Male	CD.I	SRX14641633	GSM5977774	Inactive	CD	Mild	Illumina HiSeq 2500	SINGLE	cDNA	TRANSCRIPTOMIC	Homo sapiens	ILLUMINA	Ileum	2022-09-30 03:00:00	GSM5977774	Biopsy	SRP354989	25
SRR18510042	RNA-Seq	100	4885884100	PRJNA797175	SAMN27026851	1710397630	GEO	public	sra,fastq	s3,gs	gs.US,s3.us-east-1	Male	UC.I	SRX14641637	GSM5977778	Inactive	UC	Mild	Illumina HiSeq 2500	SINGLE	cDNA	TRANSCRIPTOMIC	Homo sapiens	ILLUMINA	Sigmoid	2022-09-30 03:00:00	GSM5977778	Biopsy	SRP354989	35
SRR18510043	RNA-Seq	100	4058170700	PRJNA797175	SAMN27026852	1440644496	GEO	public	fastq,sra	s3,gs	s3.us-east-1,gs.US	Female	CD.I	SRX14641638	GSM5977779	Active	CD	Mild	Illumina HiSeq 2500	SINGLE	cDNA	TRANSCRIPTOMIC	Homo sapiens	ILLUMINA	Rectum	2022-09-30 03:00:00	GSM5977779	Biopsy	SRP354989	33
SRR18510046	RNA-Seq	100	3249284700	PRJNA797175	SAMN27026793	1128296388	GEO	public	sra,fastq	gs,s3	gs.US,s3.us-east-1	Female	CD.NonI	SRX14641641	GSM5977782	Inactive	CD	Inactive	Illumina HiSeq 2500	SINGLE	cDNA	TRANSCRIPTOMIC	Homo sapiens	ILLUMINA	Rectum	2022-09-30 03:00:00	GSM5977782	Biopsy	SRP354989	24
SRR18510049	RNA-Seq	100	2807034900	PRJNA797175	SAMN27026796	979920148	GEO	public	fastq,sra	s3,gs	gs.US,s3.us-east-1	Female	UC.I	SRX14641644	GSM5977785	Active	UC	Severe	Illumina HiSeq 2500	SINGLE	cDNA	TRANSCRIPTOMIC	Homo sapiens	ILLUMINA	LeftColon	2022-09-30 03:00:00	GSM5977785	Biopsy	SRP354989	70
SRR18510051	RNA-Seq	100	4166100800	PRJNA797175	SAMN27026789	1435913724	GEO	public	sra,fastq	s3,gs	s3.us-east-1,gs.US	Female	UC.NonI	SRX14641646	GSM5977787	Inactive	UC	Inactive	Illumina HiSeq 2500	SINGLE	cDNA	TRANSCRIPTOMIC	Homo sapiens	ILLUMINA	Rectum	2022-09-30 03:00:00	GSM5977787	Biopsy	SRP354989	25
SRR18510053	RNA-Seq	100	3403568800	PRJNA797175	SAMN27027255	1321882814	GEO	public	fastq,sra	gs,s3	gs.US,s3.us-east-1	Male	CD.NonI	SRX14641648	GSM5977789	Inactive	CD	Mild	Illumina HiSeq 2500	SINGLE	cDNA	TRANSCRIPTOMIC	Homo sapiens	ILLUMINA	Ileum	2022-09-30 03:00:00	GSM5977789	Biopsy	SRP354989	26
SRR18510054	RNA-Seq	100	3163039500	PRJNA797175	SAMN27027257	1105932659	GEO	public	sra,fastq	s3,gs	s3.us-east-1,gs.US	Female	CD.NonI	SRX14641649	GSM5977790	Inactive	CD	Inactive	Illumina HiSeq 2500	SINGLE	cDNA	TRANSCRIPTOMIC	Homo sapiens	ILLUMINA	Ileum	2022-09-30 03:00:00	GSM5977790	Biopsy	SRP354989	38
SRR18510058	RNA-Seq	100	3357836200	PRJNA797175	SAMN27027266	1395316144	GEO	public	fastq,sra	gs,s3	gs.US,s3.us-east-1	Male	CD.NonI	SRX14641653	GSM5977794	Inactive	CD	Inactive	Illumina HiSeq 2500	SINGLE	cDNA	TRANSCRIPTOMIC	Homo sapiens	ILLUMINA	Ileum	2022-09-30 03:00:00	GSM5977794	Biopsy	SRP354989	38
SRR18510060	RNA-Seq	100	3175896100	PRJNA797175	SAMN27027270	1169650904	GEO	public	sra,fastq	s3,gs	gs.US,s3.us-east-1	Female	UC.NonI	SRX14641655	GSM5977796	Inactive	UC	Inactive	Illumina HiSeq 2500	SINGLE	cDNA	TRANSCRIPTOMIC	Homo sapiens	ILLUMINA	RightColon	2022-09-30 03:00:00	GSM5977796	Biopsy	SRP354989	66
SRR18510062	RNA-Seq	107	3167872440	PRJNA797175	SAMN27027274	1230244348	GEO	public	sra,fastq	s3,gs	gs.US,s3.us-east-1	Male	Control.NonI	SRX14640586	GSM5977798	NA	Control	NA	Illumina HiSeq 2500	SINGLE	cDNA	TRANSCRIPTOMIC	Homo sapiens	ILLUMINA	Ileum	2022-09-30 03:00:00	GSM5977798	Biopsy	SRP354989	60
SRR18510064	RNA-Seq	107	4738824280	PRJNA797175	SAMN27027278	1820188444	GEO	public	sra,fastq	s3,gs	s3.us-east-1,gs.US	Male	Control.NonI	SRX14640588	GSM5977800	NA	Control	NA	Illumina HiSeq 2500	SINGLE	cDNA	TRANSCRIPTOMIC	Homo sapiens	ILLUMINA	LeftColon	2022-09-30 03:00:00	GSM5977800	Biopsy	SRP354989	60
SRR18510067	RNA-Seq	100	2890726000	PRJNA797175	SAMN27027285	1059945525	GEO	public	sra,fastq	s3,gs	s3.us-east-1,gs.US	Female	CD.I	SRX14640591	GSM5977803	NA	CD	Mild	Illumina HiSeq 2500	SINGLE	cDNA	TRANSCRIPTOMIC	Homo sapiens	ILLUMINA	Sigmoid	2022-09-30 03:00:00	GSM5977803	Biopsy	SRP354989	28
SRR18510070	RNA-Seq	100	3398894300	PRJNA797175	SAMN27027291	1181285928	GEO	public	fastq,sra	gs,s3	gs.US,s3.us-east-1	Female	UC.NonI	SRX14640594	GSM5977806	Inactive	UC	Inactive	Illumina HiSeq 2500	SINGLE	cDNA	TRANSCRIPTOMIC	Homo sapiens	ILLUMINA	Rectum	2022-09-30 03:00:00	GSM5977806	Biopsy	SRP354989	40
SRR18510073	RNA-Seq	100	3925265400	PRJNA797175	SAMN27027381	1440859098	GEO	public	fastq,sra	gs,s3	gs.US,s3.us-east-1	Male	UC.I	SRX14640597	GSM5977809	Inactive	UC	Mild	Illumina HiSeq 2500	SINGLE	cDNA	TRANSCRIPTOMIC	Homo sapiens	ILLUMINA	Rectum	2022-09-30 03:00:00	GSM5977809	Biopsy	SRP354989	58
SRR18510074	RNA-Seq	100	4484077600	PRJNA797175	SAMN27027383	1533414317	GEO	public	sra,fastq	s3,gs	gs.US,s3.us-east-1	Male	CD.I	SRX14640598	GSM5977810	NA	CD	Moderate	Illumina HiSeq 2500	SINGLE	cDNA	TRANSCRIPTOMIC	Homo sapiens	ILLUMINA	LeftColon	2022-09-30 03:00:00	GSM5977810	Biopsy	SRP354989	29
SRR18510076	RNA-Seq	100	3043697600	PRJNA797175	SAMN27027385	1148736307	GEO	public	fastq,sra	gs,s3	s3.us-east-1,gs.US	Female	CD.I	SRX14640600	GSM5977812	Inactive	CD	Mild	Illumina HiSeq 2500	SINGLE	cDNA	TRANSCRIPTOMIC	Homo sapiens	ILLUMINA	Rectum	2022-09-30 03:00:00	GSM5977812	Biopsy	SRP354989	66
SRR18510077	RNA-Seq	100	3039158300	PRJNA797175	SAMN27027387	1087473839	GEO	public	fastq,sra	gs,s3	s3.us-east-1,gs.US	Female	CD.I	SRX14640601	GSM5977813	Active	CD	Moderate	Illumina HiSeq 2500	SINGLE	cDNA	TRANSCRIPTOMIC	Homo sapiens	ILLUMINA	Rectum	2022-09-30 03:00:00	GSM5977813	Biopsy	SRP354989	35
SRR18510080	RNA-Seq	100	4762253800	PRJNA797175	SAMN27027393	1650242215	GEO	public	sra,fastq	s3,gs	gs.US,s3.us-east-1	Female	CD.I	SRX14640604	GSM5977816	Inactive	CD	Mild	Illumina HiSeq 2500	SINGLE	cDNA	TRANSCRIPTOMIC	Homo sapiens	ILLUMINA	LeftColon	2022-09-30 03:00:00	GSM5977816	Biopsy	SRP354989	25
SRR18510082	RNA-Seq	100	5602109100	PRJNA797175	SAMN27027398	1948954165	GEO	public	fastq,sra	s3,gs	s3.us-east-1,gs.US	Female	CD.I	SRX14640606	GSM5977818	Inactive	CD	Mild	Illumina HiSeq 2500	SINGLE	cDNA	TRANSCRIPTOMIC	Homo sapiens	ILLUMINA	Ileum	2022-09-30 03:00:00	GSM5977818	Biopsy	SRP354989	35
SRR18510085	RNA-Seq	100	3865313600	PRJNA797175	SAMN27027067	1340666545	GEO	public	fastq,sra	s3,gs	s3.us-east-1,gs.US	Female	UC.I	SRX14640609	GSM5977821	Active	UC	Moderate	Illumina HiSeq 2500	SINGLE	cDNA	TRANSCRIPTOMIC	Homo sapiens	ILLUMINA	Sigmoid	2022-09-30 03:00:00	GSM5977821	Biopsy	SRP354989	31
SRR18510087	RNA-Seq	100	2804662100	PRJNA797175	SAMN27027070	1056812004	GEO	public	fastq,sra	gs,s3	gs.US,s3.us-east-1	Female	UC.I	SRX14640995	GSM5977823	Inactive	UC	Mild	Illumina HiSeq 2500	SINGLE	cDNA	TRANSCRIPTOMIC	Homo sapiens	ILLUMINA	RightColon	2022-09-30 03:00:00	GSM5977823	Biopsy	SRP354989	30
SRR18510091	RNA-Seq	100	6680557500	PRJNA797175	SAMN27027079	2717974824	GEO	public	fastq,sra	gs,s3	gs.US,s3.us-east-1	Female	CD.I	SRX14640999	GSM5977827	Inactive	CD	Mild	Illumina HiSeq 2500	SINGLE	cDNA	TRANSCRIPTOMIC	Homo sapiens	ILLUMINA	Ileum	2022-09-30 03:00:00	GSM5977827	Biopsy	SRP354989	52
SRR18510094	RNA-Seq	100	2642321000	PRJNA797175	SAMN27027081	910532861	GEO	public	sra,fastq	s3,gs	s3.us-east-1,gs.US	Male	CD.I	SRX14641002	GSM5977830	Inactive	CD	Moderate	Illumina HiSeq 2500	SINGLE	cDNA	TRANSCRIPTOMIC	Homo sapiens	ILLUMINA	Rectum	2022-09-30 03:00:00	GSM5977830	Biopsy	SRP354989	55
SRR18510097	RNA-Seq	100	4370590800	PRJNA797175	SAMN27027091	1510152105	GEO	public	sra,fastq	gs,s3	gs.US,s3.us-east-1	Female	UC.NonI	SRX14641005	GSM5977833	Inactive	UC	Inactive	Illumina HiSeq 2500	SINGLE	cDNA	TRANSCRIPTOMIC	Homo sapiens	ILLUMINA	Rectum	2022-09-30 03:00:00	GSM5977833	Biopsy	SRP354989	49
SRR18510098	RNA-Seq	100	4792831600	PRJNA797175	SAMN27027094	1680058709	GEO	public	fastq,sra	gs,s3	s3.us-east-1,gs.US	Male	CD.I	SRX14641006	GSM5977834	Inactive	CD	Severe	Illumina HiSeq 2500	SINGLE	cDNA	TRANSCRIPTOMIC	Homo sapiens	ILLUMINA	Ileum	2022-09-30 03:00:00	GSM5977834	Biopsy	SRP354989	34
SRR18510101	RNA-Seq	100	4636879900	PRJNA797175	SAMN27027100	1612735783	GEO	public	fastq,sra	gs,s3	gs.US,s3.us-east-1	Male	CD.NonI	SRX14641009	GSM5977837	Inactive	CD	Inactive	Illumina HiSeq 2500	SINGLE	cDNA	TRANSCRIPTOMIC	Homo sapiens	ILLUMINA	Ileum	2022-09-30 03:00:00	GSM5977837	Biopsy	SRP354989	73
SRR18510104	RNA-Seq	100	3554799100	PRJNA797175	SAMN27027106	1471551233	GEO	public	sra,fastq	s3,gs	s3.us-east-1,gs.US	Male	CD.I	SRX14641012	GSM5977840	Inactive	CD	Mild	Illumina HiSeq 2500	SINGLE	cDNA	TRANSCRIPTOMIC	Homo sapiens	ILLUMINA	Rectum	2022-09-30 03:00:00	GSM5977840	Biopsy	SRP354989	51
SRR18510108	RNA-Seq	107	6191934436	PRJNA797175	SAMN27027114	2319575827	GEO	public	fastq,sra	s3,gs	gs.US,s3.us-east-1	Male	CD.NonI	SRX14641016	GSM5977844	Inactive	CD	Inactive	Illumina HiSeq 2500	SINGLE	cDNA	TRANSCRIPTOMIC	Homo sapiens	ILLUMINA	Ileum	2022-09-30 03:00:00	GSM5977844	Biopsy	SRP354989	33
SRR18510111	RNA-Seq	100	4044921600	PRJNA797175	SAMN27027121	1388242555	GEO	public	sra,fastq	s3,gs	gs.US,s3.us-east-1	Female	CD.NonI	SRX14642642	GSM5977847	Inactive	CD	Moderate	Illumina HiSeq 2500	SINGLE	cDNA	TRANSCRIPTOMIC	Homo sapiens	ILLUMINA	Transverse	2022-09-30 03:00:00	GSM5977847	Biopsy	SRP354989	24
SRR18510112	RNA-Seq	100	4065880600	PRJNA797175	SAMN27027123	1389899709	GEO	public	sra,fastq	gs,s3	gs.US,s3.us-east-1	Female	CD.NonI	SRX14642643	GSM5977848	Inactive	CD	Inactive	Illumina HiSeq 2500	SINGLE	cDNA	TRANSCRIPTOMIC	Homo sapiens	ILLUMINA	Ileum	2022-09-30 03:00:00	GSM5977848	Biopsy	SRP354989	37
SRR18510113	RNA-Seq	100	4742548200	PRJNA797175	SAMN27027125	1678821229	GEO	public	fastq,sra	gs,s3	s3.us-east-1,gs.US	Male	CD.I	SRX14642644	GSM5977849	Inactive	CD	Moderate	Illumina HiSeq 2500	SINGLE	cDNA	TRANSCRIPTOMIC	Homo sapiens	ILLUMINA	Ileum	2022-09-30 03:00:00	GSM5977849	Biopsy	SRP354989	32
SRR18510117	RNA-Seq	100	3281668200	PRJNA797175	SAMN27027020	1166017951	GEO	public	fastq,sra	gs,s3	gs.US,s3.us-east-1	Female	UC.NonI	SRX14642648	GSM5977853	Inactive	UC	Mild	Illumina HiSeq 2500	SINGLE	cDNA	TRANSCRIPTOMIC	Homo sapiens	ILLUMINA	RightColon	2022-09-30 03:00:00	GSM5977853	Biopsy	SRP354989	44
SRR18510120	RNA-Seq	100	3968941400	PRJNA797175	SAMN27027026	1382739473	GEO	public	sra,fastq	s3,gs	s3.us-east-1,gs.US	Male	UC.I	SRX14642651	GSM5977856	Inactive	UC	Mild	Illumina HiSeq 2500	SINGLE	cDNA	TRANSCRIPTOMIC	Homo sapiens	ILLUMINA	Transverse	2022-09-30 03:00:00	GSM5977856	Biopsy	SRP354989	70
SRR18510123	RNA-Seq	100	4308341800	PRJNA797175	SAMN27027029	1481846068	GEO	public	sra,fastq	gs,s3	s3.us-east-1,gs.US	Male	UC.I	SRX14642654	GSM5977859	Inactive	UC	Inactive	Illumina HiSeq 2500	SINGLE	cDNA	TRANSCRIPTOMIC	Homo sapiens	ILLUMINA	LeftColon	2022-09-30 03:00:00	GSM5977859	Biopsy	SRP354989	52
SRR18510127	RNA-Seq	100	4853622100	PRJNA797175	SAMN27027030	1698601954	GEO	public	sra,fastq	gs,s3	s3.us-east-1,gs.US	Male	CD.NonI	SRX14642658	GSM5977863	Inactive	CD	Inactive	Illumina HiSeq 2500	SINGLE	cDNA	TRANSCRIPTOMIC	Homo sapiens	ILLUMINA	Ileum	2022-09-30 03:00:00	GSM5977863	Biopsy	SRP354989	53
SRR18510128	RNA-Seq	100	2832687000	PRJNA797175	SAMN27027033	1034496309	GEO	public	fastq,sra	gs,s3	s3.us-east-1,gs.US	Male	UC.I	SRX14642659	GSM5977864	Inactive	UC	Severe	Illumina HiSeq 2500	SINGLE	cDNA	TRANSCRIPTOMIC	Homo sapiens	ILLUMINA	Sigmoid	2022-09-30 03:00:00	GSM5977864	Biopsy	SRP354989	25
SRR18510129	RNA-Seq	100	7883087000	PRJNA797175	SAMN27027035	2953604118	GEO	public	sra,fastq	gs,s3	gs.US,s3.us-east-1	Male	CD.I	SRX14642660	GSM5977865	Inactive	CD	Moderate	Illumina HiSeq 2500	SINGLE	cDNA	TRANSCRIPTOMIC	Homo sapiens	ILLUMINA	Ileum	2022-09-30 03:00:00	GSM5977865	Biopsy	SRP354989	59
SRR18510132	RNA-Seq	100	6712773800	PRJNA797175	SAMN27027042	2585982103	GEO	public	sra,fastq	gs,s3	s3.us-east-1,gs.US	Male	CD.NonI	SRX14642663	GSM5977868	Inactive	CD	Inactive	Illumina HiSeq 2500	SINGLE	cDNA	TRANSCRIPTOMIC	Homo sapiens	ILLUMINA	Ileum	2022-09-30 03:00:00	GSM5977868	Biopsy	SRP354989	64
SRR18510134	RNA-Seq	100	3120175100	PRJNA797175	SAMN27027046	1168473788	GEO	public	sra,fastq	s3,gs	gs.US,s3.us-east-1	Female	CD.NonI	SRX14641657	GSM5977870	NA	CD	Inactive	Illumina HiSeq 2500	SINGLE	cDNA	TRANSCRIPTOMIC	Homo sapiens	ILLUMINA	Ileum	2022-09-30 03:00:00	GSM5977870	Biopsy	SRP354989	47
SRR18510137	RNA-Seq	100	5264427300	PRJNA797175	SAMN27027052	1845534995	GEO	public	sra,fastq	gs,s3	s3.us-east-1,gs.US	Male	CD.I	SRX14641660	GSM5977873	Inactive	CD	Moderate	Illumina HiSeq 2500	SINGLE	cDNA	TRANSCRIPTOMIC	Homo sapiens	ILLUMINA	LeftColon	2022-09-30 03:00:00	GSM5977873	Biopsy	SRP354989	38
SRR18510139	RNA-Seq	100	3856856900	PRJNA797175	SAMN27027056	1345294315	GEO	public	fastq,sra	gs,s3	gs.US,s3.us-east-1	Male	CD.I	SRX14641662	GSM5977875	Inactive	CD	Moderate	Illumina HiSeq 2500	SINGLE	cDNA	TRANSCRIPTOMIC	Homo sapiens	ILLUMINA	RightColon	2022-09-30 03:00:00	GSM5977875	Biopsy	SRP354989	38
SRR18510140	RNA-Seq	100	2959280700	PRJNA797175	SAMN27027058	1093865177	GEO	public	fastq,sra	gs,s3	gs.US,s3.us-east-1	Female	CD.I	SRX14641663	GSM5977876	Inactive	CD	Moderate	Illumina HiSeq 2500	SINGLE	cDNA	TRANSCRIPTOMIC	Homo sapiens	ILLUMINA	RightColon	2022-09-30 03:00:00	GSM5977876	Biopsy	SRP354989	50
SRR18510143	RNA-Seq	100	4089537500	PRJNA797175	SAMN27027064	1385047014	GEO	public	fastq,sra	s3,gs	gs.US,s3.us-east-1	Female	UC.NonI	SRX14641666	GSM5977879	Inactive	UC	Inactive	Illumina HiSeq 2500	SINGLE	cDNA	TRANSCRIPTOMIC	Homo sapiens	ILLUMINA	Rectum	2022-09-30 03:00:00	GSM5977879	Biopsy	SRP354989	30
SRR18510144	RNA-Seq	100	4436527200	PRJNA797175	SAMN27027065	1540583580	GEO	public	fastq,sra	gs,s3	s3.us-east-1,gs.US	Male	CD.I	SRX14641667	GSM5977880	Inactive	CD	Mild	Illumina HiSeq 2500	SINGLE	cDNA	TRANSCRIPTOMIC	Homo sapiens	ILLUMINA	RightColon	2022-09-30 03:00:00	GSM5977880	Biopsy	SRP354989	72
SRR18510147	RNA-Seq	100	3443995400	PRJNA797175	SAMN27026990	1339382103	GEO	public	sra,fastq	s3,gs	gs.US,s3.us-east-1	Female	CD.I	SRX14641670	GSM5977883	Inactive	CD	Moderate	Illumina HiSeq 2500	SINGLE	cDNA	TRANSCRIPTOMIC	Homo sapiens	ILLUMINA	Ileum	2022-09-30 03:00:00	GSM5977883	Biopsy	SRP354989	36
SRR18510151	RNA-Seq	100	3818245400	PRJNA797175	SAMN27026994	1339819858	GEO	public	fastq,sra	s3,gs	gs.US,s3.us-east-1	Male	UC.I	SRX14641674	GSM5977887	Inactive	UC	Inactive	Illumina HiSeq 2500	SINGLE	cDNA	TRANSCRIPTOMIC	Homo sapiens	ILLUMINA	Rectum	2022-09-30 03:00:00	GSM5977887	Biopsy	SRP354989	78
SRR18510153	RNA-Seq	100	3991111200	PRJNA797175	SAMN27026996	1404642090	GEO	public	fastq,sra	gs,s3	gs.US,s3.us-east-1	Female	UC.NonI	SRX14641676	GSM5977889	Inactive	UC	Inactive	Illumina HiSeq 2500	SINGLE	cDNA	TRANSCRIPTOMIC	Homo sapiens	ILLUMINA	RightColon	2022-09-30 03:00:00	GSM5977889	Biopsy	SRP354989	45
SRR18510155	RNA-Seq	100	4906852900	PRJNA797175	SAMN27026961	1713204555	GEO	public	sra,fastq	gs,s3	gs.US,s3.us-east-1	Female	UC.I	SRX14641047	GSM5978019	Inactive	UC	Moderate	Illumina HiSeq 2500	SINGLE	cDNA	TRANSCRIPTOMIC	Homo sapiens	ILLUMINA	LeftColon	2022-09-30 03:00:00	GSM5978019	Biopsy	SRP354989	54
SRR18510156	RNA-Seq	107	7669385752	PRJNA797175	SAMN27026962	2805575409	GEO	public	sra,fastq	gs,s3	s3.us-east-1,gs.US	Male	UC.I	SRX14641048	GSM5978020	Inactive	UC	Moderate	Illumina HiSeq 2500	SINGLE	cDNA	TRANSCRIPTOMIC	Homo sapiens	ILLUMINA	RightColon	2022-09-30 03:00:00	GSM5978020	Biopsy	SRP354989	68
SRR18510160	RNA-Seq	100	3365781600	PRJNA797175	SAMN27026966	1201856602	GEO	public	fastq,sra	gs,s3	gs.US,s3.us-east-1	Female	UC.I	SRX14641052	GSM5978024	Inactive	UC	Mild	Illumina HiSeq 2500	SINGLE	cDNA	TRANSCRIPTOMIC	Homo sapiens	ILLUMINA	LeftColon	2022-09-30 03:00:00	GSM5978024	Biopsy	SRP354989	41
SRR18510162	RNA-Seq	100	3481743400	PRJNA797175	SAMN27026968	1191973698	GEO	public	sra,fastq	s3,gs	s3.us-east-1,gs.US	Female	UC.I	SRX14641054	GSM5978026	Inactive	UC	Moderate	Illumina HiSeq 2500	SINGLE	cDNA	TRANSCRIPTOMIC	Homo sapiens	ILLUMINA	LeftColon	2022-09-30 03:00:00	GSM5978026	Biopsy	SRP354989	53
SRR18510166	RNA-Seq	100	4349875500	PRJNA797175	SAMN27026972	1544933634	GEO	public	fastq,sra	gs,s3	gs.US,s3.us-east-1	Female	UC.I	SRX14641058	GSM5978030	Inactive	UC	Inactive	Illumina HiSeq 2500	SINGLE	cDNA	TRANSCRIPTOMIC	Homo sapiens	ILLUMINA	Rectum	2022-09-30 03:00:00	GSM5978030	Biopsy	SRP354989	49
SRR18510167	RNA-Seq	100	3375116600	PRJNA797175	SAMN27026973	1355833588	GEO	public	fastq,sra	gs,s3	gs.US,s3.us-east-1	Male	UC.NonI	SRX14641059	GSM5978031	Inactive	UC	Mild	Illumina HiSeq 2500	SINGLE	cDNA	TRANSCRIPTOMIC	Homo sapiens	ILLUMINA	Transverse	2022-09-30 03:00:00	GSM5978031	Biopsy	SRP354989	31
SRR18510173	RNA-Seq	100	4476166300	PRJNA797175	SAMN27026979	1561614114	GEO	public	sra,fastq	gs,s3	gs.US,s3.us-east-1	Female	CD.NonI	SRX14641065	GSM5978037	Inactive	CD	Inactive	Illumina HiSeq 2500	SINGLE	cDNA	TRANSCRIPTOMIC	Homo sapiens	ILLUMINA	Ileum	2022-09-30 03:00:00	GSM5978037	Biopsy	SRP354989	26
SRR18510174	RNA-Seq	100	2918468700	PRJNA797175	SAMN27026980	1051495502	GEO	public	sra,fastq	gs,s3	s3.us-east-1,gs.US	Male	CD.NonI	SRX14641066	GSM5978038	Inactive	CD	Inactive	Illumina HiSeq 2500	SINGLE	cDNA	TRANSCRIPTOMIC	Homo sapiens	ILLUMINA	Cecum	2022-09-30 03:00:00	GSM5978038	Biopsy	SRP354989	43
SRR18510177	RNA-Seq	106	6433672124	PRJNA797175	SAMN27026983	2655243174	GEO	public	sra,fastq	gs,s3	gs.US,s3.us-east-1	Male	CD.I	SRX14641069	GSM5978041	Inactive	CD	Mild	Illumina HiSeq 2500	SINGLE	cDNA	TRANSCRIPTOMIC	Homo sapiens	ILLUMINA	RightColon	2022-09-30 03:00:00	GSM5978041	Biopsy	SRP354989	66
SRR18510180	RNA-Seq	100	5169707400	PRJNA797175	SAMN27026986	1794696056	GEO	public	sra,fastq	s3,gs	gs.US,s3.us-east-1	Female	CD.NonI	SRX14641072	GSM5978044	Active	CD	Inactive	Illumina HiSeq 2500	SINGLE	cDNA	TRANSCRIPTOMIC	Homo sapiens	ILLUMINA	Ileum	2022-09-30 03:00:00	GSM5978044	Biopsy	SRP354989	33
SRR18510182	RNA-Seq	100	3905601100	PRJNA797175	SAMN27026953	1358462045	GEO	public	fastq,sra	s3,gs	s3.us-east-1,gs.US	Female	CD.I	SRX14641074	GSM5978046	Inactive	CD	Mild	Illumina HiSeq 2500	SINGLE	cDNA	TRANSCRIPTOMIC	Homo sapiens	ILLUMINA	RightColon	2022-09-30 03:00:00	GSM5978046	Biopsy	SRP354989	69
SRR18510185	RNA-Seq	100	3624595000	PRJNA797175	SAMN27026956	1404330694	GEO	public	sra,fastq	gs,s3	s3.us-east-1,gs.US	Male	UC.NonI	SRX14641077	GSM5978049	Inactive	UC	Inactive	Illumina HiSeq 2500	SINGLE	cDNA	TRANSCRIPTOMIC	Homo sapiens	ILLUMINA	RightColon	2022-09-30 03:00:00	GSM5978049	Biopsy	SRP354989	34
SRR18510188	RNA-Seq	100	3590654500	PRJNA797175	SAMN27027208	1235699114	GEO	public	fastq,sra	gs,s3	gs.US,s3.us-east-1	Female	UC.NonI	SRX14641080	GSM5978052	Inactive	UC	Inactive	Illumina HiSeq 2500	SINGLE	cDNA	TRANSCRIPTOMIC	Homo sapiens	ILLUMINA	Rectum	2022-09-30 03:00:00	GSM5978052	Biopsy	SRP354989	37
SRR18510189	RNA-Seq	100	10310997300	PRJNA797175	SAMN27027209	3540430178	GEO	public	sra,fastq	s3,gs	s3.us-east-1,gs.US	Female	UC.NonI	SRX14641081	GSM5978053	Inactive	UC	Inactive	Illumina HiSeq 2500	SINGLE	cDNA	TRANSCRIPTOMIC	Homo sapiens	ILLUMINA	Sigmoid	2022-09-30 03:00:00	GSM5978053	Biopsy	SRP354989	37
SRR18510192	RNA-Seq	100	4339820400	PRJNA797175	SAMN27027212	1656200178	GEO	public	fastq,sra	s3,gs	gs.US,s3.us-east-1	Male	UC.I	SRX14641084	GSM5978056	Active	UC	Moderate	Illumina HiSeq 2500	SINGLE	cDNA	TRANSCRIPTOMIC	Homo sapiens	ILLUMINA	Rectum	2022-09-30 03:00:00	GSM5978056	Biopsy	SRP354989	24
SRR18510194	RNA-Seq	100	4535161500	PRJNA797175	SAMN27027214	1575651699	GEO	public	fastq,sra	s3,gs	gs.US,s3.us-east-1	Male	CD.I	SRX14641086	GSM5978058	NA	CD	Moderate	Illumina HiSeq 2500	SINGLE	cDNA	TRANSCRIPTOMIC	Homo sapiens	ILLUMINA	Cecum	2022-09-30 03:00:00	GSM5978058	Biopsy	SRP354989	33
SRR18510198	RNA-Seq	100	4185466900	PRJNA797175	SAMN27027218	1529144462	GEO	public	fastq,sra	s3,gs	gs.US,s3.us-east-1	Female	UC.NonI	SRX14642113	GSM5978062	Inactive	UC	Inactive	Illumina HiSeq 2500	SINGLE	cDNA	TRANSCRIPTOMIC	Homo sapiens	ILLUMINA	Cecum	2022-09-30 03:00:00	GSM5978062	Biopsy	SRP354989	22
SRR18510200	RNA-Seq	100	3269739500	PRJNA797175	SAMN27027220	1175234711	GEO	public	fastq,sra	gs,s3	s3.us-east-1,gs.US	Male	UC.NonI	SRX14642115	GSM5978064	Inactive	UC	Mild	Illumina HiSeq 2500	SINGLE	cDNA	TRANSCRIPTOMIC	Homo sapiens	ILLUMINA	RightColon	2022-09-30 03:00:00	GSM5978064	Biopsy	SRP354989	35
SRR18510203	RNA-Seq	100	3040018000	PRJNA797175	SAMN27027202	1097606770	GEO	public	fastq,sra	s3,gs	gs.US,s3.us-east-1	Female	UC.I	SRX14642118	GSM5978067	Inactive	UC	Mild	Illumina HiSeq 2500	SINGLE	cDNA	TRANSCRIPTOMIC	Homo sapiens	ILLUMINA	Rectum	2022-09-30 03:00:00	GSM5978067	Biopsy	SRP354989	59
SRR18510205	RNA-Seq	100	3390989700	PRJNA797175	SAMN27027144	1198060973	GEO	public	fastq,sra	gs,s3	gs.US,s3.us-east-1	Male	CD.NonI	SRX14642120	GSM5978069	Inactive	CD	Inactive	Illumina HiSeq 2500	SINGLE	cDNA	TRANSCRIPTOMIC	Homo sapiens	ILLUMINA	LeftColon	2022-09-30 03:00:00	GSM5978069	Biopsy	SRP354989	25
SRR18510206	RNA-Seq	100	3785115100	PRJNA797175	SAMN27027204	1486881030	GEO	public	sra,fastq	s3,gs	s3.us-east-1,gs.US	Female	CD.NonI	SRX14642121	GSM5978070	Inactive	CD	Inactive	Illumina HiSeq 2500	SINGLE	cDNA	TRANSCRIPTOMIC	Homo sapiens	ILLUMINA	Cecum	2022-09-30 03:00:00	GSM5978070	Biopsy	SRP354989	35
SRR18510209	RNA-Seq	100	4026016000	PRJNA797175	SAMN27027136	1409652012	GEO	public	fastq,sra	s3,gs	s3.us-east-1,gs.US	Female	CD.NonI	SRX14642124	GSM5978073	NA	CD	Severe	Illumina HiSeq 2500	SINGLE	cDNA	TRANSCRIPTOMIC	Homo sapiens	ILLUMINA	Ileum	2022-09-30 03:00:00	GSM5978073	Biopsy	SRP354989	47
SRR18510212	RNA-Seq	100	4229919700	PRJNA797175	SAMN27027142	1472417437	GEO	public	sra,fastq	gs,s3	gs.US,s3.us-east-1	Male	CD.NonI	SRX14642127	GSM5978076	Inactive	CD	Mild	Illumina HiSeq 2500	SINGLE	cDNA	TRANSCRIPTOMIC	Homo sapiens	ILLUMINA	Rectum	2022-09-30 03:00:00	GSM5978076	Biopsy	SRP354989	31
SRR18510213	RNA-Seq	100	6358150900	PRJNA797175	SAMN27027146	2217062711	GEO	public	fastq,sra	s3,gs	gs.US,s3.us-east-1	Female	UC.NonI	SRX14642128	GSM5978077	Inactive	UC	Inactive	Illumina HiSeq 2500	SINGLE	cDNA	TRANSCRIPTOMIC	Homo sapiens	ILLUMINA	Rectum	2022-09-30 03:00:00	GSM5978077	Biopsy	SRP354989	61
SRR18510216	RNA-Seq	100	7030428700	PRJNA797175	SAMN27027152	2451760202	GEO	public	fastq,sra	gs,s3	s3.us-east-1,gs.US	Female	CD.I	SRX14642131	GSM5978080	Inactive	CD	Inactive	Illumina HiSeq 2500	SINGLE	cDNA	TRANSCRIPTOMIC	Homo sapiens	ILLUMINA	RightColon	2022-09-30 03:00:00	GSM5978080	Biopsy	SRP354989	37
SRR18510218	RNA-Seq	100	3902294400	PRJNA797175	SAMN27027156	1438827842	GEO	public	fastq,sra	gs,s3	s3.us-east-1,gs.US	Male	UC.I	SRX14642133	GSM5978082	Inactive	UC	Mild	Illumina HiSeq 2500	SINGLE	cDNA	TRANSCRIPTOMIC	Homo sapiens	ILLUMINA	RightColon	2022-09-30 03:00:00	GSM5978082	Biopsy	SRP354989	37
SRR18510220	RNA-Seq	103	3456734800	PRJNA797175	SAMN27027161	1400572527	GEO	public	sra,fastq	gs,s3	s3.us-east-1,gs.US	Female	CD.I	SRX14642135	GSM5978084	Active	CD	Moderate	Illumina HiSeq 2500	SINGLE	cDNA	TRANSCRIPTOMIC	Homo sapiens	ILLUMINA	Ileum	2022-09-30 03:00:00	GSM5978084	Biopsy	SRP354989	33
SRR18510223	RNA-Seq	100	2482829800	PRJNA797175	SAMN27027167	1076314079	GEO	public	fastq,sra	gs,s3	gs.US,s3.us-east-1	Female	CD.I	SRX14641706	GSM5978087	NA	CD	Mild	Illumina HiSeq 2500	SINGLE	cDNA	TRANSCRIPTOMIC	Homo sapiens	ILLUMINA	Ileum	2022-09-30 03:00:00	GSM5978087	Biopsy	SRP354989	59
SRR18510227	RNA-Seq	100	4288472600	PRJNA797175	SAMN27027173	1500834278	GEO	public	fastq,sra	gs,s3	s3.us-east-1,gs.US	Male	CD.NonI	SRX14641710	GSM5978091	Active	CD	Mild	Illumina HiSeq 2500	SINGLE	cDNA	TRANSCRIPTOMIC	Homo sapiens	ILLUMINA	Ileum	2022-09-30 03:00:00	GSM5978091	Biopsy	SRP354989	39
SRR18510229	RNA-Seq	100	3519780200	PRJNA797175	SAMN27027175	1252789704	GEO	public	fastq,sra	s3,gs	s3.us-east-1,gs.US	Male	CD.I	SRX14641712	GSM5978093	Inactive	CD	Inactive	Illumina HiSeq 2500	SINGLE	cDNA	TRANSCRIPTOMIC	Homo sapiens	ILLUMINA	Sigmoid	2022-09-30 03:00:00	GSM5978093	Biopsy	SRP354989	37
SRR18510234	RNA-Seq	107	2977751056	PRJNA797175	SAMN27027182	1190727771	GEO	public	fastq,sra	s3,gs	s3.us-east-1,gs.US	Female	UC.I	SRX14641717	GSM5978098	Inactive	UC	Inactive	Illumina HiSeq 2500	SINGLE	cDNA	TRANSCRIPTOMIC	Homo sapiens	ILLUMINA	Sigmoid	2022-09-30 03:00:00	GSM5978098	Biopsy	SRP354989	22
SRR18510236	RNA-Seq	100	4389450000	PRJNA797175	SAMN27027178	1664773143	GEO	public	sra,fastq	gs,s3	gs.US,s3.us-east-1	Female	UC.I	SRX14641719	GSM5978100	Inactive	UC	Mild	Illumina HiSeq 2500	SINGLE	cDNA	TRANSCRIPTOMIC	Homo sapiens	ILLUMINA	Rectum	2022-09-30 03:00:00	GSM5978100	Biopsy	SRP354989	25
SRR18510237	RNA-Seq	100	2974499500	PRJNA797175	SAMN27027179	1208448298	GEO	public	fastq,sra	gs,s3,ncbi	gs.US,ncbi.public,s3.us-east-1	Male	UC.I	SRX14641720	GSM5978101	Inactive	UC	Moderate	Illumina HiSeq 2500	SINGLE	cDNA	TRANSCRIPTOMIC	Homo sapiens	ILLUMINA	Rectum	2022-09-30 03:00:00	GSM5978101	Biopsy	SRP354989	66
SRR18510241	RNA-Seq	100	7437625900	PRJNA797175	SAMN27027187	3154513242	GEO	public	fastq,sra	s3,gs	gs.US,s3.us-east-1	Male	UC.NonI	SRX14641724	GSM5978105	Inactive	UC	Inactive	Illumina HiSeq 2500	SINGLE	cDNA	TRANSCRIPTOMIC	Homo sapiens	ILLUMINA	Rectum	2022-09-30 03:00:00	GSM5978105	Biopsy	SRP354989	56
SRR18510243	RNA-Seq	103	6101372976	PRJNA797175	SAMN27027189	3187209056	GEO	public	fastq,sra	s3,gs	s3.us-east-1,gs.US	Female	Control.NonI	SRX14641726	GSM5978107	NA	Control	NA	Illumina HiSeq 2500	SINGLE	cDNA	TRANSCRIPTOMIC	Homo sapiens	ILLUMINA	RightColon	2022-09-30 03:00:00	GSM5978107	Biopsy	SRP354989	50
SRR18510245	RNA-Seq	107	3916250996	PRJNA797175	SAMN27027191	1539101379	GEO	public	sra,fastq	gs,s3,ncbi	s3.us-east-1,ncbi.public,gs.US	Female	UC.NonI	SRX14641728	GSM5978109	Inactive	UC	Mild	Illumina HiSeq 2500	SINGLE	cDNA	TRANSCRIPTOMIC	Homo sapiens	ILLUMINA	Rectum	2022-09-30 03:00:00	GSM5978109	Biopsy	SRP354989	24
SRR18510248	RNA-Seq	100	3306951600	PRJNA797175	SAMN27027195	1224376785	GEO	public	sra,fastq	gs,s3	s3.us-east-1,gs.US	Female	UC.I	SRX14641092	GSM5978112	Inactive	UC	Moderate	Illumina HiSeq 2500	SINGLE	cDNA	TRANSCRIPTOMIC	Homo sapiens	ILLUMINA	RightColon	2022-09-30 03:00:00	GSM5978112	Biopsy	SRP354989	37
SRR18510250	RNA-Seq	100	3757334600	PRJNA797175	SAMN27027196	1297180344	GEO	public	sra,fastq	s3,gs	gs.US,s3.us-east-1	Male	UC.I	SRX14641094	GSM5978114	Inactive	UC	Moderate	Illumina HiSeq 2500	SINGLE	cDNA	TRANSCRIPTOMIC	Homo sapiens	ILLUMINA	Cecum	2022-09-30 03:00:00	GSM5978114	Biopsy	SRP354989	30
SRR18510254	RNA-Seq	100	4716919800	PRJNA797175	SAMN27027200	1659481337	GEO	public	fastq,sra	s3,gs	gs.US,s3.us-east-1	Male	CD.I	SRX14641099	GSM5978118	Inactive	CD	Moderate	Illumina HiSeq 2500	SINGLE	cDNA	TRANSCRIPTOMIC	Homo sapiens	ILLUMINA	LeftColon	2022-09-30 03:00:00	GSM5978118	Biopsy	SRP354989	69
SRR18510255	RNA-Seq	100	3019910000	PRJNA797175	SAMN27027201	1112180329	GEO	public	sra,fastq	s3,gs	gs.US,s3.us-east-1	Male	CD.I	SRX14641100	GSM5978119	NA	CD	Moderate	Illumina HiSeq 2500	SINGLE	cDNA	TRANSCRIPTOMIC	Homo sapiens	ILLUMINA	Rectum	2022-09-30 03:00:00	GSM5978119	Biopsy	SRP354989	44
SRR18510260	RNA-Seq	100	2655655000	PRJNA797175	SAMN27026883	977111410	GEO	public	fastq,sra	gs,s3	gs.US,s3.us-east-1	Male	CD.I	SRX14641105	GSM5978124	Inactive	CD	Moderate	Illumina HiSeq 2500	SINGLE	cDNA	TRANSCRIPTOMIC	Homo sapiens	ILLUMINA	Ileum	2022-09-30 03:00:00	GSM5978124	Biopsy	SRP354989	25
SRR18510262	RNA-Seq	100	5733336400	PRJNA797175	SAMN27026887	2023021291	GEO	public	sra,fastq	gs,s3	s3.us-east-1,gs.US	Male	UC.I	SRX14641107	GSM5978126	Inactive	UC	Mild	Illumina HiSeq 2500	SINGLE	cDNA	TRANSCRIPTOMIC	Homo sapiens	ILLUMINA	Rectum	2022-09-30 03:00:00	GSM5978126	Biopsy	SRP354989	62
SRR18510264	RNA-Seq	100	4074297200	PRJNA797175	SAMN27026891	1590225213	GEO	public	sra,fastq	s3,gs	gs.US,s3.us-east-1	Female	UC.I	SRX14641109	GSM5978128	Inactive	UC	Inactive	Illumina HiSeq 2500	SINGLE	cDNA	TRANSCRIPTOMIC	Homo sapiens	ILLUMINA	Rectum	2022-09-30 03:00:00	GSM5978128	Biopsy	SRP354989	51
SRR18510267	RNA-Seq	100	3453544200	PRJNA797175	SAMN27026897	1277627099	GEO	public	fastq,sra	gs,s3	gs.US,s3.us-east-1	Male	UC.I	SRX14641112	GSM5978131	Inactive	UC	Mild	Illumina HiSeq 2500	SINGLE	cDNA	TRANSCRIPTOMIC	Homo sapiens	ILLUMINA	Rectum	2022-09-30 03:00:00	GSM5978131	Biopsy	SRP354989	51
SRR18510269	RNA-Seq	106	4201136832	PRJNA797175	SAMN27026902	1488241728	GEO	public	fastq,sra	gs,s3	gs.US,s3.us-east-1	Female	Control.NonI	SRX14641114	GSM5978133	NA	Control	NA	Illumina HiSeq 2500	SINGLE	cDNA	TRANSCRIPTOMIC	Homo sapiens	ILLUMINA	Rectum	2022-09-30 03:00:00	GSM5978133	Biopsy	SRP354989	63
SRR18510272	RNA-Seq	100	3478465600	PRJNA797175	SAMN27026907	1310896463	GEO	public	fastq,sra	gs,s3	s3.us-east-1,gs.US	Female	Control.NonI	SRX14641731	GSM5978136	NA	Control	NA	Illumina HiSeq 2500	SINGLE	cDNA	TRANSCRIPTOMIC	Homo sapiens	ILLUMINA	RightColon	2022-09-30 03:00:00	GSM5978136	Biopsy	SRP354989	66
SRR18510273	RNA-Seq	105	4362777864	PRJNA797175	SAMN27026909	1601654753	GEO	public	sra,fastq	gs,s3	gs.US,s3.us-east-1	Female	UC.I	SRX14641732	GSM5978137	Active	UC	Inactive	Illumina HiSeq 2500	SINGLE	cDNA	TRANSCRIPTOMIC	Homo sapiens	ILLUMINA	RightColon	2022-09-30 03:00:00	GSM5978137	Biopsy	SRP354989	51
SRR18510276	RNA-Seq	100	3933017900	PRJNA797175	SAMN27026916	1442174372	GEO	public	fastq,sra	gs,s3	s3.us-east-1,gs.US	Female	UC.I	SRX14641735	GSM5978140	Inactive	UC	Moderate	Illumina HiSeq 2500	SINGLE	cDNA	TRANSCRIPTOMIC	Homo sapiens	ILLUMINA	Cecum	2022-09-30 03:00:00	GSM5978140	Biopsy	SRP354989	32
SRR18510278	RNA-Seq	100	4042542100	PRJNA797175	SAMN27026919	1454402500	GEO	public	sra,fastq	s3,gs	gs.US,s3.us-east-1	Male	CD.I	SRX14641737	GSM5978142	Inactive	CD	Moderate	Illumina HiSeq 2500	SINGLE	cDNA	TRANSCRIPTOMIC	Homo sapiens	ILLUMINA	Ileum	2022-09-30 03:00:00	GSM5978142	Biopsy	SRP354989	54
SRR18510282	RNA-Seq	100	3535685300	PRJNA797175	SAMN27026927	1266392961	GEO	public	fastq,sra	gs,s3	s3.us-east-1,gs.US	Male	UC.NonI	SRX14641741	GSM5978146	Active	UC	Inactive	Illumina HiSeq 2500	SINGLE	cDNA	TRANSCRIPTOMIC	Homo sapiens	ILLUMINA	RightColon	2022-09-30 03:00:00	GSM5978146	Biopsy	SRP354989	31
SRR18510283	RNA-Seq	100	4141401700	PRJNA797175	SAMN27027716	1515850270	GEO	public	fastq,sra	s3,gs	gs.US,s3.us-east-1	Male	UC.NonI	SRX14640799	GSM5978660	Inactive	UC	Inactive	Illumina HiSeq 2500	SINGLE	cDNA	TRANSCRIPTOMIC	Homo sapiens	ILLUMINA	Rectum	2022-09-30 03:00:00	GSM5978660	Biopsy	SRP354989	25
SRR18510285	RNA-Seq	100	4587934800	PRJNA797175	SAMN27027611	1596730833	GEO	public	sra,fastq	s3,gs	gs.US,s3.us-east-1	Male	Control.NonI	SRX14640801	GSM5978662	NA	Control	NA	Illumina HiSeq 2500	SINGLE	cDNA	TRANSCRIPTOMIC	Homo sapiens	ILLUMINA	Cecum	2022-09-30 03:00:00	GSM5978662	Biopsy	SRP354989	55
SRR18510287	RNA-Seq	100	6331999900	PRJNA797175	SAMN27027613	2516934502	GEO	public	fastq,sra	s3,gs	gs.US,s3.us-east-1	Female	CD.NonI	SRX14641236	GSM5978664	Inactive	CD	Inactive	Illumina HiSeq 2500	SINGLE	cDNA	TRANSCRIPTOMIC	Homo sapiens	ILLUMINA	Ileum	2022-09-30 03:00:00	GSM5978664	Biopsy	SRP354989	29
SRR18510288	RNA-Seq	100	3332012200	PRJNA797175	SAMN27027614	1152753217	GEO	public	sra,fastq	gs,s3	gs.US,s3.us-east-1	Male	CD.NonI	SRX14641237	GSM5978665	Active	CD	Mild	Illumina HiSeq 2500	SINGLE	cDNA	TRANSCRIPTOMIC	Homo sapiens	ILLUMINA	Ileum	2022-09-30 03:00:00	GSM5978665	Biopsy	SRP354989	33
SRR18510290	RNA-Seq	100	2962735200	PRJNA797175	SAMN27027616	1365284792	GEO	public	sra,fastq	gs,s3	gs.US,s3.us-east-1	Male	CD.I	SRX14641239	GSM5978667	Inactive	CD	Mild	Illumina HiSeq 2500	SINGLE	cDNA	TRANSCRIPTOMIC	Homo sapiens	ILLUMINA	Ileum	2022-09-30 03:00:00	GSM5978667	Biopsy	SRP354989	51
SRR18510293	RNA-Seq	100	2931838500	PRJNA797175	SAMN27027619	1139277584	GEO	public	sra,fastq	gs,s3	gs.US,s3.us-east-1	Female	CD.NonI	SRX14641242	GSM5978670	Inactive	CD	Inactive	Illumina HiSeq 2500	SINGLE	cDNA	TRANSCRIPTOMIC	Homo sapiens	ILLUMINA	Ileum	2022-09-30 03:00:00	GSM5978670	Biopsy	SRP354989	21
SRR18510294	RNA-Seq	100	3468249000	PRJNA797175	SAMN27027620	1239236726	GEO	public	sra,fastq	s3,gs	gs.US,s3.us-east-1	Male	Control.NonI	SRX14641243	GSM5978671	NA	Control	NA	Illumina HiSeq 2500	SINGLE	cDNA	TRANSCRIPTOMIC	Homo sapiens	ILLUMINA	Ileum	2022-09-30 03:00:00	GSM5978671	Biopsy	SRP354989	51
SRR18510296	RNA-Seq	100	2219190400	PRJNA797175	SAMN27027870	863896491	GEO	public	fastq,sra	s3,gs	gs.US,s3.us-east-1	Male	UC.I	SRX14641245	GSM5978673	Inactive	UC	Moderate	Illumina HiSeq 2500	SINGLE	cDNA	TRANSCRIPTOMIC	Homo sapiens	ILLUMINA	Rectum	2022-09-30 03:00:00	GSM5978673	Biopsy	SRP354989	38
SRR18510299	RNA-Seq	100	5622182200	PRJNA797175	SAMN27027876	2007191754	GEO	public	sra,fastq	s3,gs	gs.US,s3.us-east-1	Male	Control.NonI	SRX14641248	GSM5978676	NA	Control	NA	Illumina HiSeq 2500	SINGLE	cDNA	TRANSCRIPTOMIC	Homo sapiens	ILLUMINA	Rectum	2022-09-30 03:00:00	GSM5978676	Biopsy	SRP354989	49
SRR18510300	RNA-Seq	100	4657262400	PRJNA797175	SAMN27027878	1516509067	GEO	public	sra,fastq	gs,s3	s3.us-east-1,gs.US	Female	UC.I	SRX14641249	GSM5978677	Active	UC	Severe	Illumina HiSeq 2500	SINGLE	cDNA	TRANSCRIPTOMIC	Homo sapiens	ILLUMINA	Rectum	2022-09-30 03:00:00	GSM5978677	Biopsy	SRP354989	28
SRR18510301	RNA-Seq	100	4965412800	PRJNA797175	SAMN27027880	1772086749	GEO	public	sra,fastq	gs,s3	gs.US,s3.us-east-1	Female	CD.NonI	SRX14641250	GSM5978678	Inactive	CD	Moderate	Illumina HiSeq 2500	SINGLE	cDNA	TRANSCRIPTOMIC	Homo sapiens	ILLUMINA	Rectum	2022-09-30 03:00:00	GSM5978678	Biopsy	SRP354989	54
SRR18510303	RNA-Seq	100	4816491300	PRJNA797175	SAMN27027884	1699375865	GEO	public	sra,fastq	gs,s3	gs.US,s3.us-east-1	Male	CD.NonI	SRX14641252	GSM5978680	Inactive	CD	Inactive	Illumina HiSeq 2500	SINGLE	cDNA	TRANSCRIPTOMIC	Homo sapiens	ILLUMINA	Ileum	2022-09-30 03:00:00	GSM5978680	Biopsy	SRP354989	32
SRR18510305	RNA-Seq	100	4333201700	PRJNA797175	SAMN27027888	1476723481	GEO	public	sra,fastq	s3,gs	gs.US,s3.us-east-1	Female	CD.NonI	SRX14641254	GSM5978682	Inactive	CD	Mild	Illumina HiSeq 2500	SINGLE	cDNA	TRANSCRIPTOMIC	Homo sapiens	ILLUMINA	Ileum	2022-09-30 03:00:00	GSM5978682	Biopsy	SRP354989	34
SRR18510306	RNA-Seq	100	4518645300	PRJNA797175	SAMN27027890	1593956273	GEO	public	sra,fastq	s3,gs	gs.US,s3.us-east-1	Female	CD.NonI	SRX14641255	GSM5978683	Inactive	CD	Mild	Illumina HiSeq 2500	SINGLE	cDNA	TRANSCRIPTOMIC	Homo sapiens	ILLUMINA	Ileum	2022-09-30 03:00:00	GSM5978683	Biopsy	SRP354989	20
SRR18510307	RNA-Seq	100	4812123700	PRJNA797175	SAMN27027892	1863674596	GEO	public	sra,fastq	s3,gs	s3.us-east-1,gs.US	Female	UC.NonI	SRX14641256	GSM5978684	Inactive	UC	Inactive	Illumina HiSeq 2500	SINGLE	cDNA	TRANSCRIPTOMIC	Homo sapiens	ILLUMINA	Rectum	2022-09-30 03:00:00	GSM5978684	Biopsy	SRP354989	49
SRR18510310	RNA-Seq	100	3491921900	PRJNA797175	SAMN27027898	1286703402	GEO	public	sra,fastq	s3,gs	s3.us-east-1,gs.US	Male	CD.I	SRX14642257	GSM5978687	Inactive	CD	Mild	Illumina HiSeq 2500	SINGLE	cDNA	TRANSCRIPTOMIC	Homo sapiens	ILLUMINA	Rectum	2022-09-30 03:00:00	GSM5978687	Biopsy	SRP354989	50
SRR18510312	RNA-Seq	100	6038889900	PRJNA797175	SAMN27027902	2270814911	GEO	public	fastq,sra	gs,s3	s3.us-east-1,gs.US	Male	Control.NonI	SRX14642259	GSM5978689	NA	Control	NA	Illumina HiSeq 2500	SINGLE	cDNA	TRANSCRIPTOMIC	Homo sapiens	ILLUMINA	Rectum	2022-09-30 03:00:00	GSM5978689	Biopsy	SRP354989	56
SRR18510314	RNA-Seq	100	3802490200	PRJNA797175	SAMN27027906	1418009630	GEO	public	fastq,sra	s3,gs	s3.us-east-1,gs.US	Female	Control.NonI	SRX14642261	GSM5978691	NA	Control	NA	Illumina HiSeq 2500	SINGLE	cDNA	TRANSCRIPTOMIC	Homo sapiens	ILLUMINA	Rectum	2022-09-30 03:00:00	GSM5978691	Biopsy	SRP354989	56
SRR18510316	RNA-Seq	100	6520865800	PRJNA797175	SAMN27027910	2272255312	GEO	public	sra,fastq	s3,gs	s3.us-east-1,gs.US	Female	CD.NonI	SRX14642263	GSM5978693	NA	CD	Inactive	Illumina HiSeq 2500	SINGLE	cDNA	TRANSCRIPTOMIC	Homo sapiens	ILLUMINA	Ileum	2022-09-30 03:00:00	GSM5978693	Biopsy	SRP354989	65
SRR18510317	RNA-Seq	100	4483973600	PRJNA797175	SAMN27027911	1583341771	GEO	public	fastq,sra	s3,gs	gs.US,s3.us-east-1	Female	CD.I	SRX14642264	GSM5978694	Inactive	CD	Mild	Illumina HiSeq 2500	SINGLE	cDNA	TRANSCRIPTOMIC	Homo sapiens	ILLUMINA	Ileum	2022-09-30 03:00:00	GSM5978694	Biopsy	SRP354989	42
SRR18510321	RNA-Seq	100	4541240100	PRJNA797175	SAMN27027918	1733135952	GEO	public	fastq,sra	gs,s3	gs.US,s3.us-east-1	Female	CD.I	SRX14642268	GSM5978698	NA	CD	Severe	Illumina HiSeq 2500	SINGLE	cDNA	TRANSCRIPTOMIC	Homo sapiens	ILLUMINA	Transverse	2022-09-30 03:00:00	GSM5978698	Biopsy	SRP354989	31
SRR18510323	RNA-Seq	100	7547281300	PRJNA797175	SAMN27027923	2836867501	GEO	public	sra,fastq	gs,s3	gs.US,s3.us-east-1	Female	CD.I	SRX14642270	GSM5978700	Inactive	CD	Mild	Illumina HiSeq 2500	SINGLE	cDNA	TRANSCRIPTOMIC	Homo sapiens	ILLUMINA	Rectum	2022-09-30 03:00:00	GSM5978700	Biopsy	SRP354989	45
SRR18510325	RNA-Seq	100	3767474200	PRJNA797175	SAMN27027927	1353529848	GEO	public	fastq,sra	s3,gs	gs.US,s3.us-east-1	Female	Control.NonI	SRX14642272	GSM5978702	NA	Control	NA	Illumina HiSeq 2500	SINGLE	cDNA	TRANSCRIPTOMIC	Homo sapiens	ILLUMINA	Rectum	2022-09-30 03:00:00	GSM5978702	Biopsy	SRP354989	57
SRR18510326	RNA-Seq	100	4607158400	PRJNA797175	SAMN27027786	1602102350	GEO	public	sra,fastq	s3,gs	gs.US,s3.us-east-1	Male	Control.NonI	SRX14642273	GSM5978703	NA	Control	NA	Illumina HiSeq 2500	SINGLE	cDNA	TRANSCRIPTOMIC	Homo sapiens	ILLUMINA	Ileum	2022-09-30 03:00:00	GSM5978703	Biopsy	SRP354989	61
SRR18510329	RNA-Seq	100	6821416200	PRJNA797175	SAMN27027796	2365156466	GEO	public	sra,fastq	s3,gs	gs.US,s3.us-east-1	Male	UC.I	SRX14642276	GSM5978706	Active	UC	Inactive	Illumina HiSeq 2500	SINGLE	cDNA	TRANSCRIPTOMIC	Homo sapiens	ILLUMINA	RightColon	2022-09-30 03:00:00	GSM5978706	Biopsy	SRP354989	24
SRR18510330	RNA-Seq	100	5175833600	PRJNA797175	SAMN27027798	1833999262	GEO	public	fastq,sra	gs,s3	s3.us-east-1,gs.US	Male	Control.NonI	SRX14642277	GSM5978707	NA	Control	NA	Illumina HiSeq 2500	SINGLE	cDNA	TRANSCRIPTOMIC	Homo sapiens	ILLUMINA	Ileum	2022-09-30 03:00:00	GSM5978707	Biopsy	SRP354989	63
SRR18510332	RNA-Seq	100	3265777400	PRJNA797175	SAMN27027788	1154807206	GEO	public	sra,fastq	gs,s3	s3.us-east-1,gs.US	Male	CD.I	SRX14642279	GSM5978709	Inactive	CD	Moderate	Illumina HiSeq 2500	SINGLE	cDNA	TRANSCRIPTOMIC	Homo sapiens	ILLUMINA	Transverse	2022-09-30 03:00:00	GSM5978709	Biopsy	SRP354989	55
SRR18510334	RNA-Seq	100	4425847600	PRJNA797175	SAMN27027791	1628678772	GEO	public	sra,fastq	s3,gs	s3.us-east-1,gs.US	Male	Control.NonI	SRX14641873	GSM5978711	NA	Control	NA	Illumina HiSeq 2500	SINGLE	cDNA	TRANSCRIPTOMIC	Homo sapiens	ILLUMINA	Ileum	2022-09-30 03:00:00	GSM5978711	Biopsy	SRP354989	51
SRR18510337	RNA-Seq	100	3566949800	PRJNA797175	SAMN27027804	1334240951	GEO	public	fastq,sra	s3,gs	s3.us-east-1,gs.US	Female	UC.NonI	SRX14641876	GSM5978714	Inactive	UC	Inactive	Illumina HiSeq 2500	SINGLE	cDNA	TRANSCRIPTOMIC	Homo sapiens	ILLUMINA	Rectum	2022-09-30 03:00:00	GSM5978714	Biopsy	SRP354989	41
SRR18510340	RNA-Seq	100	3192437100	PRJNA797175	SAMN27027809	1148920759	GEO	public	sra,fastq	gs,s3	gs.US,s3.us-east-1	Male	CD.NonI	SRX14641879	GSM5978717	Inactive	CD	Inactive	Illumina HiSeq 2500	SINGLE	cDNA	TRANSCRIPTOMIC	Homo sapiens	ILLUMINA	LeftColon	2022-09-30 03:00:00	GSM5978717	Biopsy	SRP354989	46
SRR18510341	RNA-Seq	100	4175835300	PRJNA797175	SAMN27027811	1489372304	GEO	public	fastq,sra	gs,s3	gs.US,s3.us-east-1	Female	CD.I	SRX14641880	GSM5978718	Inactive	CD	Mild	Illumina HiSeq 2500	SINGLE	cDNA	TRANSCRIPTOMIC	Homo sapiens	ILLUMINA	RightColon	2022-09-30 03:00:00	GSM5978718	Biopsy	SRP354989	59
SRR18510344	RNA-Seq	100	3456800100	PRJNA797175	SAMN27027451	1225700700	GEO	public	fastq,sra	gs,s3	gs.US,s3.us-east-1	Male	Control.NonI	SRX14641883	GSM5978721	NA	Control	NA	Illumina HiSeq 2500	SINGLE	cDNA	TRANSCRIPTOMIC	Homo sapiens	ILLUMINA	Rectum	2022-09-30 03:00:00	GSM5978721	Biopsy	SRP354989	66
SRR18510346	RNA-Seq	100	2804334300	PRJNA797175	SAMN27027453	1046371826	GEO	public	fastq,sra	gs,s3	gs.US,s3.us-east-1	Male	Control.NonI	SRX14641885	GSM5978723	NA	Control	NA	Illumina HiSeq 2500	SINGLE	cDNA	TRANSCRIPTOMIC	Homo sapiens	ILLUMINA	Cecum	2022-09-30 03:00:00	GSM5978723	Biopsy	SRP354989	51
SRR18510348	RNA-Seq	100	3299571600	PRJNA797175	SAMN27027455	1146861010	GEO	public	fastq,sra	gs,s3	gs.US,s3.us-east-1	Male	CD.NonI	SRX14641887	GSM5978725	Inactive	CD	Inactive	Illumina HiSeq 2500	SINGLE	cDNA	TRANSCRIPTOMIC	Homo sapiens	ILLUMINA	Rectum	2022-09-30 03:00:00	GSM5978725	Biopsy	SRP354989	59
SRR18510349	RNA-Seq	100	3226857200	PRJNA797175	SAMN27027456	1332836318	GEO	public	fastq,sra	gs,s3	gs.US,s3.us-east-1	Male	CD.NonI	SRX14641888	GSM5978726	Inactive	CD	Inactive	Illumina HiSeq 2500	SINGLE	cDNA	TRANSCRIPTOMIC	Homo sapiens	ILLUMINA	Ileum	2022-09-30 03:00:00	GSM5978726	Biopsy	SRP354989	27
SRR18510350	RNA-Seq	100	2827325600	PRJNA797175	SAMN27027457	1077683675	GEO	public	sra,fastq	gs,s3	gs.US,s3.us-east-1	Female	Control.NonI	SRX14641889	GSM5978727	NA	Control	NA	Illumina HiSeq 2500	SINGLE	cDNA	TRANSCRIPTOMIC	Homo sapiens	ILLUMINA	Rectum	2022-09-30 03:00:00	GSM5978727	Biopsy	SRP354989	56
SRR18510351	RNA-Seq	100	3105326700	PRJNA797175	SAMN27027458	1145015865	GEO	public	sra,fastq	gs,s3	s3.us-east-1,gs.US	Female	Control.NonI	SRX14641890	GSM5978728	NA	Control	NA	Illumina HiSeq 2500	SINGLE	cDNA	TRANSCRIPTOMIC	Homo sapiens	ILLUMINA	Ileum	2022-09-30 03:00:00	GSM5978728	Biopsy	SRP354989	24
SRR18510353	RNA-Seq	100	3066869500	PRJNA797175	SAMN27027460	1274778799	GEO	public	fastq,sra	gs,s3	s3.us-east-1,gs.US	Male	CD.I	SRX14641892	GSM5978730	Inactive	CD	Mild	Illumina HiSeq 2500	SINGLE	cDNA	TRANSCRIPTOMIC	Homo sapiens	ILLUMINA	Ileum	2022-09-30 03:00:00	GSM5978730	Biopsy	SRP354989	63
SRR18510354	RNA-Seq	100	3022830400	PRJNA797175	SAMN27027461	1248587532	GEO	public	sra,fastq	gs,s3	s3.us-east-1,gs.US	Male	Control.NonI	SRX14641893	GSM5978731	NA	Control	NA	Illumina HiSeq 2500	SINGLE	cDNA	TRANSCRIPTOMIC	Homo sapiens	ILLUMINA	Rectum	2022-09-30 03:00:00	GSM5978731	Biopsy	SRP354989	48
SRR18510357	RNA-Seq	100	3458049000	PRJNA797175	SAMN27027464	1239156258	GEO	public	sra,fastq	gs,s3	gs.US,s3.us-east-1	Female	CD.I	SRX14641896	GSM5978734	Inactive	CD	Inactive	Illumina HiSeq 2500	SINGLE	cDNA	TRANSCRIPTOMIC	Homo sapiens	ILLUMINA	Rectum	2022-09-30 03:00:00	GSM5978734	Biopsy	SRP354989	25
SRR18510358	RNA-Seq	100	3350531800	PRJNA797175	SAMN27027465	1276504068	GEO	public	sra,fastq	ncbi,gs,s3	ncbi.public,gs.US,s3.us-east-1	Female	Control.NonI	SRX14640802	GSM5978735	NA	Control	NA	Illumina HiSeq 2500	SINGLE	cDNA	TRANSCRIPTOMIC	Homo sapiens	ILLUMINA	Ileum	2022-09-30 03:00:00	GSM5978735	Biopsy	SRP354989	63
SRR18510360	RNA-Seq	100	4908135200	PRJNA797175	SAMN27027472	1737643846	GEO	public	fastq,sra	gs,s3	s3.us-east-1,gs.US	Female	Control.NonI	SRX14640804	GSM5978737	NA	Control	NA	Illumina HiSeq 2500	SINGLE	cDNA	TRANSCRIPTOMIC	Homo sapiens	ILLUMINA	Transverse	2022-09-30 03:00:00	GSM5978737	Biopsy	SRP354989	68
SRR18510363	RNA-Seq	100	5589039800	PRJNA797175	SAMN27027467	2207899474	GEO	public	sra,fastq	s3,gs	gs.US,s3.us-east-1	Female	Control.NonI	SRX14640807	GSM5978740	NA	Control	NA	Illumina HiSeq 2500	SINGLE	cDNA	TRANSCRIPTOMIC	Homo sapiens	ILLUMINA	Rectum	2022-09-30 03:00:00	GSM5978740	Biopsy	SRP354989	60
SRR18510365	RNA-Seq	100	3382843900	PRJNA797175	SAMN27027469	1336344197	GEO	public	fastq,sra	s3,gs	s3.us-east-1,gs.US	Male	Control.NonI	SRX14640809	GSM5978742	NA	Control	NA	Illumina HiSeq 2500	SINGLE	cDNA	TRANSCRIPTOMIC	Homo sapiens	ILLUMINA	Rectum	2022-09-30 03:00:00	GSM5978742	Biopsy	SRP354989	52
SRR18510367	RNA-Seq	100	4365336300	PRJNA797175	SAMN27027474	1554422168	GEO	public	sra,fastq	s3,gs	gs.US,s3.us-east-1	Male	Control.NonI	SRX14640811	GSM5978744	NA	Control	NA	Illumina HiSeq 2500	SINGLE	cDNA	TRANSCRIPTOMIC	Homo sapiens	ILLUMINA	Ileum	2022-09-30 03:00:00	GSM5978744	Biopsy	SRP354989	52
SRR18510368	RNA-Seq	100	3445935900	PRJNA797175	SAMN27027475	1264949350	GEO	public	sra,fastq	s3,gs	s3.us-east-1,gs.US	Female	CD.I	SRX14640812	GSM5978745	Inactive	CD	Moderate	Illumina HiSeq 2500	SINGLE	cDNA	TRANSCRIPTOMIC	Homo sapiens	ILLUMINA	Ileum	2022-09-30 03:00:00	GSM5978745	Biopsy	SRP354989	26
SRR18510371	RNA-Seq	100	2757338900	PRJNA797175	SAMN27027478	1006980696	GEO	public	fastq,sra	s3,gs	s3.us-east-1,gs.US	Male	Control.NonI	SRX14640815	GSM5978748	NA	Control	NA	Illumina HiSeq 2500	SINGLE	cDNA	TRANSCRIPTOMIC	Homo sapiens	ILLUMINA	Rectum	2022-09-30 03:00:00	GSM5978748	Biopsy	SRP354989	57
SRR18510375	RNA-Seq	100	4901591400	PRJNA797175	SAMN27027583	1750126647	GEO	public	fastq,sra	s3,gs	gs.US,s3.us-east-1	Male	UC.I	SRX14640819	GSM5978752	Active	UC	Severe	Illumina HiSeq 2500	SINGLE	cDNA	TRANSCRIPTOMIC	Homo sapiens	ILLUMINA	Rectum	2022-09-30 03:00:00	GSM5978752	Biopsy	SRP354989	29
SRR18510377	RNA-Seq	100	1760369400	PRJNA797175	SAMN27027585	602348356	GEO	public	sra,fastq	ncbi,s3,gs	gs.US,ncbi.public,s3.us-east-1	Female	UC.NonI	SRX14640821	GSM5978754	Inactive	UC	Mild	Illumina HiSeq 2500	SINGLE	cDNA	TRANSCRIPTOMIC	Homo sapiens	ILLUMINA	Rectum	2022-09-30 03:00:00	GSM5978754	Biopsy	SRP354989	71
SRR18510380	RNA-Seq	100	3253948800	PRJNA797175	SAMN27027588	1249054850	GEO	public	sra,fastq	s3,gs	gs.US,s3.us-east-1	Female	UC.I	SRX14640824	GSM5978757	Inactive	UC	Moderate	Illumina HiSeq 2500	SINGLE	cDNA	TRANSCRIPTOMIC	Homo sapiens	ILLUMINA	Rectum	2022-09-30 03:00:00	GSM5978757	Biopsy	SRP354989	50
SRR18510381	RNA-Seq	100	4805726500	PRJNA797175	SAMN27027589	1664801314	GEO	public	sra,fastq	s3,ncbi,gs	ncbi.public,s3.us-east-1,gs.US	Male	Control.NonI	SRX14640825	GSM5978758	NA	Control	NA	Illumina HiSeq 2500	SINGLE	cDNA	TRANSCRIPTOMIC	Homo sapiens	ILLUMINA	Cecum	2022-09-30 03:00:00	GSM5978758	Biopsy	SRP354989	50
SRR18510382	RNA-Seq	100	4489338900	PRJNA797175	SAMN27027590	1551777577	GEO	public	fastq,sra	s3,gs	s3.us-east-1,gs.US	Male	Control.NonI	SRX14641259	GSM5978759	NA	Control	NA	Illumina HiSeq 2500	SINGLE	cDNA	TRANSCRIPTOMIC	Homo sapiens	ILLUMINA	Rectum	2022-09-30 03:00:00	GSM5978759	Biopsy	SRP354989	50
SRR18510384	RNA-Seq	100	3959075100	PRJNA797175	SAMN27027592	1695120594	GEO	public	fastq,sra	gs,s3	s3.us-east-1,gs.US	Male	Control.NonI	SRX14641261	GSM5978761	NA	Control	NA	Illumina HiSeq 2500	SINGLE	cDNA	TRANSCRIPTOMIC	Homo sapiens	ILLUMINA	Rectum	2022-09-30 03:00:00	GSM5978761	Biopsy	SRP354989	56
SRR18510386	RNA-Seq	100	4254724000	PRJNA797175	SAMN27027594	1444823003	GEO	public	sra,fastq	gs,s3	s3.us-east-1,gs.US	Male	CD.I	SRX14641263	GSM5978763	Inactive	CD	Mild	Illumina HiSeq 2500	SINGLE	cDNA	TRANSCRIPTOMIC	Homo sapiens	ILLUMINA	Sigmoid	2022-09-30 03:00:00	GSM5978763	Biopsy	SRP354989	52
SRR18510387	RNA-Seq	100	5609663100	PRJNA797175	SAMN27027950	1958831480	GEO	public	sra,fastq	s3,gs	s3.us-east-1,gs.US	Male	CD.I	SRX14641264	GSM5978764	Inactive	CD	Mild	Illumina HiSeq 2500	SINGLE	cDNA	TRANSCRIPTOMIC	Homo sapiens	ILLUMINA	Ileum	2022-09-30 03:00:00	GSM5978764	Biopsy	SRP354989	52
SRR18510389	RNA-Seq	100	3269474100	PRJNA797175	SAMN27027952	1290315817	GEO	public	sra,fastq	s3,gs,ncbi	gs.US,ncbi.public,s3.us-east-1	Female	Control.NonI	SRX14641266	GSM5978766	NA	Control	NA	Illumina HiSeq 2500	SINGLE	cDNA	TRANSCRIPTOMIC	Homo sapiens	ILLUMINA	Rectum	2022-09-30 03:00:00	GSM5978766	Biopsy	SRP354989	52
SRR18510391	RNA-Seq	100	4297663900	PRJNA797175	SAMN27027954	1481075343	GEO	public	sra,fastq	gs,s3	gs.US,s3.us-east-1	Female	Control.NonI	SRX14641268	GSM5978768	NA	Control	NA	Illumina HiSeq 2500	SINGLE	cDNA	TRANSCRIPTOMIC	Homo sapiens	ILLUMINA	Rectum	2022-09-30 03:00:00	GSM5978768	Biopsy	SRP354989	56
SRR18510392	RNA-Seq	100	3169764600	PRJNA797175	SAMN27027595	1165298276	GEO	public	sra,fastq	s3,gs	s3.us-east-1,gs.US	Female	CD.I	SRX14641269	GSM5978769	Inactive	CD	Moderate	Illumina HiSeq 2500	SINGLE	cDNA	TRANSCRIPTOMIC	Homo sapiens	ILLUMINA	RightColon	2022-09-30 03:00:00	GSM5978769	Biopsy	SRP354989	48
SRR18510396	RNA-Seq	100	4126916700	PRJNA797175	SAMN27027956	1422511207	GEO	public	fastq,sra	s3,gs	s3.us-east-1,gs.US	Male	Control.NonI	SRX14641273	GSM5978773	NA	Control	NA	Illumina HiSeq 2500	SINGLE	cDNA	TRANSCRIPTOMIC	Homo sapiens	ILLUMINA	Rectum	2022-09-30 03:00:00	GSM5978773	Biopsy	SRP354989	66
SRR18510397	RNA-Seq	100	4065775300	PRJNA797175	SAMN27027957	1510453600	GEO	public	sra,fastq	s3,gs	gs.US,s3.us-east-1	Male	CD.NonI	SRX14641274	GSM5978774	Inactive	CD	Inactive	Illumina HiSeq 2500	SINGLE	cDNA	TRANSCRIPTOMIC	Homo sapiens	ILLUMINA	Ileum	2022-09-30 03:00:00	GSM5978774	Biopsy	SRP354989	41
SRR18510400	RNA-Seq	100	2825919300	PRJNA797175	SAMN27027960	1208747523	GEO	public	fastq,sra	s3,gs	gs.US,s3.us-east-1	Male	CD.I	SRX14641277	GSM5978777	Inactive	CD	Moderate	Illumina HiSeq 2500	SINGLE	cDNA	TRANSCRIPTOMIC	Homo sapiens	ILLUMINA	Sigmoid	2022-09-30 03:00:00	GSM5978777	Biopsy	SRP354989	32
SRR18510404	RNA-Seq	100	4471089000	PRJNA797175	SAMN27027964	1561682932	GEO	public	fastq,sra	s3,ncbi,gs	gs.US,s3.us-east-1,ncbi.public	Male	CD.I	SRX14641281	GSM5978781	Inactive	CD	Mild	Illumina HiSeq 2500	SINGLE	cDNA	TRANSCRIPTOMIC	Homo sapiens	ILLUMINA	Ileum	2022-09-30 03:00:00	GSM5978781	Biopsy	SRP354989	68
SRR18510407	RNA-Seq	100	5135154200	PRJNA797175	SAMN27028007	1828629328	GEO	public	fastq,sra	gs,s3	s3.us-east-1,gs.US	Male	Control.NonI	SRX14642282	GSM5978784	NA	Control	NA	Illumina HiSeq 2500	SINGLE	cDNA	TRANSCRIPTOMIC	Homo sapiens	ILLUMINA	Ileum	2022-09-30 03:00:00	GSM5978784	Biopsy	SRP354989	67
SRR18510409	RNA-Seq	100	4416454100	PRJNA797175	SAMN27028009	1612124935	GEO	public	fastq,sra	gs,s3	gs.US,s3.us-east-1	Female	Control.NonI	SRX14642284	GSM5978786	NA	Control	NA	Illumina HiSeq 2500	SINGLE	cDNA	TRANSCRIPTOMIC	Homo sapiens	ILLUMINA	Cecum	2022-09-30 03:00:00	GSM5978786	Biopsy	SRP354989	34
SRR18510410	RNA-Seq	100	3993991900	PRJNA797175	SAMN27028010	1383943116	GEO	public	fastq,sra	gs,s3	gs.US,s3.us-east-1	Female	Control.NonI	SRX14642285	GSM5978787	NA	Control	NA	Illumina HiSeq 2500	SINGLE	cDNA	TRANSCRIPTOMIC	Homo sapiens	ILLUMINA	Ileum	2022-09-30 03:00:00	GSM5978787	Biopsy	SRP354989	49
SRR18510411	RNA-Seq	100	3832234500	PRJNA797175	SAMN27025777	1294446901	GEO	public	sra,fastq	s3,gs	gs.US,s3.us-east-1	Male	CD.I	SRX14640375	GSM5976867	Inactive	CD	Severe	Illumina HiSeq 2500	SINGLE	cDNA	TRANSCRIPTOMIC	Homo sapiens	ILLUMINA	Ileum	2022-09-30 03:00:00	GSM5976867	Biopsy	SRP354989	33
SRR18510414	RNA-Seq	100	3428525800	PRJNA797175	SAMN27025780	1425304384	GEO	public	fastq,sra	s3,gs	gs.US,s3.us-east-1	Female	CD.I	SRX14640378	GSM5976870	NA	CD	Mild	Illumina HiSeq 2500	SINGLE	cDNA	TRANSCRIPTOMIC	Homo sapiens	ILLUMINA	Ileum	2022-09-30 03:00:00	GSM5976870	Biopsy	SRP354989	26
SRR18510417	RNA-Seq	100	3987066500	PRJNA797175	SAMN27025783	1353138149	GEO	public	fastq,sra	gs,s3,ncbi	gs.US,ncbi.public,s3.us-east-1	Female	CD.I	SRX14640381	GSM5976873	Inactive	CD	Moderate	Illumina HiSeq 2500	SINGLE	cDNA	TRANSCRIPTOMIC	Homo sapiens	ILLUMINA	Ileum	2022-09-30 03:00:00	GSM5976873	Biopsy	SRP354989	60
SRR18510419	RNA-Seq	100	3747806600	PRJNA797175	SAMN27025785	1713689964	GEO	public	sra,fastq	s3,gs	gs.US,s3.us-east-1	Female	CD.I	SRX14640383	GSM5976875	Active	CD	Moderate	Illumina HiSeq 2500	SINGLE	cDNA	TRANSCRIPTOMIC	Homo sapiens	ILLUMINA	Cecum	2022-09-30 03:00:00	GSM5976875	Biopsy	SRP354989	71
SRR18510422	RNA-Seq	100	3724522500	PRJNA797175	SAMN27025788	1396329740	GEO	public	fastq,sra	gs,s3	s3.us-east-1,gs.US	Female	UC.NonI	SRX14640386	GSM5976878	Inactive	UC	Moderate	Illumina HiSeq 2500	SINGLE	cDNA	TRANSCRIPTOMIC	Homo sapiens	ILLUMINA	Rectum	2022-09-30 03:00:00	GSM5976878	Biopsy	SRP354989	68
SRR18510423	RNA-Seq	100	3145778100	PRJNA797175	SAMN27025789	1163627867	GEO	public	fastq,sra	gs,s3	gs.US,s3.us-east-1	Female	CD.I	SRX14640387	GSM5976879	Inactive	CD	Inactive	Illumina HiSeq 2500	SINGLE	cDNA	TRANSCRIPTOMIC	Homo sapiens	ILLUMINA	Rectum	2022-09-30 03:00:00	GSM5976879	Biopsy	SRP354989	45
SRR18510424	RNA-Seq	100	3213217100	PRJNA797175	SAMN27025790	1251923574	GEO	public	sra,fastq	gs,s3	gs.US,s3.us-east-1	Male	CD.I	SRX14640388	GSM5976880	Inactive	CD	Inactive	Illumina HiSeq 2500	SINGLE	cDNA	TRANSCRIPTOMIC	Homo sapiens	ILLUMINA	Rectum	2022-09-30 03:00:00	GSM5976880	Biopsy	SRP354989	60
SRR18510426	RNA-Seq	100	4630807100	PRJNA797175	SAMN27025792	1542819808	GEO	public	sra,fastq	gs,s3	s3.us-east-1,gs.US	Female	UC.NonI	SRX14640390	GSM5976882	Inactive	UC	Inactive	Illumina HiSeq 2500	SINGLE	cDNA	TRANSCRIPTOMIC	Homo sapiens	ILLUMINA	Rectum	2022-09-30 03:00:00	GSM5976882	Biopsy	SRP354989	74
SRR18510428	RNA-Seq	100	2975089900	PRJNA797175	SAMN27025794	1300489499	GEO	public	sra,fastq	s3,gs	gs.US,s3.us-east-1	Female	UC.NonI	SRX14640392	GSM5976884	Inactive	UC	Inactive	Illumina HiSeq 2500	SINGLE	cDNA	TRANSCRIPTOMIC	Homo sapiens	ILLUMINA	Rectum	2022-09-30 03:00:00	GSM5976884	Biopsy	SRP354989	26
SRR18510429	RNA-Seq	100	4546757100	PRJNA797175	SAMN27025795	1779407983	GEO	public	sra,fastq	s3,gs	s3.us-east-1,gs.US	Female	CD.I	SRX14640393	GSM5976885	Active	CD	Severe	Illumina HiSeq 2500	SINGLE	cDNA	TRANSCRIPTOMIC	Homo sapiens	ILLUMINA	Transverse	2022-09-30 03:00:00	GSM5976885	Biopsy	SRP354989	52
SRR18510432	RNA-Seq	100	2248304800	PRJNA797175	SAMN27025798	973284678	GEO	public	sra,fastq	gs,s3	s3.us-east-1,gs.US	Male	UC.I	SRX14641419	GSM5976888	Active	UC	Mild	Illumina HiSeq 2500	SINGLE	cDNA	TRANSCRIPTOMIC	Homo sapiens	ILLUMINA	Rectum	2022-09-30 03:00:00	GSM5976888	Biopsy	SRP354989	32
SRR18510433	RNA-Seq	100	3704222100	PRJNA797175	SAMN27025799	1365607404	GEO	public	sra,fastq	gs,s3	gs.US,s3.us-east-1	Female	UC.NonI	SRX14641420	GSM5976889	Inactive	UC	Inactive	Illumina HiSeq 2500	SINGLE	cDNA	TRANSCRIPTOMIC	Homo sapiens	ILLUMINA	Rectum	2022-09-30 03:00:00	GSM5976889	Biopsy	SRP354989	31
SRR18510434	RNA-Seq	100	4635510500	PRJNA797175	SAMN27025800	1491730198	GEO	public	sra,fastq	s3,gs	s3.us-east-1,gs.US	Female	Control.NonI	SRX14641421	GSM5976890	NA	Control	NA	Illumina HiSeq 2500	SINGLE	cDNA	TRANSCRIPTOMIC	Homo sapiens	ILLUMINA	Rectum	2022-09-30 03:00:00	GSM5976890	Biopsy	SRP354989	54
SRR18510438	RNA-Seq	100	3459885900	PRJNA797175	SAMN27025804	1602485598	GEO	public	sra,fastq	s3,gs	gs.US,s3.us-east-1	Female	UC.I	SRX14641425	GSM5976894	Inactive	UC	Moderate	Illumina HiSeq 2500	SINGLE	cDNA	TRANSCRIPTOMIC	Homo sapiens	ILLUMINA	Rectum	2022-09-30 03:00:00	GSM5976894	Biopsy	SRP354989	36
SRR18510439	RNA-Seq	100	3854265000	PRJNA797175	SAMN27025805	1664572789	GEO	public	sra,fastq	gs,s3	s3.us-east-1,gs.US	Male	CD.NonI	SRX14641426	GSM5976895	Inactive	CD	Mild	Illumina HiSeq 2500	SINGLE	cDNA	TRANSCRIPTOMIC	Homo sapiens	ILLUMINA	Ileum	2022-09-30 03:00:00	GSM5976895	Biopsy	SRP354989	55
SRR18510442	RNA-Seq	100	3710930300	PRJNA797175	SAMN27025808	1408602507	GEO	public	sra,fastq	s3,gs	s3.us-east-1,gs.US	Female	CD.I	SRX14641429	GSM5976898	Inactive	CD	Mild	Illumina HiSeq 2500	SINGLE	cDNA	TRANSCRIPTOMIC	Homo sapiens	ILLUMINA	Sigmoid	2022-09-30 03:00:00	GSM5976898	Biopsy	SRP354989	29
SRR18510444	RNA-Seq	100	4242226200	PRJNA797175	SAMN27025900	1509403368	GEO	public	sra,fastq	s3,gs	s3.us-east-1,gs.US	Male	CD.NonI	SRX14641431	GSM5976900	Inactive	CD	Inactive	Illumina HiSeq 2500	SINGLE	cDNA	TRANSCRIPTOMIC	Homo sapiens	ILLUMINA	Ileum	2022-09-30 03:00:00	GSM5976900	Biopsy	SRP354989	71
SRR18510447	RNA-Seq	100	2883268600	PRJNA797175	SAMN27025903	1097965778	GEO	public	fastq,sra	gs,s3	s3.us-east-1,gs.US	Male	UC.NonI	SRX14641434	GSM5976903	Inactive	UC	Inactive	Illumina HiSeq 2500	SINGLE	cDNA	TRANSCRIPTOMIC	Homo sapiens	ILLUMINA	Rectum	2022-09-30 03:00:00	GSM5976903	Biopsy	SRP354989	22
SRR18510448	RNA-Seq	100	4034171200	PRJNA797175	SAMN27025904	1374700308	GEO	public	sra,fastq	gs,s3	s3.us-east-1,gs.US	Female	CD.I	SRX14641435	GSM5976904	Inactive	CD	Moderate	Illumina HiSeq 2500	SINGLE	cDNA	TRANSCRIPTOMIC	Homo sapiens	ILLUMINA	Ileum	2022-09-30 03:00:00	GSM5976904	Biopsy	SRP354989	33
SRR18510451	RNA-Seq	100	5775990500	PRJNA797175	SAMN27025907	2306886979	GEO	public	sra,fastq	s3,gs	gs.US,s3.us-east-1	Male	CD.I	SRX14641438	GSM5976907	NA	CD	Severe	Illumina HiSeq 2500	SINGLE	cDNA	TRANSCRIPTOMIC	Homo sapiens	ILLUMINA	Sigmoid	2022-09-30 03:00:00	GSM5976907	Biopsy	SRP354989	27
SRR18510453	RNA-Seq	100	3289716500	PRJNA797175	SAMN27025909	1252483262	GEO	public	sra,fastq	s3,gs	s3.us-east-1,gs.US	Male	Control.NonI	SRX14641440	GSM5976909	NA	Control	NA	Illumina HiSeq 2500	SINGLE	cDNA	TRANSCRIPTOMIC	Homo sapiens	ILLUMINA	Rectum	2022-09-30 03:00:00	GSM5976909	Biopsy	SRP354989	28
SRR18510454	RNA-Seq	100	3267330400	PRJNA797175	SAMN27025910	1259343960	GEO	public	sra,fastq	gs,s3	gs.US,s3.us-east-1	Male	UC.I	SRX14642401	GSM5976910	Active	UC	Severe	Illumina HiSeq 2500	SINGLE	cDNA	TRANSCRIPTOMIC	Homo sapiens	ILLUMINA	Rectum	2022-09-30 03:00:00	GSM5976910	Biopsy	SRP354989	77
SRR18510456	RNA-Seq	100	3311606200	PRJNA797175	SAMN27025912	1531946230	GEO	public	fastq,sra	s3,gs	gs.US,s3.us-east-1	Male	UC.NonI	SRX14642403	GSM5976912	Inactive	UC	Inactive	Illumina HiSeq 2500	SINGLE	cDNA	TRANSCRIPTOMIC	Homo sapiens	ILLUMINA	Rectum	2022-09-30 03:00:00	GSM5976912	Biopsy	SRP354989	64
SRR18510458	RNA-Seq	100	4677356600	PRJNA797175	SAMN27025914	1687001935	GEO	public	sra,fastq	s3,gs	gs.US,s3.us-east-1	Female	CD.NonI	SRX14642405	GSM5976914	NA	CD	Inactive	Illumina HiSeq 2500	SINGLE	cDNA	TRANSCRIPTOMIC	Homo sapiens	ILLUMINA	Ileum	2022-09-30 03:00:00	GSM5976914	Biopsy	SRP354989	29
SRR18510459	RNA-Seq	100	3660402600	PRJNA797175	SAMN27025919	1388242094	GEO	public	sra,fastq	gs,s3	gs.US,s3.us-east-1	Male	Control.NonI	SRX14642406	GSM5976915	NA	Control	NA	Illumina HiSeq 2500	SINGLE	cDNA	TRANSCRIPTOMIC	Homo sapiens	ILLUMINA	Ileum	2022-09-30 03:00:00	GSM5976915	Biopsy	SRP354989	44
SRR18510461	RNA-Seq	100	4924255600	PRJNA797175	SAMN27025921	1642401658	GEO	public	sra,fastq	s3,gs	gs.US,s3.us-east-1	Male	Control.NonI	SRX14642408	GSM5976917	NA	Control	NA	Illumina HiSeq 2500	SINGLE	cDNA	TRANSCRIPTOMIC	Homo sapiens	ILLUMINA	Ileum	2022-09-30 03:00:00	GSM5976917	Biopsy	SRP354989	51
SRR18510463	RNA-Seq	100	4055911900	PRJNA797175	SAMN27025915	1570778287	GEO	public	fastq,sra	gs,s3	gs.US,s3.us-east-1	Male	Control.NonI	SRX14642410	GSM5976919	NA	Control	NA	Illumina HiSeq 2500	SINGLE	cDNA	TRANSCRIPTOMIC	Homo sapiens	ILLUMINA	Rectum	2022-09-30 03:00:00	GSM5976919	Biopsy	SRP354989	49
SRR18510466	RNA-Seq	100	3632282600	PRJNA797175	SAMN27025918	1333504400	GEO	public	fastq,sra	gs,s3	gs.US,s3.us-east-1	Male	Control.NonI	SRX14642413	GSM5976922	NA	Control	NA	Illumina HiSeq 2500	SINGLE	cDNA	TRANSCRIPTOMIC	Homo sapiens	ILLUMINA	Rectum	2022-09-30 03:00:00	GSM5976922	Biopsy	SRP354989	59
SRR18510468	RNA-Seq	100	3648199800	PRJNA797175	SAMN27025924	1491167894	GEO	public	sra,fastq	s3,gs	s3.us-east-1,gs.US	Male	Control.NonI	SRX14642415	GSM5976924	NA	Control	NA	Illumina HiSeq 2500	SINGLE	cDNA	TRANSCRIPTOMIC	Homo sapiens	ILLUMINA	Rectum	2022-09-30 03:00:00	GSM5976924	Biopsy	SRP354989	55
SRR18510469	RNA-Seq	100	2493770100	PRJNA797175	SAMN27025925	958773337	GEO	public	fastq,sra	s3,gs	s3.us-east-1,gs.US	Male	Control.NonI	SRX14642416	GSM5976925	NA	Control	NA	Illumina HiSeq 2500	SINGLE	cDNA	TRANSCRIPTOMIC	Homo sapiens	ILLUMINA	Ileum	2022-09-30 03:00:00	GSM5976925	Biopsy	SRP354989	24
SRR18510471	RNA-Seq	100	2152493800	PRJNA797175	SAMN27025927	744288211	GEO	public	fastq,sra	gs,s3	s3.us-east-1,gs.US	Male	CD.I	SRX14642418	GSM5976927	NA	CD	Inactive	Illumina HiSeq 2500	SINGLE	cDNA	TRANSCRIPTOMIC	Homo sapiens	ILLUMINA	Rectum	2022-09-30 03:00:00	GSM5976927	Biopsy	SRP354989	45
SRR18510472	RNA-Seq	100	3039184900	PRJNA797175	SAMN27025928	1152025125	GEO	public	fastq,sra	s3,gs	gs.US,s3.us-east-1	Male	CD.I	SRX14642419	GSM5976928	Inactive	CD	Moderate	Illumina HiSeq 2500	SINGLE	cDNA	TRANSCRIPTOMIC	Homo sapiens	ILLUMINA	Ileum	2022-09-30 03:00:00	GSM5976928	Biopsy	SRP354989	34
SRR18510474	RNA-Seq	100	2886019800	PRJNA797175	SAMN27025975	1206744310	GEO	public	fastq,sra	s3,gs	s3.us-east-1,gs.US	Female	Control.NonI	SRX14642421	GSM5976930	NA	Control	NA	Illumina HiSeq 2500	SINGLE	cDNA	TRANSCRIPTOMIC	Homo sapiens	ILLUMINA	Ileum	2022-09-30 03:00:00	GSM5976930	Biopsy	SRP354989	60
SRR18510477	RNA-Seq	100	4045438700	PRJNA797175	SAMN27025978	1607691633	GEO	public	sra,fastq	gs,s3	s3.us-east-1,gs.US	Female	UC.I	SRX14642424	GSM5976933	Active	UC	Severe	Illumina HiSeq 2500	SINGLE	cDNA	TRANSCRIPTOMIC	Homo sapiens	ILLUMINA	Sigmoid	2022-09-30 03:00:00	GSM5976933	Biopsy	SRP354989	70
SRR18510478	RNA-Seq	100	3440258100	PRJNA797175	SAMN27025979	1524662544	GEO	public	sra,fastq	gs,s3	gs.US,s3.us-east-1	Female	CD.NonI	SRX14642041	GSM5976934	Inactive	CD	Inactive	Illumina HiSeq 2500	SINGLE	cDNA	TRANSCRIPTOMIC	Homo sapiens	ILLUMINA	Ileum	2022-09-30 03:00:00	GSM5976934	Biopsy	SRP354989	44
SRR18510479	RNA-Seq	100	2583050900	PRJNA797175	SAMN27025980	1065747714	GEO	public	sra,fastq	s3,gs	gs.US,s3.us-east-1	Male	Control.NonI	SRX14642042	GSM5976935	NA	Control	NA	Illumina HiSeq 2500	SINGLE	cDNA	TRANSCRIPTOMIC	Homo sapiens	ILLUMINA	Ileum	2022-09-30 03:00:00	GSM5976935	Biopsy	SRP354989	51
SRR18510481	RNA-Seq	100	3645651200	PRJNA797175	SAMN27025982	1556410591	GEO	public	sra,fastq	gs,s3	s3.us-east-1,gs.US	Male	CD.I	SRX14642044	GSM5976937	Inactive	CD	Moderate	Illumina HiSeq 2500	SINGLE	cDNA	TRANSCRIPTOMIC	Homo sapiens	ILLUMINA	Rectum	2022-09-30 03:00:00	GSM5976937	Biopsy	SRP354989	31
SRR18510483	RNA-Seq	100	2672088800	PRJNA797175	SAMN27025984	874531054	GEO	public	fastq,sra	s3,gs	s3.us-east-1,gs.US	Male	Control.NonI	SRX14642046	GSM5976939	NA	Control	NA	Illumina HiSeq 2500	SINGLE	cDNA	TRANSCRIPTOMIC	Homo sapiens	ILLUMINA	Ileum	2022-09-30 03:00:00	GSM5976939	Biopsy	SRP354989	46
SRR18510485	RNA-Seq	100	3995877700	PRJNA797175	SAMN27025986	1359720908	GEO	public	sra,fastq	gs,s3	s3.us-east-1,gs.US	Male	Control.NonI	SRX14642048	GSM5976941	NA	Control	NA	Illumina HiSeq 2500	SINGLE	cDNA	TRANSCRIPTOMIC	Homo sapiens	ILLUMINA	Rectum	2022-09-30 03:00:00	GSM5976941	Biopsy	SRP354989	52
SRR18510488	RNA-Seq	100	4269076700	PRJNA797175	SAMN27025989	1539690490	GEO	public	fastq,sra	s3,gs	s3.us-east-1,gs.US	Male	Control.NonI	SRX14642051	GSM5976944	NA	Control	NA	Illumina HiSeq 2500	SINGLE	cDNA	TRANSCRIPTOMIC	Homo sapiens	ILLUMINA	Cecum	2022-09-30 03:00:00	GSM5976944	Biopsy	SRP354989	61
SRR18510490	RNA-Seq	100	5190000300	PRJNA797175	SAMN27025991	1769453975	GEO	public	fastq,sra	s3,gs	s3.us-east-1,gs.US	Female	Control.NonI	SRX14642053	GSM5976946	NA	Control	NA	Illumina HiSeq 2500	SINGLE	cDNA	TRANSCRIPTOMIC	Homo sapiens	ILLUMINA	Rectum	2022-09-30 03:00:00	GSM5976946	Biopsy	SRP354989	30
SRR18510491	RNA-Seq	100	4729386700	PRJNA797175	SAMN27025992	1580605891	GEO	public	fastq,sra	s3,gs	s3.us-east-1,gs.US	Female	UC.NonI	SRX14642054	GSM5976947	Inactive	UC	Inactive	Illumina HiSeq 2500	SINGLE	cDNA	TRANSCRIPTOMIC	Homo sapiens	ILLUMINA	Ileum	2022-09-30 03:00:00	GSM5976947	Biopsy	SRP354989	53
SRR18510492	RNA-Seq	100	8390843200	PRJNA797175	SAMN27025993	2817248030	GEO	public	sra,fastq	s3,gs	gs.US,s3.us-east-1	Female	Control.NonI	SRX14642055	GSM5976948	NA	Control	NA	Illumina HiSeq 2500	SINGLE	cDNA	TRANSCRIPTOMIC	Homo sapiens	ILLUMINA	Ileum	2022-09-30 03:00:00	GSM5976948	Biopsy	SRP354989	27
SRR18510494	RNA-Seq	100	3680056700	PRJNA797175	SAMN27025995	1417836104	GEO	public	sra,fastq	s3,gs	gs.US,s3.us-east-1	Male	UC.I	SRX14642057	GSM5976950	Active	UC	Severe	Illumina HiSeq 2500	SINGLE	cDNA	TRANSCRIPTOMIC	Homo sapiens	ILLUMINA	Cecum	2022-09-30 03:00:00	GSM5976950	Biopsy	SRP354989	29
SRR18510496	RNA-Seq	100	3801566200	PRJNA797175	SAMN27025997	1465331049	GEO	public	fastq,sra	gs,s3	gs.US,s3.us-east-1	Male	Control.NonI	SRX14642059	GSM5976952	NA	Control	NA	Illumina HiSeq 2500	SINGLE	cDNA	TRANSCRIPTOMIC	Homo sapiens	ILLUMINA	Ileum	2022-09-30 03:00:00	GSM5976952	Biopsy	SRP354989	67
SRR18510498	RNA-Seq	100	3327642000	PRJNA797175	SAMN27025970	1484905734	GEO	public	fastq,sra	s3,gs	gs.US,s3.us-east-1	Female	Control.NonI	SRX14642061	GSM5976954	NA	Control	NA	Illumina HiSeq 2500	SINGLE	cDNA	TRANSCRIPTOMIC	Homo sapiens	ILLUMINA	Rectum	2022-09-30 03:00:00	GSM5976954	Biopsy	SRP354989	60
SRR18510500	RNA-Seq	100	3297672000	PRJNA797175	SAMN27025972	1357369179	GEO	public	sra,fastq	gs,s3	s3.us-east-1,gs.US	Female	Control.NonI	SRX14642063	GSM5976956	NA	Control	NA	Illumina HiSeq 2500	SINGLE	cDNA	TRANSCRIPTOMIC	Homo sapiens	ILLUMINA	Cecum	2022-09-30 03:00:00	GSM5976956	Biopsy	SRP354989	65
SRR18510502	RNA-Seq	100	3066173300	PRJNA797175	SAMN27025974	1231525513	GEO	public	sra,fastq	gs,s3	s3.us-east-1,gs.US	Male	Control.NonI	SRX14640394	GSM5976958	NA	Control	NA	Illumina HiSeq 2500	SINGLE	cDNA	TRANSCRIPTOMIC	Homo sapiens	ILLUMINA	Ileum	2022-09-30 03:00:00	GSM5976958	Biopsy	SRP354989	24
SRR18510504	RNA-Seq	100	3706168600	PRJNA797175	SAMN27026144	1292732724	GEO	public	fastq,sra	s3,gs	s3.us-east-1,gs.US	Male	UC.NonI	SRX14640396	GSM5976960	Inactive	UC	Inactive	Illumina HiSeq 2500	SINGLE	cDNA	TRANSCRIPTOMIC	Homo sapiens	ILLUMINA	Sigmoid	2022-09-30 03:00:00	GSM5976960	Biopsy	SRP354989	43
SRR18510507	RNA-Seq	100	4017195200	PRJNA797175	SAMN27026081	1553457058	GEO	public	sra,fastq	s3,gs	gs.US,s3.us-east-1	Male	Control.NonI	SRX14640399	GSM5976963	NA	Control	NA	Illumina HiSeq 2500	SINGLE	cDNA	TRANSCRIPTOMIC	Homo sapiens	ILLUMINA	Ileum	2022-09-30 03:00:00	GSM5976963	Biopsy	SRP354989	55
SRR18510510	RNA-Seq	100	7677625700	PRJNA797175	SAMN27026084	2934297023	GEO	public	fastq,sra	gs,s3	gs.US,s3.us-east-1	Male	Control.NonI	SRX14640402	GSM5976966	NA	Control	NA	Illumina HiSeq 2500	SINGLE	cDNA	TRANSCRIPTOMIC	Homo sapiens	ILLUMINA	Rectum	2022-09-30 03:00:00	GSM5976966	Biopsy	SRP354989	56
SRR18510511	RNA-Seq	100	4564634300	PRJNA797175	SAMN27026085	1758027737	GEO	public	fastq,sra	gs,s3	s3.us-east-1,gs.US	Female	CD.I	SRX14640403	GSM5976967	NA	CD	Severe	Illumina HiSeq 2500	SINGLE	cDNA	TRANSCRIPTOMIC	Homo sapiens	ILLUMINA	Ileum	2022-09-30 03:00:00	GSM5976967	Biopsy	SRP354989	30
SRR18510514	RNA-Seq	100	3187556400	PRJNA797175	SAMN27026088	1500656602	GEO	public	sra,fastq	gs,s3	gs.US,s3.us-east-1	Female	Control.NonI	SRX14640406	GSM5976970	NA	Control	NA	Illumina HiSeq 2500	SINGLE	cDNA	TRANSCRIPTOMIC	Homo sapiens	ILLUMINA	Rectum	2022-09-30 03:00:00	GSM5976970	Biopsy	SRP354989	44
SRR18510517	RNA-Seq	100	2803925900	PRJNA797175	SAMN27026092	966000758	GEO	public	fastq,sra	s3,gs	gs.US,s3.us-east-1	Male	Control.NonI	SRX14640409	GSM5976973	NA	Control	NA	Illumina HiSeq 2500	SINGLE	cDNA	TRANSCRIPTOMIC	Homo sapiens	ILLUMINA	Cecum	2022-09-30 03:00:00	GSM5976973	Biopsy	SRP354989	67
SRR18510519	RNA-Seq	100	3512234800	PRJNA797175	SAMN27026094	1330300487	GEO	public	sra,fastq	gs,s3	s3.us-east-1,gs.US	Male	Control.NonI	SRX14640411	GSM5976975	NA	Control	NA	Illumina HiSeq 2500	SINGLE	cDNA	TRANSCRIPTOMIC	Homo sapiens	ILLUMINA	Rectum	2022-09-30 03:00:00	GSM5976975	Biopsy	SRP354989	64
SRR18510522	RNA-Seq	100	3294559500	PRJNA797175	SAMN27026097	1431919436	GEO	public	fastq,sra	s3,gs	gs.US,s3.us-east-1	Female	CD.I	SRX14640414	GSM5976978	Active	CD	Severe	Illumina HiSeq 2500	SINGLE	cDNA	TRANSCRIPTOMIC	Homo sapiens	ILLUMINA	Ileum	2022-09-30 03:00:00	GSM5976978	Biopsy	SRP354989	31
SRR18510524	RNA-Seq	100	3878749300	PRJNA797175	SAMN27026098	1426730737	GEO	public	sra,fastq	gs,s3	gs.US,s3.us-east-1	Female	UC.I	SRX14640416	GSM5976980	Inactive	UC	Mild	Illumina HiSeq 2500	SINGLE	cDNA	TRANSCRIPTOMIC	Homo sapiens	ILLUMINA	Rectum	2022-09-30 03:00:00	GSM5976980	Biopsy	SRP354989	25
SRR18510527	RNA-Seq	100	3452589600	PRJNA797175	SAMN27026101	1329410463	GEO	public	fastq,sra	s3,gs	s3.us-east-1,gs.US	Female	UC.I	SRX14641442	GSM5976983	Inactive	UC	Mild	Illumina HiSeq 2500	SINGLE	cDNA	TRANSCRIPTOMIC	Homo sapiens	ILLUMINA	Transverse	2022-09-30 03:00:00	GSM5976983	Biopsy	SRP354989	81
SRR18510528	RNA-Seq	100	3293312600	PRJNA797175	SAMN27026102	1429987461	GEO	public	sra,fastq	gs,s3	gs.US,s3.us-east-1	Male	UC.NonI	SRX14641443	GSM5976984	Inactive	UC	Inactive	Illumina HiSeq 2500	SINGLE	cDNA	TRANSCRIPTOMIC	Homo sapiens	ILLUMINA	Rectum	2022-09-30 03:00:00	GSM5976984	Biopsy	SRP354989	42
SRR18510529	RNA-Seq	100	3583273400	PRJNA797175	SAMN27026103	1219937724	GEO	public	fastq,sra	s3,gs	gs.US,s3.us-east-1	Male	Control.NonI	SRX14641444	GSM5976985	NA	Control	NA	Illumina HiSeq 2500	SINGLE	cDNA	TRANSCRIPTOMIC	Homo sapiens	ILLUMINA	Ileum	2022-09-30 03:00:00	GSM5976985	Biopsy	SRP354989	50
SRR18510531	RNA-Seq	100	3258278900	PRJNA797175	SAMN27026105	1316677526	GEO	public	fastq,sra	gs,s3	s3.us-east-1,gs.US	Male	Control.NonI	SRX14641446	GSM5976987	NA	Control	NA	Illumina HiSeq 2500	SINGLE	cDNA	TRANSCRIPTOMIC	Homo sapiens	ILLUMINA	Ileum	2022-09-30 03:00:00	GSM5976987	Biopsy	SRP354989	33
SRR18510534	RNA-Seq	100	3830737200	PRJNA797175	SAMN27026108	1493252248	GEO	public	sra,fastq	s3,gs	s3.us-east-1,gs.US	Male	Control.NonI	SRX14641449	GSM5976990	NA	Control	NA	Illumina HiSeq 2500	SINGLE	cDNA	TRANSCRIPTOMIC	Homo sapiens	ILLUMINA	Rectum	2022-09-30 03:00:00	GSM5976990	Biopsy	SRP354989	24
SRR18510536	RNA-Seq	100	4089439100	PRJNA797175	SAMN27026110	1860914913	GEO	public	fastq,sra	s3,gs	s3.us-east-1,gs.US	Male	Control.NonI	SRX14641451	GSM5976992	NA	Control	NA	Illumina HiSeq 2500	SINGLE	cDNA	TRANSCRIPTOMIC	Homo sapiens	ILLUMINA	Cecum	2022-09-30 03:00:00	GSM5976992	Biopsy	SRP354989	56
SRR18510537	RNA-Seq	100	4417142800	PRJNA797175	SAMN27026111	1636588380	GEO	public	sra,fastq	s3,gs	s3.us-east-1,gs.US	Male	Control.NonI	SRX14641452	GSM5976993	NA	Control	NA	Illumina HiSeq 2500	SINGLE	cDNA	TRANSCRIPTOMIC	Homo sapiens	ILLUMINA	Ileum	2022-09-30 03:00:00	GSM5976993	Biopsy	SRP354989	45
SRR18510538	RNA-Seq	100	4764825400	PRJNA797175	SAMN27026112	1785149650	GEO	public	sra,fastq	s3,gs	s3.us-east-1,gs.US	Female	Control.NonI	SRX14641453	GSM5976994	NA	Control	NA	Illumina HiSeq 2500	SINGLE	cDNA	TRANSCRIPTOMIC	Homo sapiens	ILLUMINA	Cecum	2022-09-30 03:00:00	GSM5976994	Biopsy	SRP354989	55
SRR18510539	RNA-Seq	100	4844787500	PRJNA797175	SAMN27026468	1744653686	GEO	public	fastq,sra	s3,gs	gs.US,s3.us-east-1	Female	UC.NonI	SRX14642534	GSM5977379	Inactive	UC	Inactive	Illumina HiSeq 2500	SINGLE	cDNA	TRANSCRIPTOMIC	Homo sapiens	ILLUMINA	Ileum	2022-09-30 03:00:00	GSM5977379	Biopsy	SRP354989	34
SRR18510540	RNA-Seq	100	3923964400	PRJNA797175	SAMN27026469	1528263723	GEO	public	fastq,sra	s3,gs	s3.us-east-1,gs.US	Male	UC.NonI	SRX14642535	GSM5977380	Inactive	UC	Mild	Illumina HiSeq 2500	SINGLE	cDNA	TRANSCRIPTOMIC	Homo sapiens	ILLUMINA	Rectum	2022-09-30 03:00:00	GSM5977380	Biopsy	SRP354989	25
SRR18510542	RNA-Seq	100	3743009200	PRJNA797175	SAMN27026472	1591713146	GEO	public	sra,fastq	s3,gs	gs.US,s3.us-east-1	Female	CD.I	SRX14642537	GSM5977382	Active	CD	Mild	Illumina HiSeq 2500	SINGLE	cDNA	TRANSCRIPTOMIC	Homo sapiens	ILLUMINA	Rectum	2022-09-30 03:00:00	GSM5977382	Biopsy	SRP354989	50
SRR18510544	RNA-Seq	100	4035004400	PRJNA797175	SAMN27026474	1418517957	GEO	public	sra,fastq	gs,s3	gs.US,s3.us-east-1	Male	UC.NonI	SRX14642539	GSM5977384	Inactive	UC	Inactive	Illumina HiSeq 2500	SINGLE	cDNA	TRANSCRIPTOMIC	Homo sapiens	ILLUMINA	Ileum	2022-09-30 03:00:00	GSM5977384	Biopsy	SRP354989	57
SRR18510547	RNA-Seq	100	5229257600	PRJNA797175	SAMN27026477	2093700473	GEO	public	sra,fastq	gs,s3	s3.us-east-1,gs.US	Male	CD.I	SRX14642542	GSM5977387	Active	CD	Mild	Illumina HiSeq 2500	SINGLE	cDNA	TRANSCRIPTOMIC	Homo sapiens	ILLUMINA	Ileum	2022-09-30 03:00:00	GSM5977387	Biopsy	SRP354989	20
SRR18510548	RNA-Seq	100	990517600	PRJNA797175	SAMN27026478	409381728	GEO	public	fastq,sra	gs,s3	gs.US,s3.us-east-1	Female	UC.I	SRX14642543	GSM5977388	Active	UC	Mild	Illumina HiSeq 2500	SINGLE	cDNA	TRANSCRIPTOMIC	Homo sapiens	ILLUMINA	Rectum	2022-09-30 03:00:00	GSM5977388	Biopsy	SRP354989	66
SRR18510550	RNA-Seq	100	3971394500	PRJNA797175	SAMN27026480	1573271484	GEO	public	fastq,sra	gs,s3	gs.US,s3.us-east-1	Female	UC.I	SRX14641537	GSM5977390	Inactive	UC	Inactive	Illumina HiSeq 2500	SINGLE	cDNA	TRANSCRIPTOMIC	Homo sapiens	ILLUMINA	Cecum	2022-09-30 03:00:00	GSM5977390	Biopsy	SRP354989	47
SRR18510551	RNA-Seq	100	3742872200	PRJNA797175	SAMN27026481	1409975857	GEO	public	sra,fastq	gs,s3	gs.US,s3.us-east-1	Female	CD.I	SRX14641538	GSM5977391	Inactive	CD	Mild	Illumina HiSeq 2500	SINGLE	cDNA	TRANSCRIPTOMIC	Homo sapiens	ILLUMINA	Ileum	2022-09-30 03:00:00	GSM5977391	Biopsy	SRP354989	26
SRR18510555	RNA-Seq	100	3785320400	PRJNA797175	SAMN27026511	1534700385	GEO	public	sra,fastq	gs,s3	s3.us-east-1,gs.US	Female	UC.I	SRX14641542	GSM5977395	Inactive	UC	Mild	Illumina HiSeq 2500	SINGLE	cDNA	TRANSCRIPTOMIC	Homo sapiens	ILLUMINA	LeftColon	2022-09-30 03:00:00	GSM5977395	Biopsy	SRP354989	41
SRR18510559	RNA-Seq	100	4702640600	PRJNA797175	SAMN27026515	1684980941	GEO	public	sra,fastq	s3,gs	gs.US,s3.us-east-1	Male	UC.I	SRX14641546	GSM5977399	Active	UC	Mild	Illumina HiSeq 2500	SINGLE	cDNA	TRANSCRIPTOMIC	Homo sapiens	ILLUMINA	Rectum	2022-09-30 03:00:00	GSM5977399	Biopsy	SRP354989	34
SRR18510560	RNA-Seq	100	5046549500	PRJNA797175	SAMN27026517	1944043314	GEO	public	fastq,sra	s3,gs	gs.US,s3.us-east-1	Female	UC.I	SRX14641547	GSM5977400	Inactive	UC	Moderate	Illumina HiSeq 2500	SINGLE	cDNA	TRANSCRIPTOMIC	Homo sapiens	ILLUMINA	Rectum	2022-09-30 03:00:00	GSM5977400	Biopsy	SRP354989	29
SRR18510562	RNA-Seq	100	3597038800	PRJNA797175	SAMN27026519	1487739879	GEO	public	fastq,sra	s3,gs	s3.us-east-1,gs.US	Female	UC.NonI	SRX14641549	GSM5977402	Inactive	UC	Inactive	Illumina HiSeq 2500	SINGLE	cDNA	TRANSCRIPTOMIC	Homo sapiens	ILLUMINA	Rectum	2022-09-30 03:00:00	GSM5977402	Biopsy	SRP354989	53
SRR18510565	RNA-Seq	100	3696143500	PRJNA797175	SAMN27026522	1251695443	GEO	public	sra,fastq	gs,s3	s3.us-east-1,gs.US	Female	UC.I	SRX14641552	GSM5977405	Active	UC	NA	Illumina HiSeq 2500	SINGLE	cDNA	TRANSCRIPTOMIC	Homo sapiens	ILLUMINA	Sigmoid	2022-09-30 03:00:00	GSM5977405	Biopsy	SRP354989	43
SRR18510567	RNA-Seq	100	4830447700	PRJNA797175	SAMN27026516	1656206686	GEO	public	fastq,sra	gs,s3	s3.us-east-1,gs.US	Female	CD.I	SRX14641554	GSM5977407	Inactive	CD	Mild	Illumina HiSeq 2500	SINGLE	cDNA	TRANSCRIPTOMIC	Homo sapiens	ILLUMINA	Ileum	2022-09-30 03:00:00	GSM5977407	Biopsy	SRP354989	26
SRR18510569	RNA-Seq	100	3466925600	PRJNA797175	SAMN27026525	1484867666	GEO	public	sra,fastq	s3,gs	gs.US,s3.us-east-1	Male	CD.NonI	SRX14641556	GSM5977409	Active	CD	Inactive	Illumina HiSeq 2500	SINGLE	cDNA	TRANSCRIPTOMIC	Homo sapiens	ILLUMINA	Sigmoid	2022-09-30 03:00:00	GSM5977409	Biopsy	SRP354989	60
SRR18510571	RNA-Seq	100	3590481000	PRJNA797175	SAMN27026527	1283966549	GEO	public	sra,fastq	gs,s3	s3.us-east-1,gs.US	Female	CD.NonI	SRX14641558	GSM5977411	Inactive	CD	Inactive	Illumina HiSeq 2500	SINGLE	cDNA	TRANSCRIPTOMIC	Homo sapiens	ILLUMINA	LeftColon	2022-09-30 03:00:00	GSM5977411	Biopsy	SRP354989	31
SRR18510573	RNA-Seq	100	3446227100	PRJNA797175	SAMN27026529	1268695886	GEO	public	fastq,sra	gs,s3	gs.US,s3.us-east-1	Female	CD.NonI	SRX14641560	GSM5977413	Inactive	CD	Inactive	Illumina HiSeq 2500	SINGLE	cDNA	TRANSCRIPTOMIC	Homo sapiens	ILLUMINA	Ileum	2022-09-30 03:00:00	GSM5977413	Biopsy	SRP354989	65
SRR18510576	RNA-Seq	100	3723518300	PRJNA797175	SAMN27026532	1407878363	GEO	public	sra,fastq	s3,gs	s3.us-east-1,gs.US	Male	CD.I	SRX14640492	GSM5977416	Inactive	CD	Mild	Illumina HiSeq 2500	SINGLE	cDNA	TRANSCRIPTOMIC	Homo sapiens	ILLUMINA	Ileum	2022-09-30 03:00:00	GSM5977416	Biopsy	SRP354989	29
SRR18510581	RNA-Seq	100	3477539900	PRJNA797175	SAMN27026537	1360294445	GEO	public	fastq,sra	s3,gs	s3.us-east-1,gs.US	Male	CD.NonI	SRX14640497	GSM5977421	Inactive	CD	Mild	Illumina HiSeq 2500	SINGLE	cDNA	TRANSCRIPTOMIC	Homo sapiens	ILLUMINA	Ileum	2022-09-30 03:00:00	GSM5977421	Biopsy	SRP354989	53
SRR18510588	RNA-Seq	100	4802611200	PRJNA797175	SAMN27026612	1666193490	GEO	public	sra,fastq	s3,gs	gs.US,s3.us-east-1	Male	CD.NonI	SRX14640504	GSM5977428	Active	CD	Inactive	Illumina HiSeq 2500	SINGLE	cDNA	TRANSCRIPTOMIC	Homo sapiens	ILLUMINA	Rectum	2022-09-30 03:00:00	GSM5977428	Biopsy	SRP354989	66
SRR18510589	RNA-Seq	100	2770781500	PRJNA797175	SAMN27026613	964044764	GEO	public	sra,fastq	gs,s3	s3.us-east-1,gs.US	Male	CD.I	SRX14640505	GSM5977429	Inactive	CD	Inactive	Illumina HiSeq 2500	SINGLE	cDNA	TRANSCRIPTOMIC	Homo sapiens	ILLUMINA	Ileum	2022-09-30 03:00:00	GSM5977429	Biopsy	SRP354989	45
SRR18510593	RNA-Seq	100	3214471100	PRJNA797175	SAMN27026617	1131920807	GEO	public	fastq,sra	gs,s3	gs.US,s3.us-east-1	Female	CD.I	SRX14640509	GSM5977433	Inactive	CD	Moderate	Illumina HiSeq 2500	SINGLE	cDNA	TRANSCRIPTOMIC	Homo sapiens	ILLUMINA	RightColon	2022-09-30 03:00:00	GSM5977433	Biopsy	SRP354989	24
SRR18510595	RNA-Seq	100	11303889000	PRJNA797175	SAMN27026619	4530608819	GEO	public	sra,fastq	s3,gs	gs.US,s3.us-east-1	Male	UC.NonI	SRX14640511	GSM5977435	Inactive	UC	Moderate	Illumina HiSeq 2500	SINGLE	cDNA	TRANSCRIPTOMIC	Homo sapiens	ILLUMINA	Ileum	2022-09-30 03:00:00	GSM5977435	Biopsy	SRP354989	23
SRR18510596	RNA-Seq	100	4557261100	PRJNA797175	SAMN27026620	1732822067	GEO	public	sra,fastq	s3,gs	s3.us-east-1,gs.US	Female	CD.NonI	SRX14640512	GSM5977436	Inactive	CD	Inactive	Illumina HiSeq 2500	SINGLE	cDNA	TRANSCRIPTOMIC	Homo sapiens	ILLUMINA	Ileum	2022-09-30 03:00:00	GSM5977436	Biopsy	SRP354989	49
SRR18510599	RNA-Seq	100	4193060600	PRJNA797175	SAMN27026623	1454869139	GEO	public	sra,fastq	s3,gs	gs.US,s3.us-east-1	Male	CD.I	SRX14640899	GSM5977439	Inactive	CD	Moderate	Illumina HiSeq 2500	SINGLE	cDNA	TRANSCRIPTOMIC	Homo sapiens	ILLUMINA	Sigmoid	2022-09-30 03:00:00	GSM5977439	Biopsy	SRP354989	22
SRR18510600	RNA-Seq	100	3293438600	PRJNA797175	SAMN27026628	1142175379	GEO	public	sra,fastq	gs,s3	s3.us-east-1,gs.US	Female	CD.NonI	SRX14640900	GSM5977440	Active	CD	Mild	Illumina HiSeq 2500	SINGLE	cDNA	TRANSCRIPTOMIC	Homo sapiens	ILLUMINA	Ileum	2022-09-30 03:00:00	GSM5977440	Biopsy	SRP354989	33
SRR18510603	RNA-Seq	100	3638179900	PRJNA797175	SAMN27026631	1457926597	GEO	public	fastq,sra	ncbi,gs,s3	gs.US,s3.us-east-1,ncbi.public	Male	UC.I	SRX14640903	GSM5977443	Inactive	UC	Mild	Illumina HiSeq 2500	SINGLE	cDNA	TRANSCRIPTOMIC	Homo sapiens	ILLUMINA	LeftColon	2022-09-30 03:00:00	GSM5977443	Biopsy	SRP354989	66
SRR18510605	RNA-Seq	100	3143666900	PRJNA797175	SAMN27026624	1233369198	GEO	public	fastq,sra	s3,gs,ncbi	s3.us-east-1,ncbi.public,gs.US	Female	CD.I	SRX14640905	GSM5977445	Inactive	CD	Moderate	Illumina HiSeq 2500	SINGLE	cDNA	TRANSCRIPTOMIC	Homo sapiens	ILLUMINA	RightColon	2022-09-30 03:00:00	GSM5977445	Biopsy	SRP354989	25
SRR18510607	RNA-Seq	100	3360047500	PRJNA797175	SAMN27026626	1269533414	GEO	public	sra,fastq	s3,gs	s3.us-east-1,gs.US	Male	CD.I	SRX14640907	GSM5977447	NA	CD	Moderate	Illumina HiSeq 2500	SINGLE	cDNA	TRANSCRIPTOMIC	Homo sapiens	ILLUMINA	Ileum	2022-09-30 03:00:00	GSM5977447	Biopsy	SRP354989	44
SRR18510611	RNA-Seq	100	4372612200	PRJNA797175	SAMN27026633	1516971672	GEO	public	sra,fastq	s3,gs	s3.us-east-1,gs.US	Female	UC.NonI	SRX14640911	GSM5977451	Inactive	UC	Inactive	Illumina HiSeq 2500	SINGLE	cDNA	TRANSCRIPTOMIC	Homo sapiens	ILLUMINA	Rectum	2022-09-30 03:00:00	GSM5977451	Biopsy	SRP354989	51
SRR18510613	RNA-Seq	100	3096050800	PRJNA797175	SAMN27026635	1076885922	GEO	public	sra,fastq	s3,gs	gs.US,s3.us-east-1	Male	CD.I	SRX14640913	GSM5977453	Inactive	CD	Inactive	Illumina HiSeq 2500	SINGLE	cDNA	TRANSCRIPTOMIC	Homo sapiens	ILLUMINA	Rectum	2022-09-30 03:00:00	GSM5977453	Biopsy	SRP354989	27
SRR18510614	RNA-Seq	100	4866271800	PRJNA797175	SAMN27026636	1690901452	GEO	public	fastq,sra	gs,s3	s3.us-east-1,gs.US	Male	CD.I	SRX14640914	GSM5977454	Inactive	CD	Moderate	Illumina HiSeq 2500	SINGLE	cDNA	TRANSCRIPTOMIC	Homo sapiens	ILLUMINA	Sigmoid	2022-09-30 03:00:00	GSM5977454	Biopsy	SRP354989	33
SRR18510618	RNA-Seq	100	4199200900	PRJNA797175	SAMN27026642	1481161957	GEO	public	sra,fastq	gs,s3	s3.us-east-1,gs.US	Male	CD.NonI	SRX14640918	GSM5977458	Inactive	CD	Inactive	Illumina HiSeq 2500	SINGLE	cDNA	TRANSCRIPTOMIC	Homo sapiens	ILLUMINA	Ileum	2022-09-30 03:00:00	GSM5977458	Biopsy	SRP354989	60
SRR18510621	RNA-Seq	100	3455977100	PRJNA797175	SAMN27026645	1249391951	GEO	public	sra,fastq	s3,gs	s3.us-east-1,gs.US	Male	CD.I	SRX14640921	GSM5977461	NA	CD	Mild	Illumina HiSeq 2500	SINGLE	cDNA	TRANSCRIPTOMIC	Homo sapiens	ILLUMINA	Ileum	2022-09-30 03:00:00	GSM5977461	Biopsy	SRP354989	62
SRR18510624	RNA-Seq	100	3863486500	PRJNA797175	SAMN27026648	1318074621	GEO	public	fastq,sra	s3,gs	s3.us-east-1,gs.US	Female	CD.NonI	SRX14642547	GSM5977464	NA	CD	Inactive	Illumina HiSeq 2500	SINGLE	cDNA	TRANSCRIPTOMIC	Homo sapiens	ILLUMINA	Ileum	2022-09-30 03:00:00	GSM5977464	Biopsy	SRP354989	32
SRR18510626	RNA-Seq	100	2874652500	PRJNA797175	SAMN27026650	1006127865	GEO	public	fastq,sra	gs,s3	s3.us-east-1,gs.US	Female	UC.I	SRX14642549	GSM5977466	Inactive	UC	Mild	Illumina HiSeq 2500	SINGLE	cDNA	TRANSCRIPTOMIC	Homo sapiens	ILLUMINA	LeftColon	2022-09-30 03:00:00	GSM5977466	Biopsy	SRP354989	43
SRR18510630	RNA-Seq	100	4944881200	PRJNA797175	SAMN27026655	1761055438	GEO	public	fastq,sra	s3,gs	s3.us-east-1,gs.US	Male	UC.I	SRX14642553	GSM5977470	Inactive	UC	Moderate	Illumina HiSeq 2500	SINGLE	cDNA	TRANSCRIPTOMIC	Homo sapiens	ILLUMINA	Rectum	2022-09-30 03:00:00	GSM5977470	Biopsy	SRP354989	34
SRR18510632	RNA-Seq	100	3147965300	PRJNA797175	SAMN27026657	1104355219	GEO	public	fastq,sra	gs,s3	gs.US,s3.us-east-1	Female	CD.I	SRX14642555	GSM5977472	Inactive	CD	Severe	Illumina HiSeq 2500	SINGLE	cDNA	TRANSCRIPTOMIC	Homo sapiens	ILLUMINA	Ileum	2022-09-30 03:00:00	GSM5977472	Biopsy	SRP354989	28
SRR18510635	RNA-Seq	100	4537892700	PRJNA797175	SAMN27026660	1582981740	GEO	public	sra,fastq	gs,s3	gs.US,s3.us-east-1	Male	CD.NonI	SRX14642558	GSM5977475	Inactive	CD	Inactive	Illumina HiSeq 2500	SINGLE	cDNA	TRANSCRIPTOMIC	Homo sapiens	ILLUMINA	Ileum	2022-09-30 03:00:00	GSM5977475	Biopsy	SRP354989	26
SRR18510640	RNA-Seq	100	6060275200	PRJNA797175	SAMN27026579	2138167187	GEO	public	sra,fastq	gs,s3	gs.US,s3.us-east-1	Male	UC.NonI	SRX14642563	GSM5977480	Inactive	UC	Inactive	Illumina HiSeq 2500	SINGLE	cDNA	TRANSCRIPTOMIC	Homo sapiens	ILLUMINA	LeftColon	2022-09-30 03:00:00	GSM5977480	Biopsy	SRP354989	56
SRR18510641	RNA-Seq	100	3444533000	PRJNA797175	SAMN27026662	1262767434	GEO	public	fastq,sra	gs,s3	gs.US,s3.us-east-1	Female	CD.I	SRX14642564	GSM5977481	Active	CD	Severe	Illumina HiSeq 2500	SINGLE	cDNA	TRANSCRIPTOMIC	Homo sapiens	ILLUMINA	RightColon	2022-09-30 03:00:00	GSM5977481	Biopsy	SRP354989	56
SRR18510643	RNA-Seq	100	4810543100	PRJNA797175	SAMN27026664	2093003380	GEO	public	sra,fastq	gs,s3	gs.US,s3.us-east-1	Female	CD.I	SRX14642566	GSM5977483	Active	CD	Moderate	Illumina HiSeq 2500	SINGLE	cDNA	TRANSCRIPTOMIC	Homo sapiens	ILLUMINA	Ileum	2022-09-30 03:00:00	GSM5977483	Biopsy	SRP354989	24
SRR18510646	RNA-Seq	100	4343722800	PRJNA797175	SAMN27026581	1558990806	GEO	public	fastq,sra	gs,s3	gs.US,s3.us-east-1	Male	CD.NonI	SRX14641561	GSM5977486	Inactive	CD	Inactive	Illumina HiSeq 2500	SINGLE	cDNA	TRANSCRIPTOMIC	Homo sapiens	ILLUMINA	Rectum	2022-09-30 03:00:00	GSM5977486	Biopsy	SRP354989	25
SRR18510651	RNA-Seq	100	3822797300	PRJNA797175	SAMN27026586	1321666065	GEO	public	fastq,sra	s3,gs	gs.US,s3.us-east-1	Female	CD.NonI	SRX14641566	GSM5977491	Inactive	CD	Inactive	Illumina HiSeq 2500	SINGLE	cDNA	TRANSCRIPTOMIC	Homo sapiens	ILLUMINA	Ileum	2022-09-30 03:00:00	GSM5977491	Biopsy	SRP354989	27
SRR18510652	RNA-Seq	100	3161251300	PRJNA797175	SAMN27026587	1169530957	GEO	public	fastq,sra	gs,s3	gs.US,s3.us-east-1	Male	CD.I	SRX14641567	GSM5977492	Inactive	CD	Mild	Illumina HiSeq 2500	SINGLE	cDNA	TRANSCRIPTOMIC	Homo sapiens	ILLUMINA	Ileum	2022-09-30 03:00:00	GSM5977492	Biopsy	SRP354989	36
SRR18510657	RNA-Seq	100	4291490400	PRJNA797175	SAMN27026592	1575852427	GEO	public	fastq,sra	s3,gs	s3.us-east-1,gs.US	Male	UC.I	SRX14641572	GSM5977497	Inactive	UC	Severe	Illumina HiSeq 2500	SINGLE	cDNA	TRANSCRIPTOMIC	Homo sapiens	ILLUMINA	Rectum	2022-09-30 03:00:00	GSM5977497	Biopsy	SRP354989	39
SRR18510658	RNA-Seq	100	3263922300	PRJNA797175	SAMN27026593	1117483162	GEO	public	sra,fastq	s3,gs	gs.US,s3.us-east-1	Male	UC.NonI	SRX14641573	GSM5977498	Inactive	UC	Inactive	Illumina HiSeq 2500	SINGLE	cDNA	TRANSCRIPTOMIC	Homo sapiens	ILLUMINA	Ileum	2022-09-30 03:00:00	GSM5977498	Biopsy	SRP354989	53
SRR18510659	RNA-Seq	100	3551302100	PRJNA797175	SAMN27026594	1341614571	GEO	public	sra,fastq	s3,gs	gs.US,s3.us-east-1	Male	UC.NonI	SRX14641574	GSM5977499	Inactive	UC	Mild	Illumina HiSeq 2500	SINGLE	cDNA	TRANSCRIPTOMIC	Homo sapiens	ILLUMINA	Rectum	2022-09-30 03:00:00	GSM5977499	Biopsy	SRP354989	33
SRR18510660	RNA-Seq	100	4076751100	PRJNA797175	SAMN27026595	1408862859	GEO	public	fastq,sra	s3,gs	s3.us-east-1,gs.US	Female	CD.I	SRX14641575	GSM5977500	NA	CD	Mild	Illumina HiSeq 2500	SINGLE	cDNA	TRANSCRIPTOMIC	Homo sapiens	ILLUMINA	Ileum	2022-09-30 03:00:00	GSM5977500	Biopsy	SRP354989	65
SRR18510665	RNA-Seq	100	5164319700	PRJNA797175	SAMN27026600	1845232418	GEO	public	sra,fastq	s3,gs	s3.us-east-1,gs.US	Female	UC.NonI	SRX14641580	GSM5977505	Inactive	UC	Inactive	Illumina HiSeq 2500	SINGLE	cDNA	TRANSCRIPTOMIC	Homo sapiens	ILLUMINA	Rectum	2022-09-30 03:00:00	GSM5977505	Biopsy	SRP354989	45
SRR18510666	RNA-Seq	100	4891507900	PRJNA797175	SAMN27026601	1926361857	GEO	public	sra,fastq	s3,gs	s3.us-east-1,gs.US	Female	CD.NonI	SRX14641581	GSM5977506	Inactive	CD	Inactive	Illumina HiSeq 2500	SINGLE	cDNA	TRANSCRIPTOMIC	Homo sapiens	ILLUMINA	RightColon	2022-09-30 03:00:00	GSM5977506	Biopsy	SRP354989	73
SRR18510667	RNA-Seq	100	3601888500	PRJNA797175	SAMN27026676	1545578012	GEO	public	sra,fastq	s3,gs	gs.US,s3.us-east-1	Female	CD.NonI	SRX14640951	GSM5977635	Active	CD	Severe	Illumina HiSeq 2500	SINGLE	cDNA	TRANSCRIPTOMIC	Homo sapiens	ILLUMINA	Ileum	2022-09-30 03:00:00	GSM5977635	Biopsy	SRP354989	48
SRR18510670	RNA-Seq	100	4559750900	PRJNA797175	SAMN27026753	1591320258	GEO	public	fastq,sra	gs,s3,ncbi	ncbi.public,gs.US,s3.us-east-1	Male	UC.I	SRX14640954	GSM5977638	Inactive	UC	Mild	Illumina HiSeq 2500	SINGLE	cDNA	TRANSCRIPTOMIC	Homo sapiens	ILLUMINA	Rectum	2022-09-30 03:00:00	GSM5977638	Biopsy	SRP354989	69
SRR18510673	RNA-Seq	100	4085313600	PRJNA797175	SAMN27026756	1420690383	GEO	public	sra,fastq	gs,s3	s3.us-east-1,gs.US	Female	UC.I	SRX14640957	GSM5977641	Active	UC	Mild	Illumina HiSeq 2500	SINGLE	cDNA	TRANSCRIPTOMIC	Homo sapiens	ILLUMINA	LeftColon	2022-09-30 03:00:00	GSM5977641	Biopsy	SRP354989	30
SRR18510674	RNA-Seq	100	5043055100	PRJNA797175	SAMN27026757	1892817965	GEO	public	sra,fastq	s3,gs	gs.US,s3.us-east-1	Male	CD.NonI	SRX14640958	GSM5977642	Inactive	CD	Inactive	Illumina HiSeq 2500	SINGLE	cDNA	TRANSCRIPTOMIC	Homo sapiens	ILLUMINA	Ileum	2022-09-30 03:00:00	GSM5977642	Biopsy	SRP354989	34
SRR18510677	RNA-Seq	100	2989929200	PRJNA797175	SAMN27026709	1055257063	GEO	public	sra,fastq	s3,gs	gs.US,s3.us-east-1	Female	UC.I	SRX14640961	GSM5977645	Inactive	UC	Mild	Illumina HiSeq 2500	SINGLE	cDNA	TRANSCRIPTOMIC	Homo sapiens	ILLUMINA	Sigmoid	2022-09-30 03:00:00	GSM5977645	Biopsy	SRP354989	37
SRR18510680	RNA-Seq	100	3742272800	PRJNA797175	SAMN27026712	1324219962	GEO	public	sra,fastq	s3,gs	s3.us-east-1,gs.US	Female	CD.I	SRX14640964	GSM5977648	Inactive	CD	Severe	Illumina HiSeq 2500	SINGLE	cDNA	TRANSCRIPTOMIC	Homo sapiens	ILLUMINA	Ileum	2022-09-30 03:00:00	GSM5977648	Biopsy	SRP354989	23
SRR18510685	RNA-Seq	100	5216413200	PRJNA797175	SAMN27026717	1915674310	GEO	public	sra,fastq	s3,gs	s3.us-east-1,gs.US	Female	CD.NonI	SRX14640969	GSM5977653	Inactive	CD	Mild	Illumina HiSeq 2500	SINGLE	cDNA	TRANSCRIPTOMIC	Homo sapiens	ILLUMINA	Cecum	2022-09-30 03:00:00	GSM5977653	Biopsy	SRP354989	53
SRR18510688	RNA-Seq	100	3622613900	PRJNA797175	SAMN27026720	1338738555	GEO	public	fastq,sra	gs,ncbi,s3	s3.us-east-1,ncbi.public,gs.US	Male	CD.I	SRX14642595	GSM5977656	Inactive	CD	Severe	Illumina HiSeq 2500	SINGLE	cDNA	TRANSCRIPTOMIC	Homo sapiens	ILLUMINA	LeftColon	2022-09-30 03:00:00	GSM5977656	Biopsy	SRP354989	50
SRR18510691	RNA-Seq	100	4326806200	PRJNA797175	SAMN27026723	1509994521	GEO	public	sra,fastq	s3,gs	gs.US,s3.us-east-1	Female	UC.I	SRX14642598	GSM5977659	Inactive	UC	Mild	Illumina HiSeq 2500	SINGLE	cDNA	TRANSCRIPTOMIC	Homo sapiens	ILLUMINA	Rectum	2022-09-30 03:00:00	GSM5977659	Biopsy	SRP354989	39
SRR18510692	RNA-Seq	100	4342267900	PRJNA797175	SAMN27026729	1668287894	GEO	public	fastq,sra	gs,s3	gs.US,s3.us-east-1	Male	CD.NonI	SRX14642599	GSM5977660	Inactive	CD	Inactive	Illumina HiSeq 2500	SINGLE	cDNA	TRANSCRIPTOMIC	Homo sapiens	ILLUMINA	Ileum	2022-09-30 03:00:00	GSM5977660	Biopsy	SRP354989	33
SRR18510695	RNA-Seq	100	4839013800	PRJNA797175	SAMN27026726	1691672049	GEO	public	fastq,sra	gs,s3	s3.us-east-1,gs.US	Female	CD.I	SRX14642602	GSM5977663	NA	CD	Severe	Illumina HiSeq 2500	SINGLE	cDNA	TRANSCRIPTOMIC	Homo sapiens	ILLUMINA	Cecum	2022-09-30 03:00:00	GSM5977663	Biopsy	SRP354989	27
SRR18510698	RNA-Seq	100	3928130100	PRJNA797175	SAMN27026730	1520173623	GEO	public	fastq,sra	gs,s3	gs.US,s3.us-east-1	Male	CD.I	SRX14642605	GSM5977666	Active	CD	Severe	Illumina HiSeq 2500	SINGLE	cDNA	TRANSCRIPTOMIC	Homo sapiens	ILLUMINA	Cecum	2022-09-30 03:00:00	GSM5977666	Biopsy	SRP354989	26
SRR18510700	RNA-Seq	100	3630312100	PRJNA797175	SAMN27026732	1342238666	GEO	public	sra,fastq	gs,s3	gs.US,s3.us-east-1	Male	CD.I	SRX14642607	GSM5977668	Inactive	CD	Mild	Illumina HiSeq 2500	SINGLE	cDNA	TRANSCRIPTOMIC	Homo sapiens	ILLUMINA	Ileum	2022-09-30 03:00:00	GSM5977668	Biopsy	SRP354989	29
SRR18510705	RNA-Seq	100	3808041300	PRJNA797175	SAMN27026737	1443979886	GEO	public	fastq,sra	s3,gs	s3.us-east-1,gs.US	Female	UC.I	SRX14642612	GSM5977673	Inactive	UC	Mild	Illumina HiSeq 2500	SINGLE	cDNA	TRANSCRIPTOMIC	Homo sapiens	ILLUMINA	Rectum	2022-09-30 03:00:00	GSM5977673	Biopsy	SRP354989	39
SRR18510706	RNA-Seq	100	3374029500	PRJNA797175	SAMN27026699	1299267687	GEO	public	sra,fastq	gs,s3	s3.us-east-1,gs.US	Male	CD.I	SRX14642613	GSM5977674	NA	CD	Mild	Illumina HiSeq 2500	SINGLE	cDNA	TRANSCRIPTOMIC	Homo sapiens	ILLUMINA	Sigmoid	2022-09-30 03:00:00	GSM5977674	Biopsy	SRP354989	44
SRR18510708	RNA-Seq	100	3353460100	PRJNA797175	SAMN27026701	1395013029	GEO	public	fastq,sra	gs,s3	gs.US,s3.us-east-1	Male	CD.I	SRX14642615	GSM5977676	NA	CD	Inactive	Illumina HiSeq 2500	SINGLE	cDNA	TRANSCRIPTOMIC	Homo sapiens	ILLUMINA	Ileum	2022-09-30 03:00:00	GSM5977676	Biopsy	SRP354989	34
SRR18510711	RNA-Seq	100	3510166700	PRJNA797175	SAMN27026704	1261699941	GEO	public	fastq,sra	s3,gs	gs.US,s3.us-east-1	Female	CD.I	SRX14641610	GSM5977679	Active	CD	Severe	Illumina HiSeq 2500	SINGLE	cDNA	TRANSCRIPTOMIC	Homo sapiens	ILLUMINA	Ileum	2022-09-30 03:00:00	GSM5977679	Biopsy	SRP354989	45
SRR18510714	RNA-Seq	100	3979809200	PRJNA797175	SAMN27026707	1394145887	GEO	public	sra,fastq	s3,gs	s3.us-east-1,gs.US	Female	CD.I	SRX14641613	GSM5977682	Active	CD	Moderate	Illumina HiSeq 2500	SINGLE	cDNA	TRANSCRIPTOMIC	Homo sapiens	ILLUMINA	Cecum	2022-09-30 03:00:00	GSM5977682	Biopsy	SRP354989	38
SRR18510715	RNA-Seq	100	5180993000	PRJNA797175	SAMN27026759	1799121867	GEO	public	fastq,sra	gs,s3	s3.us-east-1,gs.US	Male	CD.I	SRX14641614	GSM5977683	Inactive	CD	Mild	Illumina HiSeq 2500	SINGLE	cDNA	TRANSCRIPTOMIC	Homo sapiens	ILLUMINA	Ileum	2022-09-30 03:00:00	GSM5977683	Biopsy	SRP354989	42
SRR18510718	RNA-Seq	100	3081008600	PRJNA797175	SAMN27026762	1116122357	GEO	public	sra,fastq	gs,s3	s3.us-east-1,gs.US	Male	CD.I	SRX14641617	GSM5977686	Inactive	CD	Mild	Illumina HiSeq 2500	SINGLE	cDNA	TRANSCRIPTOMIC	Homo sapiens	ILLUMINA	Ileum	2022-09-30 03:00:00	GSM5977686	Biopsy	SRP354989	29
SRR18510720	RNA-Seq	100	3566841700	PRJNA797175	SAMN27026764	1282248412	GEO	public	sra,fastq	gs,s3	s3.us-east-1,gs.US	Female	CD.NonI	SRX14641619	GSM5977688	NA	CD	Inactive	Illumina HiSeq 2500	SINGLE	cDNA	TRANSCRIPTOMIC	Homo sapiens	ILLUMINA	Ileum	2022-09-30 03:00:00	GSM5977688	Biopsy	SRP354989	37
SRR18510723	RNA-Seq	100	4274406900	PRJNA797175	SAMN27026767	1487390972	GEO	public	fastq,sra	gs,s3	gs.US,s3.us-east-1	Female	UC.NonI	SRX14641622	GSM5977691	Inactive	UC	Mild	Illumina HiSeq 2500	SINGLE	cDNA	TRANSCRIPTOMIC	Homo sapiens	ILLUMINA	Rectum	2022-09-30 03:00:00	GSM5977691	Biopsy	SRP354989	33
SRR18510725	RNA-Seq	100	4770678100	PRJNA797175	SAMN27026769	1957303567	GEO	public	sra,fastq	s3,gs	gs.US,s3.us-east-1	Female	CD.NonI	SRX14641624	GSM5977693	Active	CD	Mild	Illumina HiSeq 2500	SINGLE	cDNA	TRANSCRIPTOMIC	Homo sapiens	ILLUMINA	RightColon	2022-09-30 03:00:00	GSM5977693	Biopsy	SRP354989	60
SRR18510726	RNA-Seq	100	3535891800	PRJNA797175	SAMN27026770	1414035980	GEO	public	sra,fastq	s3,gs	gs.US,s3.us-east-1	Female	UC.NonI	SRX14641625	GSM5977694	Inactive	UC	Inactive	Illumina HiSeq 2500	SINGLE	cDNA	TRANSCRIPTOMIC	Homo sapiens	ILLUMINA	Rectum	2022-09-30 03:00:00	GSM5977694	Biopsy	SRP354989	28
SRR18510727	RNA-Seq	100	4545502300	PRJNA797175	SAMN27026771	1639168556	GEO	public	sra,fastq	gs,s3	gs.US,s3.us-east-1	Female	UC.I	SRX14641626	GSM5977695	Inactive	UC	Inactive	Illumina HiSeq 2500	SINGLE	cDNA	TRANSCRIPTOMIC	Homo sapiens	ILLUMINA	Sigmoid	2022-09-30 03:00:00	GSM5977695	Biopsy	SRP354989	70
SRR18510729	RNA-Seq	100	4200309500	PRJNA797175	SAMN27026773	1498822841	GEO	public	sra,fastq	gs,s3	gs.US,s3.us-east-1	Male	UC.NonI	SRX14641628	GSM5977697	Inactive	UC	Inactive	Illumina HiSeq 2500	SINGLE	cDNA	TRANSCRIPTOMIC	Homo sapiens	ILLUMINA	Rectum	2022-09-30 03:00:00	GSM5977697	Biopsy	SRP354989	24
SRR18510731	RNA-Seq	100	4862176200	PRJNA797175	SAMN27026775	1682744346	GEO	public	fastq,sra	gs,s3	gs.US,s3.us-east-1	Male	CD.I	SRX14641630	GSM5977699	Active	CD	Moderate	Illumina HiSeq 2500	SINGLE	cDNA	TRANSCRIPTOMIC	Homo sapiens	ILLUMINA	Transverse	2022-09-30 03:00:00	GSM5977699	Biopsy	SRP354989	24
SRR18510734	RNA-Seq	100	3559373300	PRJNA797175	SAMN27026778	1210205515	GEO	public	sra,fastq	s3,gs	s3.us-east-1,gs.US	Male	CD.I	SRX14640562	GSM5977702	NA	CD	Severe	Illumina HiSeq 2500	SINGLE	cDNA	TRANSCRIPTOMIC	Homo sapiens	ILLUMINA	LeftColon	2022-09-30 03:00:00	GSM5977702	Biopsy	SRP354989	54
SRR18510738	RNA-Seq	100	3632755600	PRJNA797175	SAMN27026782	1344867920	GEO	public	fastq,sra	gs,s3	s3.us-east-1,gs.US	Male	CD.NonI	SRX14640566	GSM5977706	Active	CD	Inactive	Illumina HiSeq 2500	SINGLE	cDNA	TRANSCRIPTOMIC	Homo sapiens	ILLUMINA	Ileum	2022-09-30 03:00:00	GSM5977706	Biopsy	SRP354989	58
SRR18510740	RNA-Seq	100	3510058200	PRJNA797175	SAMN27026784	1514293714	GEO	public	fastq,sra	gs,s3	gs.US,s3.us-east-1	Male	UC.I	SRX14640568	GSM5977708	Inactive	UC	Moderate	Illumina HiSeq 2500	SINGLE	cDNA	TRANSCRIPTOMIC	Homo sapiens	ILLUMINA	RightColon	2022-09-30 03:00:00	GSM5977708	Biopsy	SRP354989	53
SRR18510743	RNA-Seq	107	3389893988	PRJNA797175	SAMN27026787	1293027109	GEO	public	fastq,sra	gs,ncbi,s3	s3.us-east-1,gs.US,ncbi.public	Male	UC.I	SRX14640571	GSM5977711	Inactive	UC	Mild	Illumina HiSeq 2500	SINGLE	cDNA	TRANSCRIPTOMIC	Homo sapiens	ILLUMINA	RightColon	2022-09-30 03:00:00	GSM5977711	Biopsy	SRP354989	71
SRR18510747	RNA-Seq	100	3811576000	PRJNA797175	SAMN27026890	1402968842	GEO	public	fastq,sra	s3,gs	s3.us-east-1,gs.US	Female	CD.I	SRX14640575	GSM5977715	Inactive	CD	Moderate	Illumina HiSeq 2500	SINGLE	cDNA	TRANSCRIPTOMIC	Homo sapiens	ILLUMINA	LeftColon	2022-09-30 03:00:00	GSM5977715	Biopsy	SRP354989	68
SRR18510749	RNA-Seq	100	4507818000	PRJNA797175	SAMN27026894	1604837256	GEO	public	sra,fastq	s3,gs	s3.us-east-1,gs.US	Male	CD.I	SRX14640577	GSM5977717	Inactive	CD	Mild	Illumina HiSeq 2500	SINGLE	cDNA	TRANSCRIPTOMIC	Homo sapiens	ILLUMINA	Ileum	2022-09-30 03:00:00	GSM5977717	Biopsy	SRP354989	38
SRR18510752	RNA-Seq	100	4343897900	PRJNA797175	SAMN27026900	1642292145	GEO	public	sra,fastq	s3,gs	s3.us-east-1,gs.US	Male	UC.NonI	SRX14640580	GSM5977720	Inactive	UC	Inactive	Illumina HiSeq 2500	SINGLE	cDNA	TRANSCRIPTOMIC	Homo sapiens	ILLUMINA	Rectum	2022-09-30 03:00:00	GSM5977720	Biopsy	SRP354989	29
SRR18510754	RNA-Seq	100	6626978600	PRJNA797175	SAMN27026903	2538261935	GEO	public	sra,fastq	s3,gs	gs.US,s3.us-east-1	Female	CD.NonI	SRX14640582	GSM5977722	Inactive	CD	Inactive	Illumina HiSeq 2500	SINGLE	cDNA	TRANSCRIPTOMIC	Homo sapiens	ILLUMINA	Rectum	2022-09-30 03:00:00	GSM5977722	Biopsy	SRP354989	36
SRR18510755	RNA-Seq	100	3891515600	PRJNA797175	SAMN27026906	1523753151	GEO	public	fastq,sra	gs,s3	s3.us-east-1,gs.US	Female	UC.NonI	SRX14640583	GSM5977723	Inactive	UC	Moderate	Illumina HiSeq 2500	SINGLE	cDNA	TRANSCRIPTOMIC	Homo sapiens	ILLUMINA	RightColon	2022-09-30 03:00:00	GSM5977723	Biopsy	SRP354989	32
SRR18510757	RNA-Seq	100	4359832500	PRJNA797175	SAMN27026910	1533902175	GEO	public	sra,fastq	gs,s3	gs.US,s3.us-east-1	Male	CD.NonI	SRX14640585	GSM5977725	Inactive	CD	Inactive	Illumina HiSeq 2500	SINGLE	cDNA	TRANSCRIPTOMIC	Homo sapiens	ILLUMINA	Ileum	2022-09-30 03:00:00	GSM5977725	Biopsy	SRP354989	33
SRR18510759	RNA-Seq	100	4381825900	PRJNA797175	SAMN27026913	1708330631	GEO	public	fastq,sra	ncbi,gs,s3	gs.US,ncbi.public,s3.us-east-1	Male	UC.NonI	SRX14640971	GSM5977727	Inactive	UC	Inactive	Illumina HiSeq 2500	SINGLE	cDNA	TRANSCRIPTOMIC	Homo sapiens	ILLUMINA	Rectum	2022-09-30 03:00:00	GSM5977727	Biopsy	SRP354989	24
SRR18510761	RNA-Seq	100	5078789500	PRJNA797175	SAMN27026917	1987803739	GEO	public	sra,fastq	s3,gs	gs.US,s3.us-east-1	Male	UC.I	SRX14640973	GSM5977729	Inactive	UC	Mild	Illumina HiSeq 2500	SINGLE	cDNA	TRANSCRIPTOMIC	Homo sapiens	ILLUMINA	Rectum	2022-09-30 03:00:00	GSM5977729	Biopsy	SRP354989	38
SRR18510762	RNA-Seq	100	3067496700	PRJNA797175	SAMN27026920	1221366714	GEO	public	fastq,sra	s3,gs	gs.US,s3.us-east-1	Male	CD.I	SRX14640974	GSM5977730	Inactive	CD	Severe	Illumina HiSeq 2500	SINGLE	cDNA	TRANSCRIPTOMIC	Homo sapiens	ILLUMINA	Ileum	2022-09-30 03:00:00	GSM5977730	Biopsy	SRP354989	31
SRR18510765	RNA-Seq	100	6255884500	PRJNA797175	SAMN27026926	2440207104	GEO	public	fastq,sra	s3,gs	s3.us-east-1,gs.US	Female	CD.I	SRX14640977	GSM5977733	NA	CD	Severe	Illumina HiSeq 2500	SINGLE	cDNA	TRANSCRIPTOMIC	Homo sapiens	ILLUMINA	Transverse	2022-09-30 03:00:00	GSM5977733	Biopsy	SRP354989	49
SRR18510769	RNA-Seq	100	4982632600	PRJNA797175	SAMN27026933	1817815874	GEO	public	fastq,sra	s3,gs	gs.US,s3.us-east-1	Male	UC.NonI	SRX14640981	GSM5977737	Inactive	UC	Inactive	Illumina HiSeq 2500	SINGLE	cDNA	TRANSCRIPTOMIC	Homo sapiens	ILLUMINA	Rectum	2022-09-30 03:00:00	GSM5977737	Biopsy	SRP354989	30
SRR18510772	RNA-Seq	100	3732119400	PRJNA797175	SAMN27026939	1288710443	GEO	public	sra,fastq	gs,ncbi,s3	s3.us-east-1,ncbi.public,gs.US	Male	CD.I	SRX14640984	GSM5977740	Inactive	CD	Moderate	Illumina HiSeq 2500	SINGLE	cDNA	TRANSCRIPTOMIC	Homo sapiens	ILLUMINA	Cecum	2022-09-30 03:00:00	GSM5977740	Biopsy	SRP354989	59
SRR18510774	RNA-Seq	100	2769405000	PRJNA797175	SAMN27026942	958840702	GEO	public	fastq,sra	s3,gs	s3.us-east-1,gs.US	Female	CD.NonI	SRX14640986	GSM5977742	Inactive	CD	Inactive	Illumina HiSeq 2500	SINGLE	cDNA	TRANSCRIPTOMIC	Homo sapiens	ILLUMINA	Transverse	2022-09-30 03:00:00	GSM5977742	Biopsy	SRP354989	28
SRR18510776	RNA-Seq	100	3883099000	PRJNA797175	SAMN27026946	1433796619	GEO	public	fastq,sra	gs,s3	s3.us-east-1,gs.US	Male	UC.I	SRX14640988	GSM5977744	Inactive	UC	Mild	Illumina HiSeq 2500	SINGLE	cDNA	TRANSCRIPTOMIC	Homo sapiens	ILLUMINA	Rectum	2022-09-30 03:00:00	GSM5977744	Biopsy	SRP354989	42
SRR18510777	RNA-Seq	100	3967664200	PRJNA797175	SAMN27026844	1648865569	GEO	public	fastq,sra	gs,s3	s3.us-east-1,gs.US	Female	CD.NonI	SRX14640989	GSM5977745	NA	CD	Mild	Illumina HiSeq 2500	SINGLE	cDNA	TRANSCRIPTOMIC	Homo sapiens	ILLUMINA	Ileum	2022-09-30 03:00:00	GSM5977745	Biopsy	SRP354989	57
SRR18510781	RNA-Seq	100	3640047600	PRJNA797175	SAMN27026799	1384613858	GEO	public	sra,fastq	gs,s3	s3.us-east-1,gs.US	Female	UC.NonI	SRX14640993	GSM5977749	Inactive	UC	Mild	Illumina HiSeq 2500	SINGLE	cDNA	TRANSCRIPTOMIC	Homo sapiens	ILLUMINA	Rectum	2022-09-30 03:00:00	GSM5977749	Biopsy	SRP354989	38
SRR18510783	RNA-Seq	100	3869938700	PRJNA797175	SAMN27026849	1624000145	GEO	public	fastq,sra	gs,s3	s3.us-east-1,gs.US	Male	CD.NonI	SRX14642618	GSM5977751	Inactive	CD	Inactive	Illumina HiSeq 2500	SINGLE	cDNA	TRANSCRIPTOMIC	Homo sapiens	ILLUMINA	Cecum	2022-09-30 03:00:00	GSM5977751	Biopsy	SRP354989	23
SRR18510784	RNA-Seq	100	4493136600	PRJNA797175	SAMN27026801	1766773219	GEO	public	sra,fastq	gs,s3	s3.us-east-1,gs.US	Female	UC.NonI	SRX14642619	GSM5977752	Inactive	UC	Severe	Illumina HiSeq 2500	SINGLE	cDNA	TRANSCRIPTOMIC	Homo sapiens	ILLUMINA	Ileum	2022-09-30 03:00:00	GSM5977752	Biopsy	SRP354989	54
SRR18510786	RNA-Seq	100	3845789600	PRJNA797175	SAMN27026803	1401686952	GEO	public	sra,fastq	s3,gs,ncbi	ncbi.public,gs.US,s3.us-east-1	Male	CD.NonI	SRX14642621	GSM5977754	Inactive	CD	Moderate	Illumina HiSeq 2500	SINGLE	cDNA	TRANSCRIPTOMIC	Homo sapiens	ILLUMINA	Cecum	2022-09-30 03:00:00	GSM5977754	Biopsy	SRP354989	70
SRR18510787	RNA-Seq	100	4074516800	PRJNA797175	SAMN27026804	1468065779	GEO	public	sra,fastq	s3,gs	s3.us-east-1,gs.US	Female	CD.I	SRX14642622	GSM5977755	Active	CD	Severe	Illumina HiSeq 2500	SINGLE	cDNA	TRANSCRIPTOMIC	Homo sapiens	ILLUMINA	Ileum	2022-09-30 03:00:00	GSM5977755	Biopsy	SRP354989	36
SRR18510791	RNA-Seq	100	4505936300	PRJNA797175	SAMN27026808	1613885512	GEO	public	sra,fastq	s3,gs	s3.us-east-1,gs.US	Male	CD.I	SRX14642626	GSM5977759	Active	CD	Severe	Illumina HiSeq 2500	SINGLE	cDNA	TRANSCRIPTOMIC	Homo sapiens	ILLUMINA	Rectum	2022-09-30 03:00:00	GSM5977759	Biopsy	SRP354989	27
SRR18510792	RNA-Seq	100	3848381900	PRJNA797175	SAMN27026809	1358970774	GEO	public	fastq,sra	s3,gs	gs.US,s3.us-east-1	Female	UC.I	SRX14642627	GSM5977760	Inactive	UC	Severe	Illumina HiSeq 2500	SINGLE	cDNA	TRANSCRIPTOMIC	Homo sapiens	ILLUMINA	LeftColon	2022-09-30 03:00:00	GSM5977760	Biopsy	SRP354989	61
SRR18510793	RNA-Seq	100	5226379400	PRJNA797175	SAMN27026810	1825048252	GEO	public	sra,fastq	gs,s3	gs.US,s3.us-east-1	Male	UC.I	SRX14642628	GSM5977761	Inactive	UC	Moderate	Illumina HiSeq 2500	SINGLE	cDNA	TRANSCRIPTOMIC	Homo sapiens	ILLUMINA	Sigmoid	2022-09-30 03:00:00	GSM5977761	Biopsy	SRP354989	55
SRR18510795	RNA-Seq	100	2675605900	PRJNA797175	SAMN27027314	1038036778	GEO	public	sra,fastq	gs,s3	gs.US,s3.us-east-1	Female	Control.NonI	SRX14640703	GSM5978275	NA	Control	NA	Illumina HiSeq 2500	SINGLE	cDNA	TRANSCRIPTOMIC	Homo sapiens	ILLUMINA	Rectum	2022-09-30 03:00:00	GSM5978275	Biopsy	SRP354989	57
SRR18510796	RNA-Seq	100	2809805400	PRJNA797175	SAMN27027316	1051031593	GEO	public	sra,fastq	gs,s3	gs.US,s3.us-east-1	Male	UC.I	SRX14640704	GSM5978276	Active	UC	Mild	Illumina HiSeq 2500	SINGLE	cDNA	TRANSCRIPTOMIC	Homo sapiens	ILLUMINA	Rectum	2022-09-30 03:00:00	GSM5978276	Biopsy	SRP354989	67
SRR18510799	RNA-Seq	100	3823180800	PRJNA797175	SAMN27027322	1326651646	GEO	public	fastq,sra	gs,s3	gs.US,s3.us-east-1	Female	UC.I	SRX14641140	GSM5978279	Inactive	UC	Mild	Illumina HiSeq 2500	SINGLE	cDNA	TRANSCRIPTOMIC	Homo sapiens	ILLUMINA	Rectum	2022-09-30 03:00:00	GSM5978279	Biopsy	SRP354989	53
SRR18510800	RNA-Seq	100	7307503700	PRJNA797175	SAMN27027323	2854178978	GEO	public	fastq,sra	gs,s3	gs.US,s3.us-east-1	Female	CD.NonI	SRX14641141	GSM5978280	Active	CD	Inactive	Illumina HiSeq 2500	SINGLE	cDNA	TRANSCRIPTOMIC	Homo sapiens	ILLUMINA	Ileum	2022-09-30 03:00:00	GSM5978280	Biopsy	SRP354989	26
SRR18510802	RNA-Seq	100	4221460700	PRJNA797175	SAMN27027327	1440691063	GEO	public	sra,fastq	s3,gs	gs.US,s3.us-east-1	Male	Control.NonI	SRX14641143	GSM5978282	NA	Control	NA	Illumina HiSeq 2500	SINGLE	cDNA	TRANSCRIPTOMIC	Homo sapiens	ILLUMINA	Ileum	2022-09-30 03:00:00	GSM5978282	Biopsy	SRP354989	64
SRR18510803	RNA-Seq	100	3642965700	PRJNA797175	SAMN27027330	1249419086	GEO	public	sra,fastq	gs,s3	s3.us-east-1,gs.US	Male	Control.NonI	SRX14641144	GSM5978283	NA	Control	NA	Illumina HiSeq 2500	SINGLE	cDNA	TRANSCRIPTOMIC	Homo sapiens	ILLUMINA	Rectum	2022-09-30 03:00:00	GSM5978283	Biopsy	SRP354989	64
SRR18510804	RNA-Seq	100	3868175400	PRJNA797175	SAMN27027338	1434628005	GEO	public	sra,fastq	gs,s3	gs.US,s3.us-east-1	Female	CD.NonI	SRX14641145	GSM5978284	Inactive	CD	Inactive	Illumina HiSeq 2500	SINGLE	cDNA	TRANSCRIPTOMIC	Homo sapiens	ILLUMINA	Ileum	2022-09-30 03:00:00	GSM5978284	Biopsy	SRP354989	52
SRR18510810	RNA-Seq	100	3526374500	PRJNA797175	SAMN27027336	1224430708	GEO	public	fastq,sra	gs,s3	gs.US,s3.us-east-1	Male	UC.I	SRX14641151	GSM5978290	Inactive	UC	Mild	Illumina HiSeq 2500	SINGLE	cDNA	TRANSCRIPTOMIC	Homo sapiens	ILLUMINA	Rectum	2022-09-30 03:00:00	GSM5978290	Biopsy	SRP354989	60
SRR18510812	RNA-Seq	100	3929228100	PRJNA797175	SAMN27027348	1399864457	GEO	public	fastq,sra	gs,s3	gs.US,s3.us-east-1	Male	CD.I	SRX14641153	GSM5978292	NA	CD	Moderate	Illumina HiSeq 2500	SINGLE	cDNA	TRANSCRIPTOMIC	Homo sapiens	ILLUMINA	Ileum	2022-09-30 03:00:00	GSM5978292	Biopsy	SRP354989	64
SRR18510814	RNA-Seq	100	2883223900	PRJNA797175	SAMN27027352	1216816547	GEO	public	sra,fastq	s3,gs	s3.us-east-1,gs.US	Male	CD.I	SRX14641155	GSM5978294	Inactive	CD	Inactive	Illumina HiSeq 2500	SINGLE	cDNA	TRANSCRIPTOMIC	Homo sapiens	ILLUMINA	Sigmoid	2022-09-30 03:00:00	GSM5978294	Biopsy	SRP354989	33
SRR18510815	RNA-Seq	100	3031778300	PRJNA797175	SAMN27027354	1217359224	GEO	public	sra,fastq	gs,s3	s3.us-east-1,gs.US	Male	CD.I	SRX14641156	GSM5978295	Inactive	CD	Mild	Illumina HiSeq 2500	SINGLE	cDNA	TRANSCRIPTOMIC	Homo sapiens	ILLUMINA	Ileum	2022-09-30 03:00:00	GSM5978295	Biopsy	SRP354989	21
SRR18510818	RNA-Seq	100	3337022300	PRJNA797175	SAMN27027359	1241781260	GEO	public	sra,fastq	gs,s3	s3.us-east-1,gs.US	Male	CD.NonI	SRX14641159	GSM5978298	Inactive	CD	Inactive	Illumina HiSeq 2500	SINGLE	cDNA	TRANSCRIPTOMIC	Homo sapiens	ILLUMINA	Ileum	2022-09-30 03:00:00	GSM5978298	Biopsy	SRP354989	40
SRR18510821	RNA-Seq	100	3590295200	PRJNA797175	SAMN27027363	1377811923	GEO	public	fastq,sra	gs,s3	gs.US,s3.us-east-1	Male	CD.I	SRX14641162	GSM5978301	NA	CD	Mild	Illumina HiSeq 2500	SINGLE	cDNA	TRANSCRIPTOMIC	Homo sapiens	ILLUMINA	Ileum	2022-09-30 03:00:00	GSM5978301	Biopsy	SRP354989	52
SRR18510823	RNA-Seq	100	4857587500	PRJNA797175	SAMN27027303	1781783806	GEO	public	fastq,sra	gs,s3	gs.US,s3.us-east-1	Male	UC.I	SRX14642162	GSM5978303	Inactive	UC	Mild	Illumina HiSeq 2500	SINGLE	cDNA	TRANSCRIPTOMIC	Homo sapiens	ILLUMINA	Rectum	2022-09-30 03:00:00	GSM5978303	Biopsy	SRP354989	27
SRR18510825	RNA-Seq	100	8316204300	PRJNA797175	SAMN27027307	3214037145	GEO	public	sra,fastq	s3,gs	s3.us-east-1,gs.US	Female	Control.NonI	SRX14642164	GSM5978305	NA	Control	NA	Illumina HiSeq 2500	SINGLE	cDNA	TRANSCRIPTOMIC	Homo sapiens	ILLUMINA	Cecum	2022-09-30 03:00:00	GSM5978305	Biopsy	SRP354989	52
SRR18510826	RNA-Seq	100	1520726200	PRJNA797175	SAMN27027277	595151095	GEO	public	sra,fastq	s3,gs	s3.us-east-1,gs.US	Female	CD.I	SRX14642165	GSM5978306	Inactive	CD	Mild	Illumina HiSeq 2500	SINGLE	cDNA	TRANSCRIPTOMIC	Homo sapiens	ILLUMINA	Ileum	2022-09-30 03:00:00	GSM5978306	Biopsy	SRP354989	23
SRR18510828	RNA-Seq	100	5482698100	PRJNA797175	SAMN27027280	1926104258	GEO	public	fastq,sra	s3,gs	gs.US,s3.us-east-1	Male	Control.NonI	SRX14642167	GSM5978308	NA	Control	NA	Illumina HiSeq 2500	SINGLE	cDNA	TRANSCRIPTOMIC	Homo sapiens	ILLUMINA	Rectum	2022-09-30 03:00:00	GSM5978308	Biopsy	SRP354989	60
SRR18510830	RNA-Seq	100	3165634900	PRJNA797175	SAMN27027284	1112219450	GEO	public	sra,fastq	gs,s3	s3.us-east-1,gs.US	Female	CD.I	SRX14642169	GSM5978310	Inactive	CD	Mild	Illumina HiSeq 2500	SINGLE	cDNA	TRANSCRIPTOMIC	Homo sapiens	ILLUMINA	Transverse	2022-09-30 03:00:00	GSM5978310	Biopsy	SRP354989	55
SRR18510832	RNA-Seq	100	4626977600	PRJNA797175	SAMN27027288	1610778379	GEO	public	sra,fastq	gs,s3	s3.us-east-1,gs.US	Male	Control.NonI	SRX14642171	GSM5978312	NA	Control	NA	Illumina HiSeq 2500	SINGLE	cDNA	TRANSCRIPTOMIC	Homo sapiens	ILLUMINA	Cecum	2022-09-30 03:00:00	GSM5978312	Biopsy	SRP354989	51
SRR18510836	RNA-Seq	100	2898348400	PRJNA797175	SAMN27027297	1061726191	GEO	public	fastq,sra	gs,s3	s3.us-east-1,gs.US	Male	UC.I	SRX14642175	GSM5978316	Inactive	UC	Moderate	Illumina HiSeq 2500	SINGLE	cDNA	TRANSCRIPTOMIC	Homo sapiens	ILLUMINA	LeftColon	2022-09-30 03:00:00	GSM5978316	Biopsy	SRP354989	59
SRR18510837	RNA-Seq	100	3690821700	PRJNA797175	SAMN27027299	1298671100	GEO	public	fastq,sra	gs,s3	gs.US,s3.us-east-1	Female	UC.I	SRX14642176	GSM5978317	Inactive	UC	Mild	Illumina HiSeq 2500	SINGLE	cDNA	TRANSCRIPTOMIC	Homo sapiens	ILLUMINA	Rectum	2022-09-30 03:00:00	GSM5978317	Biopsy	SRP354989	37
SRR18510840	RNA-Seq	100	4432256900	PRJNA797175	SAMN27027412	1912004297	GEO	public	fastq,sra	gs,s3	s3.us-east-1,gs.US	Male	CD.NonI	SRX14642179	GSM5978320	Inactive	CD	Inactive	Illumina HiSeq 2500	SINGLE	cDNA	TRANSCRIPTOMIC	Homo sapiens	ILLUMINA	Ileum	2022-09-30 03:00:00	GSM5978320	Biopsy	SRP354989	67
SRR18510842	RNA-Seq	100	3894338200	PRJNA797175	SAMN27027414	1442362844	GEO	public	fastq,sra	s3,gs	gs.US,s3.us-east-1	Male	CD.NonI	SRX14642181	GSM5978322	Inactive	CD	Inactive	Illumina HiSeq 2500	SINGLE	cDNA	TRANSCRIPTOMIC	Homo sapiens	ILLUMINA	Ileum	2022-09-30 03:00:00	GSM5978322	Biopsy	SRP354989	33
SRR18510844	RNA-Seq	100	4536452000	PRJNA797175	SAMN27027416	1544415992	GEO	public	sra,fastq	s3,gs,ncbi	s3.us-east-1,ncbi.public,gs.US	Male	CD.NonI	SRX14642183	GSM5978324	NA	CD	Mild	Illumina HiSeq 2500	SINGLE	cDNA	TRANSCRIPTOMIC	Homo sapiens	ILLUMINA	Ileum	2022-09-30 03:00:00	GSM5978324	Biopsy	SRP354989	30
SRR18510846	RNA-Seq	100	4800209200	PRJNA797175	SAMN27027418	1817775980	GEO	public	sra,fastq	s3,gs	gs.US,s3.us-east-1	Male	UC.NonI	SRX14641777	GSM5978326	Active	UC	Mild	Illumina HiSeq 2500	SINGLE	cDNA	TRANSCRIPTOMIC	Homo sapiens	ILLUMINA	Rectum	2022-09-30 03:00:00	GSM5978326	Biopsy	SRP354989	58
SRR18510848	RNA-Seq	100	3474333700	PRJNA797175	SAMN27027420	1309354635	GEO	public	fastq,sra	s3,gs	gs.US,s3.us-east-1	Male	Control.NonI	SRX14641779	GSM5978328	NA	Control	NA	Illumina HiSeq 2500	SINGLE	cDNA	TRANSCRIPTOMIC	Homo sapiens	ILLUMINA	Ileum	2022-09-30 03:00:00	GSM5978328	Biopsy	SRP354989	50
SRR18510850	RNA-Seq	100	5695816300	PRJNA797175	SAMN27027422	2364322706	GEO	public	sra,fastq	s3,gs	s3.us-east-1,gs.US	Male	UC.NonI	SRX14641781	GSM5978330	Inactive	UC	Inactive	Illumina HiSeq 2500	SINGLE	cDNA	TRANSCRIPTOMIC	Homo sapiens	ILLUMINA	Rectum	2022-09-30 03:00:00	GSM5978330	Biopsy	SRP354989	71
SRR18510852	RNA-Seq	100	4929442200	PRJNA797175	SAMN27027424	1739399213	GEO	public	sra,fastq	gs,s3	s3.us-east-1,gs.US	Female	Control.NonI	SRX14641783	GSM5978332	NA	Control	NA	Illumina HiSeq 2500	SINGLE	cDNA	TRANSCRIPTOMIC	Homo sapiens	ILLUMINA	Ileum	2022-09-30 03:00:00	GSM5978332	Biopsy	SRP354989	34
SRR18510855	RNA-Seq	100	3739638400	PRJNA797175	SAMN27027427	1407254580	GEO	public	sra,fastq	gs,s3	gs.US,s3.us-east-1	Male	UC.NonI	SRX14641786	GSM5978335	Inactive	UC	Inactive	Illumina HiSeq 2500	SINGLE	cDNA	TRANSCRIPTOMIC	Homo sapiens	ILLUMINA	Rectum	2022-09-30 03:00:00	GSM5978335	Biopsy	SRP354989	33
SRR18510856	RNA-Seq	100	4453151800	PRJNA797175	SAMN27027428	1849570863	GEO	public	fastq,sra	s3,gs	gs.US,s3.us-east-1	Male	Control.NonI	SRX14641787	GSM5978336	NA	Control	NA	Illumina HiSeq 2500	SINGLE	cDNA	TRANSCRIPTOMIC	Homo sapiens	ILLUMINA	Cecum	2022-09-30 03:00:00	GSM5978336	Biopsy	SRP354989	52
SRR18510858	RNA-Seq	100	4051859800	PRJNA797175	SAMN27027430	1423297483	GEO	public	sra,fastq	gs,s3	s3.us-east-1,gs.US	Female	Control.NonI	SRX14641789	GSM5978338	NA	Control	NA	Illumina HiSeq 2500	SINGLE	cDNA	TRANSCRIPTOMIC	Homo sapiens	ILLUMINA	Rectum	2022-09-30 03:00:00	GSM5978338	Biopsy	SRP354989	62
SRR18510859	RNA-Seq	100	8634197500	PRJNA797175	SAMN27027431	2817418623	GEO	public	fastq,sra	gs,s3	gs.US,s3.us-east-1	Male	UC.NonI	SRX14641790	GSM5978339	Inactive	UC	Inactive	Illumina HiSeq 2500	SINGLE	cDNA	TRANSCRIPTOMIC	Homo sapiens	ILLUMINA	Cecum	2022-09-30 03:00:00	GSM5978339	Biopsy	SRP354989	66
SRR18510861	RNA-Seq	100	4598751600	PRJNA797175	SAMN27027433	1637331563	GEO	public	fastq,sra	s3,gs	s3.us-east-1,gs.US	Male	Control.NonI	SRX14641792	GSM5978341	NA	Control	NA	Illumina HiSeq 2500	SINGLE	cDNA	TRANSCRIPTOMIC	Homo sapiens	ILLUMINA	Ileum	2022-09-30 03:00:00	GSM5978341	Biopsy	SRP354989	55
SRR18510863	RNA-Seq	100	1991059200	PRJNA797175	SAMN27027435	699882052	GEO	public	sra,fastq	gs,s3	gs.US,s3.us-east-1	Female	CD.I	SRX14641794	GSM5978343	NA	CD	Moderate	Illumina HiSeq 2500	SINGLE	cDNA	TRANSCRIPTOMIC	Homo sapiens	ILLUMINA	Ileum	2022-09-30 03:00:00	GSM5978343	Biopsy	SRP354989	70
SRR18510866	RNA-Seq	100	3104172100	PRJNA797175	SAMN27027443	1144397787	GEO	public	sra,fastq	s3,gs	s3.us-east-1,gs.US	Male	UC.NonI	SRX14641797	GSM5978346	Inactive	UC	Inactive	Illumina HiSeq 2500	SINGLE	cDNA	TRANSCRIPTOMIC	Homo sapiens	ILLUMINA	Rectum	2022-09-30 03:00:00	GSM5978346	Biopsy	SRP354989	66
SRR18510867	RNA-Seq	100	2853573300	PRJNA797175	SAMN27027444	1135443280	GEO	public	fastq,sra	s3,gs	s3.us-east-1,gs.US	Male	UC.NonI	SRX14641798	GSM5978347	Inactive	UC	Inactive	Illumina HiSeq 2500	SINGLE	cDNA	TRANSCRIPTOMIC	Homo sapiens	ILLUMINA	Rectum	2022-09-30 03:00:00	GSM5978347	Biopsy	SRP354989	53
SRR18510869	RNA-Seq	100	4556919500	PRJNA797175	SAMN27027439	1611563774	GEO	public	sra,fastq	gs,s3	gs.US,s3.us-east-1	Female	CD.I	SRX14641800	GSM5978349	Active	CD	Moderate	Illumina HiSeq 2500	SINGLE	cDNA	TRANSCRIPTOMIC	Homo sapiens	ILLUMINA	Ileum	2022-09-30 03:00:00	GSM5978349	Biopsy	SRP354989	40
SRR18510873	RNA-Seq	100	3502750800	PRJNA797175	SAMN27027445	1285652769	GEO	public	fastq,sra	gs,s3	s3.us-east-1,gs.US	Female	UC.I	SRX14640709	GSM5978353	Inactive	UC	Mild	Illumina HiSeq 2500	SINGLE	cDNA	TRANSCRIPTOMIC	Homo sapiens	ILLUMINA	Cecum	2022-09-30 03:00:00	GSM5978353	Biopsy	SRP354989	51
SRR18510875	RNA-Seq	100	6621144200	PRJNA797175	SAMN27027447	2787413648	GEO	public	sra,fastq	s3,gs	gs.US,s3.us-east-1	Male	Control.NonI	SRX14640711	GSM5978355	NA	Control	NA	Illumina HiSeq 2500	SINGLE	cDNA	TRANSCRIPTOMIC	Homo sapiens	ILLUMINA	Ileum	2022-09-30 03:00:00	GSM5978355	Biopsy	SRP354989	48
SRR18510877	RNA-Seq	100	3619601200	PRJNA797175	SAMN27027652	1324165581	GEO	public	fastq,sra	gs,s3	s3.us-east-1,gs.US	Male	CD.I	SRX14640713	GSM5978357	Inactive	CD	Moderate	Illumina HiSeq 2500	SINGLE	cDNA	TRANSCRIPTOMIC	Homo sapiens	ILLUMINA	Ileum	2022-09-30 03:00:00	GSM5978357	Biopsy	SRP354989	57
SRR18510878	RNA-Seq	100	3964662600	PRJNA797175	SAMN27027653	1448897476	GEO	public	sra,fastq	s3,gs	s3.us-east-1,gs.US	Female	Control.NonI	SRX14640714	GSM5978358	NA	Control	NA	Illumina HiSeq 2500	SINGLE	cDNA	TRANSCRIPTOMIC	Homo sapiens	ILLUMINA	Cecum	2022-09-30 03:00:00	GSM5978358	Biopsy	SRP354989	64
SRR18510880	RNA-Seq	100	4266363800	PRJNA797175	SAMN27027655	1465642292	GEO	public	fastq,sra	s3,gs	s3.us-east-1,gs.US	Female	CD.NonI	SRX14640716	GSM5978360	NA	CD	Inactive	Illumina HiSeq 2500	SINGLE	cDNA	TRANSCRIPTOMIC	Homo sapiens	ILLUMINA	Cecum	2022-09-30 03:00:00	GSM5978360	Biopsy	SRP354989	29
SRR18510882	RNA-Seq	100	8021294900	PRJNA797175	SAMN27027657	2912371371	GEO	public	sra,fastq	s3,gs	gs.US,s3.us-east-1	Male	Control.NonI	SRX14640718	GSM5978362	NA	Control	NA	Illumina HiSeq 2500	SINGLE	cDNA	TRANSCRIPTOMIC	Homo sapiens	ILLUMINA	RightColon	2022-09-30 03:00:00	GSM5978362	Biopsy	SRP354989	53
SRR18510884	RNA-Seq	100	4742085100	PRJNA797175	SAMN27027659	1647990604	GEO	public	fastq,sra	gs,s3	gs.US,s3.us-east-1	Female	CD.I	SRX14640720	GSM5978364	Inactive	CD	Mild	Illumina HiSeq 2500	SINGLE	cDNA	TRANSCRIPTOMIC	Homo sapiens	ILLUMINA	Ileum	2022-09-30 03:00:00	GSM5978364	Biopsy	SRP354989	49
SRR18510887	RNA-Seq	100	6047810200	PRJNA797175	SAMN27027662	2082744056	GEO	public	sra,fastq	ncbi,gs,s3	s3.us-east-1,gs.US,ncbi.public	Female	UC.I	SRX14640723	GSM5978367	Inactive	UC	Mild	Illumina HiSeq 2500	SINGLE	cDNA	TRANSCRIPTOMIC	Homo sapiens	ILLUMINA	RightColon	2022-09-30 03:00:00	GSM5978367	Biopsy	SRP354989	37
SRR18510890	RNA-Seq	100	4291731200	PRJNA797175	SAMN27027665	1549514434	GEO	public	sra,fastq	s3,gs	gs.US,s3.us-east-1	Female	UC.NonI	SRX14640726	GSM5978370	Inactive	UC	Inactive	Illumina HiSeq 2500	SINGLE	cDNA	TRANSCRIPTOMIC	Homo sapiens	ILLUMINA	Rectum	2022-09-30 03:00:00	GSM5978370	Biopsy	SRP354989	61
SRR18510891	RNA-Seq	100	5325684500	PRJNA797175	SAMN27027666	1859122061	GEO	public	sra,fastq	gs,s3	gs.US,s3.us-east-1	Female	Control.NonI	SRX14640727	GSM5978371	NA	Control	NA	Illumina HiSeq 2500	SINGLE	cDNA	TRANSCRIPTOMIC	Homo sapiens	ILLUMINA	Rectum	2022-09-30 03:00:00	GSM5978371	Biopsy	SRP354989	41
SRR18510892	RNA-Seq	100	6270756400	PRJNA797175	SAMN27027667	2910504906	GEO	public	sra,fastq	gs,s3	s3.us-east-1,gs.US	Female	CD.NonI	SRX14640728	GSM5978372	Inactive	CD	Mild	Illumina HiSeq 2500	SINGLE	cDNA	TRANSCRIPTOMIC	Homo sapiens	ILLUMINA	Rectum	2022-09-30 03:00:00	GSM5978372	Biopsy	SRP354989	45
SRR18510893	RNA-Seq	100	5091353500	PRJNA797175	SAMN27027668	1777031869	GEO	public	sra,fastq	s3,ncbi,gs	gs.US,ncbi.public,s3.us-east-1	Female	Control.NonI	SRX14640729	GSM5978373	NA	Control	NA	Illumina HiSeq 2500	SINGLE	cDNA	TRANSCRIPTOMIC	Homo sapiens	ILLUMINA	Cecum	2022-09-30 03:00:00	GSM5978373	Biopsy	SRP354989	24
SRR18510895	RNA-Seq	100	5343472900	PRJNA797175	SAMN27027670	1887128950	GEO	public	sra,fastq	s3,gs	s3.us-east-1,gs.US	Male	UC.I	SRX14641164	GSM5978375	Inactive	UC	Mild	Illumina HiSeq 2500	SINGLE	cDNA	TRANSCRIPTOMIC	Homo sapiens	ILLUMINA	Rectum	2022-09-30 03:00:00	GSM5978375	Biopsy	SRP354989	33
SRR18510897	RNA-Seq	100	5750785700	PRJNA797175	SAMN27027672	2308433423	GEO	public	fastq,sra	gs,s3	s3.us-east-1,gs.US	Male	Control.NonI	SRX14641166	GSM5978377	NA	Control	NA	Illumina HiSeq 2500	SINGLE	cDNA	TRANSCRIPTOMIC	Homo sapiens	ILLUMINA	Ileum	2022-09-30 03:00:00	GSM5978377	Biopsy	SRP354989	58
SRR18510899	RNA-Seq	100	4822939600	PRJNA797175	SAMN27027541	1887905333	GEO	public	sra,fastq	s3,gs	gs.US,s3.us-east-1	Female	Control.NonI	SRX14641168	GSM5978379	NA	Control	NA	Illumina HiSeq 2500	SINGLE	cDNA	TRANSCRIPTOMIC	Homo sapiens	ILLUMINA	Ileum	2022-09-30 03:00:00	GSM5978379	Biopsy	SRP354989	50
SRR18510901	RNA-Seq	100	3330304300	PRJNA797175	SAMN27027543	1257143886	GEO	public	fastq,sra	s3,gs,ncbi	s3.us-east-1,ncbi.public,gs.US	Female	Control.NonI	SRX14641170	GSM5978381	NA	Control	NA	Illumina HiSeq 2500	SINGLE	cDNA	TRANSCRIPTOMIC	Homo sapiens	ILLUMINA	RightColon	2022-09-30 03:00:00	GSM5978381	Biopsy	SRP354989	59
SRR18510903	RNA-Seq	100	3972722700	PRJNA797175	SAMN27027545	1332124483	GEO	public	sra,fastq	gs,s3	s3.us-east-1,gs.US	Male	UC.NonI	SRX14641172	GSM5978383	Inactive	UC	Inactive	Illumina HiSeq 2500	SINGLE	cDNA	TRANSCRIPTOMIC	Homo sapiens	ILLUMINA	Rectum	2022-09-30 03:00:00	GSM5978383	Biopsy	SRP354989	56
SRR18510904	RNA-Seq	100	4043122600	PRJNA797175	SAMN27027546	1375742087	GEO	public	fastq,sra	gs,s3	s3.us-east-1,gs.US	Female	Control.NonI	SRX14641173	GSM5978384	NA	Control	NA	Illumina HiSeq 2500	SINGLE	cDNA	TRANSCRIPTOMIC	Homo sapiens	ILLUMINA	Rectum	2022-09-30 03:00:00	GSM5978384	Biopsy	SRP354989	44
SRR18510905	RNA-Seq	100	2955627300	PRJNA797175	SAMN27027547	1070417168	GEO	public	fastq,sra	s3,gs	s3.us-east-1,gs.US	Male	UC.I	SRX14641174	GSM5978385	Inactive	UC	Mild	Illumina HiSeq 2500	SINGLE	cDNA	TRANSCRIPTOMIC	Homo sapiens	ILLUMINA	Rectum	2022-09-30 03:00:00	GSM5978385	Biopsy	SRP354989	82
SRR18510907	RNA-Seq	100	3971801300	PRJNA797175	SAMN27027549	1472529379	GEO	public	sra,fastq	s3,gs	s3.us-east-1,gs.US	Female	CD.NonI	SRX14641176	GSM5978387	Inactive	CD	Mild	Illumina HiSeq 2500	SINGLE	cDNA	TRANSCRIPTOMIC	Homo sapiens	ILLUMINA	Rectum	2022-09-30 03:00:00	GSM5978387	Biopsy	SRP354989	68
SRR18510908	RNA-Seq	100	3940307600	PRJNA797175	SAMN27027550	1482008906	GEO	public	fastq,sra	s3,gs	s3.us-east-1,gs.US	Male	CD.I	SRX14641177	GSM5978388	Inactive	CD	Mild	Illumina HiSeq 2500	SINGLE	cDNA	TRANSCRIPTOMIC	Homo sapiens	ILLUMINA	Rectum	2022-09-30 03:00:00	GSM5978388	Biopsy	SRP354989	29
SRR18510910	RNA-Seq	100	2830039900	PRJNA797175	SAMN27027552	1227403674	GEO	public	sra,fastq	gs,s3	gs.US,s3.us-east-1	Male	UC.I	SRX14641179	GSM5978390	Inactive	UC	Mild	Illumina HiSeq 2500	SINGLE	cDNA	TRANSCRIPTOMIC	Homo sapiens	ILLUMINA	LeftColon	2022-09-30 03:00:00	GSM5978390	Biopsy	SRP354989	33
SRR18510913	RNA-Seq	100	2997560800	PRJNA797175	SAMN27027555	1159623336	GEO	public	sra,fastq	s3,gs	gs.US,s3.us-east-1	Male	Control.NonI	SRX14641182	GSM5978393	NA	Control	NA	Illumina HiSeq 2500	SINGLE	cDNA	TRANSCRIPTOMIC	Homo sapiens	ILLUMINA	Ileum	2022-09-30 03:00:00	GSM5978393	Biopsy	SRP354989	45
SRR18510915	RNA-Seq	100	3355618600	PRJNA797175	SAMN27027557	1255139011	GEO	public	sra,fastq	s3,gs	gs.US,s3.us-east-1	Female	CD.NonI	SRX14641184	GSM5978395	Inactive	CD	Moderate	Illumina HiSeq 2500	SINGLE	cDNA	TRANSCRIPTOMIC	Homo sapiens	ILLUMINA	Rectum	2022-09-30 03:00:00	GSM5978395	Biopsy	SRP354989	50
SRR18510918	RNA-Seq	100	4140705400	PRJNA797175	SAMN27027560	1471871625	GEO	public	fastq,sra	s3,gs	s3.us-east-1,gs.US	Male	UC.I	SRX14642185	GSM5978398	Active	UC	Mild	Illumina HiSeq 2500	SINGLE	cDNA	TRANSCRIPTOMIC	Homo sapiens	ILLUMINA	Rectum	2022-09-30 03:00:00	GSM5978398	Biopsy	SRP354989	61
SRR18510920	RNA-Seq	100	2738826500	PRJNA797175	SAMN27027562	1025891393	GEO	public	fastq,sra	s3,gs	gs.US,s3.us-east-1	Male	CD.I	SRX14642187	GSM5978400	Active	CD	Mild	Illumina HiSeq 2500	SINGLE	cDNA	TRANSCRIPTOMIC	Homo sapiens	ILLUMINA	Ileum	2022-09-30 03:00:00	GSM5978400	Biopsy	SRP354989	23
SRR18510921	RNA-Seq	100	3414657800	PRJNA797175	SAMN27027563	1226003817	GEO	public	fastq,sra	s3,gs	s3.us-east-1,gs.US	Male	Control.NonI	SRX14642188	GSM5978401	NA	Control	NA	Illumina HiSeq 2500	SINGLE	cDNA	TRANSCRIPTOMIC	Homo sapiens	ILLUMINA	Ileum	2022-09-30 03:00:00	GSM5978401	Biopsy	SRP354989	51
SRR18510922	RNA-Seq	100	3911180100	PRJNA797175	SAMN27027564	1369409065	GEO	public	sra,fastq	gs,s3	gs.US,s3.us-east-1	Male	CD.NonI	SRX14642189	GSM5978402	Active	CD	Mild	Illumina HiSeq 2500	SINGLE	cDNA	TRANSCRIPTOMIC	Homo sapiens	ILLUMINA	Ileum	2022-09-30 03:00:00	GSM5978402	Biopsy	SRP354989	55
SRR18510923	RNA-Seq	100	3647645200	PRJNA797175	SAMN27027608	1554151277	GEO	public	sra,fastq	gs,s3	gs.US,s3.us-east-1	Female	UC.I	SRX14641838	GSM5978532	Inactive	UC	Inactive	Illumina HiSeq 2500	SINGLE	cDNA	TRANSCRIPTOMIC	Homo sapiens	ILLUMINA	Rectum	2022-09-30 03:00:00	GSM5978532	Biopsy	SRP354989	55
SRR18510926	RNA-Seq	100	4081863600	PRJNA797175	SAMN27027776	1411286933	GEO	public	sra,fastq	gs,s3	s3.us-east-1,gs.US	Male	CD.I	SRX14641841	GSM5978535	Active	CD	Severe	Illumina HiSeq 2500	SINGLE	cDNA	TRANSCRIPTOMIC	Homo sapiens	ILLUMINA	Ileum	2022-09-30 03:00:00	GSM5978535	Biopsy	SRP354989	34
SRR18510927	RNA-Seq	100	6693550500	PRJNA797175	SAMN27027777	2890472609	GEO	public	fastq,sra	s3,gs	s3.us-east-1,gs.US	Male	CD.NonI	SRX14641842	GSM5978536	NA	CD	Inactive	Illumina HiSeq 2500	SINGLE	cDNA	TRANSCRIPTOMIC	Homo sapiens	ILLUMINA	Rectum	2022-09-30 03:00:00	GSM5978536	Biopsy	SRP354989	45
SRR18510928	RNA-Seq	100	4927456800	PRJNA797175	SAMN27027778	1715189471	GEO	public	sra,fastq	s3,gs	gs.US,s3.us-east-1	Male	Control.NonI	SRX14641843	GSM5978537	NA	Control	NA	Illumina HiSeq 2500	SINGLE	cDNA	TRANSCRIPTOMIC	Homo sapiens	ILLUMINA	Cecum	2022-09-30 03:00:00	GSM5978537	Biopsy	SRP354989	71
SRR18510931	RNA-Seq	100	3664416600	PRJNA797175	SAMN27027781	1256579781	GEO	public	fastq,sra	s3,gs	s3.us-east-1,gs.US	Female	Control.NonI	SRX14641846	GSM5978540	NA	Control	NA	Illumina HiSeq 2500	SINGLE	cDNA	TRANSCRIPTOMIC	Homo sapiens	ILLUMINA	Rectum	2022-09-30 03:00:00	GSM5978540	Biopsy	SRP354989	56
SRR18510932	RNA-Seq	100	2776157200	PRJNA797175	SAMN27027782	1035013009	GEO	public	sra,fastq	s3,gs	s3.us-east-1,gs.US	Female	CD.I	SRX14641847	GSM5978541	NA	CD	Moderate	Illumina HiSeq 2500	SINGLE	cDNA	TRANSCRIPTOMIC	Homo sapiens	ILLUMINA	Ileum	2022-09-30 03:00:00	GSM5978541	Biopsy	SRP354989	67
SRR18510935	RNA-Seq	100	3759952400	PRJNA797175	SAMN27027785	1378254101	GEO	public	fastq,sra	s3,gs	gs.US,s3.us-east-1	Female	Control.NonI	SRX14640755	GSM5978544	NA	Control	NA	Illumina HiSeq 2500	SINGLE	cDNA	TRANSCRIPTOMIC	Homo sapiens	ILLUMINA	Cecum	2022-09-30 03:00:00	GSM5978544	Biopsy	SRP354989	50
SRR18510937	RNA-Seq	100	5635028700	PRJNA797175	SAMN27027817	1971768515	GEO	public	sra,fastq	s3,gs	s3.us-east-1,gs.US	Female	UC.I	SRX14640757	GSM5978546	Inactive	UC	Inactive	Illumina HiSeq 2500	SINGLE	cDNA	TRANSCRIPTOMIC	Homo sapiens	ILLUMINA	Rectum	2022-09-30 03:00:00	GSM5978546	Biopsy	SRP354989	44
SRR18510939	RNA-Seq	100	3611756800	PRJNA797175	SAMN27027821	1267111032	GEO	public	fastq,sra	s3,gs	gs.US,s3.us-east-1	Male	CD.I	SRX14640759	GSM5978548	NA	CD	Mild	Illumina HiSeq 2500	SINGLE	cDNA	TRANSCRIPTOMIC	Homo sapiens	ILLUMINA	Ileum	2022-09-30 03:00:00	GSM5978548	Biopsy	SRP354989	65
SRR18510942	RNA-Seq	100	4531493800	PRJNA797175	SAMN27027826	1614883974	GEO	public	fastq,sra	gs,s3	s3.us-east-1,gs.US	Male	UC.NonI	SRX14640762	GSM5978551	Inactive	UC	Inactive	Illumina HiSeq 2500	SINGLE	cDNA	TRANSCRIPTOMIC	Homo sapiens	ILLUMINA	Rectum	2022-09-30 03:00:00	GSM5978551	Biopsy	SRP354989	24
SRR18510944	RNA-Seq	100	2473716200	PRJNA797175	SAMN27027830	1138551837	GEO	public	fastq,sra	gs,s3	s3.us-east-1,gs.US	Female	Control.NonI	SRX14640764	GSM5978553	NA	Control	NA	Illumina HiSeq 2500	SINGLE	cDNA	TRANSCRIPTOMIC	Homo sapiens	ILLUMINA	Ileum	2022-09-30 03:00:00	GSM5978553	Biopsy	SRP354989	54
SRR18510946	RNA-Seq	100	3721429500	PRJNA797175	SAMN27027834	1392000413	GEO	public	fastq,sra	s3,gs	s3.us-east-1,gs.US	Female	UC.I	SRX14640766	GSM5978555	Inactive	UC	Mild	Illumina HiSeq 2500	SINGLE	cDNA	TRANSCRIPTOMIC	Homo sapiens	ILLUMINA	Rectum	2022-09-30 03:00:00	GSM5978555	Biopsy	SRP354989	23
SRR18510949	RNA-Seq	100	2257193400	PRJNA797175	SAMN27027848	862072139	GEO	public	fastq,sra	gs,s3	gs.US,s3.us-east-1	Male	CD.I	SRX14640769	GSM5978558	NA	CD	Mild	Illumina HiSeq 2500	SINGLE	cDNA	TRANSCRIPTOMIC	Homo sapiens	ILLUMINA	Ileum	2022-09-30 03:00:00	GSM5978558	Biopsy	SRP354989	57
SRR18510951	RNA-Seq	100	5933051300	PRJNA797175	SAMN27027838	2371474300	GEO	public	fastq,sra	gs,s3	gs.US,s3.us-east-1	Male	Control.NonI	SRX14640771	GSM5978560	NA	Control	NA	Illumina HiSeq 2500	SINGLE	cDNA	TRANSCRIPTOMIC	Homo sapiens	ILLUMINA	Cecum	2022-09-30 03:00:00	GSM5978560	Biopsy	SRP354989	64
SRR18510953	RNA-Seq	100	3617921800	PRJNA797175	SAMN27027849	1337318738	GEO	public	sra,fastq	gs,s3	gs.US,s3.us-east-1	Male	Control.NonI	SRX14640773	GSM5978562	NA	Control	NA	Illumina HiSeq 2500	SINGLE	cDNA	TRANSCRIPTOMIC	Homo sapiens	ILLUMINA	Rectum	2022-09-30 03:00:00	GSM5978562	Biopsy	SRP354989	51
SRR18510954	RNA-Seq	100	3437724700	PRJNA797175	SAMN27027850	1332232917	GEO	public	sra,fastq	s3,gs	gs.US,s3.us-east-1	Male	Control.NonI	SRX14640774	GSM5978563	NA	Control	NA	Illumina HiSeq 2500	SINGLE	cDNA	TRANSCRIPTOMIC	Homo sapiens	ILLUMINA	Rectum	2022-09-30 03:00:00	GSM5978563	Biopsy	SRP354989	59
SRR18510957	RNA-Seq	100	3085203600	PRJNA797175	SAMN27027856	1172736046	GEO	public	fastq,sra	gs,s3	gs.US,s3.us-east-1	Female	UC.I	SRX14640777	GSM5978566	Inactive	UC	Mild	Illumina HiSeq 2500	SINGLE	cDNA	TRANSCRIPTOMIC	Homo sapiens	ILLUMINA	Rectum	2022-09-30 03:00:00	GSM5978566	Biopsy	SRP354989	56
SRR18510958	RNA-Seq	100	5230564200	PRJNA797175	SAMN27027858	1854646282	GEO	public	fastq,sra	gs,s3	gs.US,s3.us-east-1	Female	Control.NonI	SRX14641211	GSM5978567	NA	Control	NA	Illumina HiSeq 2500	SINGLE	cDNA	TRANSCRIPTOMIC	Homo sapiens	ILLUMINA	Ileum	2022-09-30 03:00:00	GSM5978567	Biopsy	SRP354989	54
SRR18510961	RNA-Seq	100	3790697800	PRJNA797175	SAMN27027864	1424697104	GEO	public	fastq,sra	gs,s3	gs.US,s3.us-east-1	Female	Control.NonI	SRX14641214	GSM5978570	NA	Control	NA	Illumina HiSeq 2500	SINGLE	cDNA	TRANSCRIPTOMIC	Homo sapiens	ILLUMINA	Rectum	2022-09-30 03:00:00	GSM5978570	Biopsy	SRP354989	52
SRR18510964	RNA-Seq	100	3304542800	PRJNA797175	SAMN27027737	1149148558	GEO	public	sra,fastq	s3,gs	gs.US,s3.us-east-1	Male	CD.I	SRX14641217	GSM5978573	Inactive	CD	Moderate	Illumina HiSeq 2500	SINGLE	cDNA	TRANSCRIPTOMIC	Homo sapiens	ILLUMINA	Sigmoid	2022-09-30 03:00:00	GSM5978573	Biopsy	SRP354989	26
SRR18510966	RNA-Seq	100	4631213700	PRJNA797175	SAMN27027739	1605898503	GEO	public	fastq,sra	s3,gs	gs.US,s3.us-east-1	Male	Control.NonI	SRX14641219	GSM5978575	NA	Control	NA	Illumina HiSeq 2500	SINGLE	cDNA	TRANSCRIPTOMIC	Homo sapiens	ILLUMINA	Ileum	2022-09-30 03:00:00	GSM5978575	Biopsy	SRP354989	53
SRR18510968	RNA-Seq	100	5014449900	PRJNA797175	SAMN27027741	1750062012	GEO	public	sra,fastq	gs,s3	gs.US,s3.us-east-1	Female	Control.NonI	SRX14641221	GSM5978577	NA	Control	NA	Illumina HiSeq 2500	SINGLE	cDNA	TRANSCRIPTOMIC	Homo sapiens	ILLUMINA	Rectum	2022-09-30 03:00:00	GSM5978577	Biopsy	SRP354989	64
SRR18510969	RNA-Seq	100	4380680200	PRJNA797175	SAMN27027742	1733257442	GEO	public	fastq,sra	ncbi,gs,s3	ncbi.public,s3.us-east-1,gs.US	Male	CD.I	SRX14641222	GSM5978578	NA	CD	Inactive	Illumina HiSeq 2500	SINGLE	cDNA	TRANSCRIPTOMIC	Homo sapiens	ILLUMINA	Ileum	2022-09-30 03:00:00	GSM5978578	Biopsy	SRP354989	30
SRR18510971	RNA-Seq	100	4051341100	PRJNA797175	SAMN27027744	1696814163	GEO	public	sra,fastq	s3,gs	gs.US,s3.us-east-1	Female	Control.NonI	SRX14641224	GSM5978580	NA	Control	NA	Illumina HiSeq 2500	SINGLE	cDNA	TRANSCRIPTOMIC	Homo sapiens	ILLUMINA	Transverse	2022-09-30 03:00:00	GSM5978580	Biopsy	SRP354989	65
SRR18510973	RNA-Seq	100	3106052300	PRJNA797175	SAMN27027746	1145021284	GEO	public	sra,fastq	s3,gs	gs.US,s3.us-east-1	Male	UC.NonI	SRX14641226	GSM5978582	Inactive	UC	Mild	Illumina HiSeq 2500	SINGLE	cDNA	TRANSCRIPTOMIC	Homo sapiens	ILLUMINA	Ileum	2022-09-30 03:00:00	GSM5978582	Biopsy	SRP354989	62
SRR18510975	RNA-Seq	100	3332563700	PRJNA797175	SAMN27027749	1299736772	GEO	public	sra,fastq	gs,s3	gs.US,s3.us-east-1	Female	CD.I	SRX14641228	GSM5978584	Inactive	CD	Severe	Illumina HiSeq 2500	SINGLE	cDNA	TRANSCRIPTOMIC	Homo sapiens	ILLUMINA	Ileum	2022-09-30 03:00:00	GSM5978584	Biopsy	SRP354989	59
SRR18510977	RNA-Seq	106	3730031324	PRJNA797175	SAMN27027751	1471278739	GEO	public	sra,fastq	gs,s3	s3.us-east-1,gs.US	Male	CD.I	SRX14641230	GSM5978586	Inactive	CD	Mild	Illumina HiSeq 2500	SINGLE	cDNA	TRANSCRIPTOMIC	Homo sapiens	ILLUMINA	Cecum	2022-09-30 03:00:00	GSM5978586	Biopsy	SRP354989	42
SRR18510980	RNA-Seq	100	3763725700	PRJNA797175	SAMN27027747	1304403277	GEO	public	fastq,sra	gs,s3	gs.US,s3.us-east-1	Female	UC.I	SRX14641233	GSM5978589	Inactive	UC	Inactive	Illumina HiSeq 2500	SINGLE	cDNA	TRANSCRIPTOMIC	Homo sapiens	ILLUMINA	Rectum	2022-09-30 03:00:00	GSM5978589	Biopsy	SRP354989	27
SRR18510981	RNA-Seq	100	5693788900	PRJNA797175	SAMN27027754	1995941541	GEO	public	fastq,sra	s3,gs	s3.us-east-1,gs.US	Female	CD.I	SRX14641234	GSM5978590	Inactive	CD	Mild	Illumina HiSeq 2500	SINGLE	cDNA	TRANSCRIPTOMIC	Homo sapiens	ILLUMINA	Ileum	2022-09-30 03:00:00	GSM5978590	Biopsy	SRP354989	70
SRR18510984	RNA-Seq	100	2948680000	PRJNA797175	SAMN27027757	1116275709	GEO	public	sra,fastq	s3,gs	gs.US,s3.us-east-1	Male	CD.NonI	SRX14642235	GSM5978593	Inactive	CD	Inactive	Illumina HiSeq 2500	SINGLE	cDNA	TRANSCRIPTOMIC	Homo sapiens	ILLUMINA	Ileum	2022-09-30 03:00:00	GSM5978593	Biopsy	SRP354989	52
SRR18510985	RNA-Seq	100	1828971300	PRJNA797175	SAMN27027758	733181022	GEO	public	fastq,sra	s3,gs	s3.us-east-1,gs.US	Female	Control.NonI	SRX14642236	GSM5978594	NA	Control	NA	Illumina HiSeq 2500	SINGLE	cDNA	TRANSCRIPTOMIC	Homo sapiens	ILLUMINA	Rectum	2022-09-30 03:00:00	GSM5978594	Biopsy	SRP354989	57
SRR18510987	RNA-Seq	100	4458738000	PRJNA797175	SAMN27027760	1521204427	GEO	public	sra,fastq	s3,gs,ncbi	ncbi.public,gs.US,s3.us-east-1	Male	CD.NonI	SRX14642238	GSM5978596	NA	CD	Inactive	Illumina HiSeq 2500	SINGLE	cDNA	TRANSCRIPTOMIC	Homo sapiens	ILLUMINA	Ileum	2022-09-30 03:00:00	GSM5978596	Biopsy	SRP354989	63
SRR18510989	RNA-Seq	100	4134629800	PRJNA797175	SAMN27027762	1488294101	GEO	public	fastq,sra	gs,s3	gs.US,s3.us-east-1	Female	UC.I	SRX14642240	GSM5978598	Active	UC	Mild	Illumina HiSeq 2500	SINGLE	cDNA	TRANSCRIPTOMIC	Homo sapiens	ILLUMINA	Rectum	2022-09-30 03:00:00	GSM5978598	Biopsy	SRP354989	33
SRR18510991	RNA-Seq	100	4823089700	PRJNA797175	SAMN27027764	1679181463	GEO	public	fastq,sra	gs,s3	gs.US,s3.us-east-1	Female	CD.NonI	SRX14642242	GSM5978600	Inactive	CD	Inactive	Illumina HiSeq 2500	SINGLE	cDNA	TRANSCRIPTOMIC	Homo sapiens	ILLUMINA	RightColon	2022-09-30 03:00:00	GSM5978600	Biopsy	SRP354989	53
SRR18510993	RNA-Seq	100	4352537000	PRJNA797175	SAMN27027766	1487277984	GEO	public	fastq,sra	s3,gs	gs.US,s3.us-east-1	Female	Control.NonI	SRX14642244	GSM5978602	NA	Control	NA	Illumina HiSeq 2500	SINGLE	cDNA	TRANSCRIPTOMIC	Homo sapiens	ILLUMINA	Ileum	2022-09-30 03:00:00	GSM5978602	Biopsy	SRP354989	79
SRR18510995	RNA-Seq	100	4765336500	PRJNA797175	SAMN27027768	1666543731	GEO	public	fastq,sra	gs,s3	gs.US,s3.us-east-1	Male	UC.I	SRX14642246	GSM5978604	Inactive	UC	Mild	Illumina HiSeq 2500	SINGLE	cDNA	TRANSCRIPTOMIC	Homo sapiens	ILLUMINA	Rectum	2022-09-30 03:00:00	GSM5978604	Biopsy	SRP354989	52
SRR18510997	RNA-Seq	100	5166437200	PRJNA797175	SAMN27027770	2241387456	GEO	public	fastq,sra	gs,s3	s3.us-east-1,gs.US	Female	UC.NonI	SRX14642248	GSM5978606	Inactive	UC	Inactive	Illumina HiSeq 2500	SINGLE	cDNA	TRANSCRIPTOMIC	Homo sapiens	ILLUMINA	Rectum	2022-09-30 03:00:00	GSM5978606	Biopsy	SRP354989	72
SRR18511000	RNA-Seq	100	4086639600	PRJNA797175	SAMN27027773	1593885349	GEO	public	fastq,sra	s3,gs	gs.US,s3.us-east-1	Male	UC.NonI	SRX14642251	GSM5978609	Inactive	UC	Inactive	Illumina HiSeq 2500	SINGLE	cDNA	TRANSCRIPTOMIC	Homo sapiens	ILLUMINA	Rectum	2022-09-30 03:00:00	GSM5978609	Biopsy	SRP354989	77
SRR18511001	RNA-Seq	100	5174568000	PRJNA797175	SAMN27027774	1787863738	GEO	public	fastq,sra	gs,s3	s3.us-east-1,gs.US	Female	CD.NonI	SRX14642252	GSM5978610	Inactive	CD	Inactive	Illumina HiSeq 2500	SINGLE	cDNA	TRANSCRIPTOMIC	Homo sapiens	ILLUMINA	Ileum	2022-09-30 03:00:00	GSM5978610	Biopsy	SRP354989	57
SRR18511003	RNA-Seq	100	4388010500	PRJNA797175	SAMN27027721	1833843143	GEO	public	fastq,sra	s3,gs	s3.us-east-1,gs.US	Male	Control.NonI	SRX14642254	GSM5978612	NA	Control	NA	Illumina HiSeq 2500	SINGLE	cDNA	TRANSCRIPTOMIC	Homo sapiens	ILLUMINA	Ileum	2022-09-30 03:00:00	GSM5978612	Biopsy	SRP354989	27
SRR18511005	RNA-Seq	100	3644415000	PRJNA797175	SAMN27027723	1365300285	GEO	public	fastq,sra	gs,s3	gs.US,s3.us-east-1	Male	CD.I	SRX14642256	GSM5978614	Inactive	CD	Moderate	Illumina HiSeq 2500	SINGLE	cDNA	TRANSCRIPTOMIC	Homo sapiens	ILLUMINA	Ileum	2022-09-30 03:00:00	GSM5978614	Biopsy	SRP354989	26
SRR18511008	RNA-Seq	100	3378479800	PRJNA797175	SAMN27027726	1154257407	GEO	public	fastq,sra	s3,gs	gs.US,s3.us-east-1	Male	Control.NonI	SRX14641851	GSM5978617	NA	Control	NA	Illumina HiSeq 2500	SINGLE	cDNA	TRANSCRIPTOMIC	Homo sapiens	ILLUMINA	Rectum	2022-09-30 03:00:00	GSM5978617	Biopsy	SRP354989	57
SRR18511010	RNA-Seq	100	5855761300	PRJNA797175	SAMN27027728	2101035155	GEO	public	fastq,sra	gs,s3	gs.US,s3.us-east-1	Male	Control.NonI	SRX14641853	GSM5978619	NA	Control	NA	Illumina HiSeq 2500	SINGLE	cDNA	TRANSCRIPTOMIC	Homo sapiens	ILLUMINA	Rectum	2022-09-30 03:00:00	GSM5978619	Biopsy	SRP354989	51
SRR18511012	RNA-Seq	100	3344743100	PRJNA797175	SAMN27027730	1167287210	GEO	public	fastq,sra	gs,s3	gs.US,s3.us-east-1	Female	UC.I	SRX14641855	GSM5978621	Inactive	UC	Severe	Illumina HiSeq 2500	SINGLE	cDNA	TRANSCRIPTOMIC	Homo sapiens	ILLUMINA	Rectum	2022-09-30 03:00:00	GSM5978621	Biopsy	SRP354989	64
SRR18511014	RNA-Seq	100	3433227300	PRJNA797175	SAMN27027732	1152420062	GEO	public	fastq,sra	s3,gs	gs.US,s3.us-east-1	Male	CD.I	SRX14641857	GSM5978623	Inactive	CD	Mild	Illumina HiSeq 2500	SINGLE	cDNA	TRANSCRIPTOMIC	Homo sapiens	ILLUMINA	Ileum	2022-09-30 03:00:00	GSM5978623	Biopsy	SRP354989	33
SRR18511017	RNA-Seq	100	3903372900	PRJNA797175	SAMN27027735	1405741228	GEO	public	sra,fastq	s3,gs	s3.us-east-1,gs.US	Male	CD.I	SRX14641860	GSM5978626	Inactive	CD	Mild	Illumina HiSeq 2500	SINGLE	cDNA	TRANSCRIPTOMIC	Homo sapiens	ILLUMINA	Rectum	2022-09-30 03:00:00	GSM5978626	Biopsy	SRP354989	52
SRR18511018	RNA-Seq	100	3838914300	PRJNA797175	SAMN27027736	1403795251	GEO	public	fastq,sra	s3,gs	s3.us-east-1,gs.US	Male	UC.NonI	SRX14641861	GSM5978627	Inactive	UC	Inactive	Illumina HiSeq 2500	SINGLE	cDNA	TRANSCRIPTOMIC	Homo sapiens	ILLUMINA	Rectum	2022-09-30 03:00:00	GSM5978627	Biopsy	SRP354989	37
SRR18511019	RNA-Seq	100	4026377600	PRJNA797175	SAMN27027717	1407980199	GEO	public	fastq,sra	s3,gs	s3.us-east-1,gs.US	Female	Control.NonI	SRX14641862	GSM5978628	NA	Control	NA	Illumina HiSeq 2500	SINGLE	cDNA	TRANSCRIPTOMIC	Homo sapiens	ILLUMINA	Ileum	2022-09-30 03:00:00	GSM5978628	Biopsy	SRP354989	58
SRR18511022	RNA-Seq	100	4099277900	PRJNA797175	SAMN27027687	1425260300	GEO	public	sra,fastq	s3,gs	gs.US,s3.us-east-1	Male	UC.NonI	SRX14641865	GSM5978631	Inactive	UC	Inactive	Illumina HiSeq 2500	SINGLE	cDNA	TRANSCRIPTOMIC	Homo sapiens	ILLUMINA	Rectum	2022-09-30 03:00:00	GSM5978631	Biopsy	SRP354989	48
SRR18511023	RNA-Seq	100	4309265500	PRJNA797175	SAMN27027688	1785123190	GEO	public	fastq,sra	s3,gs	gs.US,s3.us-east-1	Male	CD.I	SRX14641866	GSM5978632	Active	CD	Mild	Illumina HiSeq 2500	SINGLE	cDNA	TRANSCRIPTOMIC	Homo sapiens	ILLUMINA	Ileum	2022-09-30 03:00:00	GSM5978632	Biopsy	SRP354989	52
SRR18511026	RNA-Seq	100	3764485600	PRJNA797175	SAMN27027691	1301515670	GEO	public	fastq,sra	s3,gs	gs.US,s3.us-east-1	Female	CD.I	SRX14641869	GSM5978635	Inactive	CD	Moderate	Illumina HiSeq 2500	SINGLE	cDNA	TRANSCRIPTOMIC	Homo sapiens	ILLUMINA	Rectum	2022-09-30 03:00:00	GSM5978635	Biopsy	SRP354989	42
SRR18511028	RNA-Seq	100	4012368800	PRJNA797175	SAMN27027693	1402787235	GEO	public	fastq,sra	gs,s3	gs.US,s3.us-east-1	Female	UC.NonI	SRX14641871	GSM5978637	Inactive	UC	Mild	Illumina HiSeq 2500	SINGLE	cDNA	TRANSCRIPTOMIC	Homo sapiens	ILLUMINA	Rectum	2022-09-30 03:00:00	GSM5978637	Biopsy	SRP354989	40
SRR18511030	RNA-Seq	100	4532054700	PRJNA797175	SAMN27027695	1966193374	GEO	public	sra,fastq	gs,s3	gs.US,s3.us-east-1	Male	Control.NonI	SRX14640778	GSM5978639	NA	Control	NA	Illumina HiSeq 2500	SINGLE	cDNA	TRANSCRIPTOMIC	Homo sapiens	ILLUMINA	Rectum	2022-09-30 03:00:00	GSM5978639	Biopsy	SRP354989	58
SRR18511032	RNA-Seq	100	3526417300	PRJNA797175	SAMN27027697	1530241709	GEO	public	sra,fastq	gs,s3,ncbi	s3.us-east-1,gs.US,ncbi.public	Female	UC.I	SRX14640780	GSM5978641	Inactive	UC	Mild	Illumina HiSeq 2500	SINGLE	cDNA	TRANSCRIPTOMIC	Homo sapiens	ILLUMINA	Cecum	2022-09-30 03:00:00	GSM5978641	Biopsy	SRP354989	41
SRR18511036	RNA-Seq	100	6030603000	PRJNA797175	SAMN27027701	2340720337	GEO	public	sra,fastq	s3,gs	s3.us-east-1,gs.US	Female	CD.I	SRX14640784	GSM5978645	Active	CD	Moderate	Illumina HiSeq 2500	SINGLE	cDNA	TRANSCRIPTOMIC	Homo sapiens	ILLUMINA	Ileum	2022-09-30 03:00:00	GSM5978645	Biopsy	SRP354989	22
SRR18511037	RNA-Seq	100	3854214400	PRJNA797175	SAMN27027702	1378583147	GEO	public	sra,fastq	s3,ncbi,gs	s3.us-east-1,ncbi.public,gs.US	Female	CD.I	SRX14640785	GSM5978646	Active	CD	Moderate	Illumina HiSeq 2500	SINGLE	cDNA	TRANSCRIPTOMIC	Homo sapiens	ILLUMINA	Rectum	2022-09-30 03:00:00	GSM5978646	Biopsy	SRP354989	22
SRR18511039	RNA-Seq	100	5689413300	PRJNA797175	SAMN27027710	2004934959	GEO	public	sra,fastq	gs,s3	s3.us-east-1,gs.US	Female	CD.I	SRX14640787	GSM5978648	Active	CD	Severe	Illumina HiSeq 2500	SINGLE	cDNA	TRANSCRIPTOMIC	Homo sapiens	ILLUMINA	Rectum	2022-09-30 03:00:00	GSM5978648	Biopsy	SRP354989	34
SRR18511040	RNA-Seq	100	3792869000	PRJNA797175	SAMN27027704	1522211479	GEO	public	fastq,sra	s3,gs	gs.US,s3.us-east-1	Female	Control.NonI	SRX14640788	GSM5978649	NA	Control	NA	Illumina HiSeq 2500	SINGLE	cDNA	TRANSCRIPTOMIC	Homo sapiens	ILLUMINA	Rectum	2022-09-30 03:00:00	GSM5978649	Biopsy	SRP354989	62
SRR18511042	RNA-Seq	100	4124020900	PRJNA797175	SAMN27027706	1577250566	GEO	public	sra,fastq	gs,s3	s3.us-east-1,gs.US	Female	CD.NonI	SRX14640790	GSM5978651	NA	CD	Mild	Illumina HiSeq 2500	SINGLE	cDNA	TRANSCRIPTOMIC	Homo sapiens	ILLUMINA	LeftColon	2022-09-30 03:00:00	GSM5978651	Biopsy	SRP354989	54
SRR18511044	RNA-Seq	100	3227028600	PRJNA797175	SAMN27027708	1214111415	GEO	public	fastq,sra	s3,gs	gs.US,s3.us-east-1	Male	UC.I	SRX14640792	GSM5978653	Inactive	UC	Mild	Illumina HiSeq 2500	SINGLE	cDNA	TRANSCRIPTOMIC	Homo sapiens	ILLUMINA	Rectum	2022-09-30 03:00:00	GSM5978653	Biopsy	SRP354989	34
SRR18511045	RNA-Seq	100	5534844300	PRJNA797175	SAMN27027709	2015675714	GEO	public	sra,fastq	s3,gs	s3.us-east-1,gs.US	Male	CD.I	SRX14640793	GSM5978654	Inactive	CD	Moderate	Illumina HiSeq 2500	SINGLE	cDNA	TRANSCRIPTOMIC	Homo sapiens	ILLUMINA	Ileum	2022-09-30 03:00:00	GSM5978654	Biopsy	SRP354989	25
SRR18511048	RNA-Seq	100	3316592900	PRJNA797175	SAMN27027713	1453270505	GEO	public	fastq,sra	gs,s3	gs.US,s3.us-east-1	Male	Control.NonI	SRX14640796	GSM5978657	NA	Control	NA	Illumina HiSeq 2500	SINGLE	cDNA	TRANSCRIPTOMIC	Homo sapiens	ILLUMINA	Rectum	2022-09-30 03:00:00	GSM5978657	Biopsy	SRP354989	46
SRR18511049	RNA-Seq	100	2978091100	PRJNA797175	SAMN27027714	1114187432	GEO	public	fastq,sra	gs,s3	s3.us-east-1,gs.US	Female	Control.NonI	SRX14640797	GSM5978658	NA	Control	NA	Illumina HiSeq 2500	SINGLE	cDNA	TRANSCRIPTOMIC	Homo sapiens	ILLUMINA	Cecum	2022-09-30 03:00:00	GSM5978658	Biopsy	SRP354989	70
SRR18511051	RNA-Seq	100	4081233600	PRJNA797175	SAMN27026247	1743621108	GEO	public	fastq,sra	s3,gs	s3.us-east-1,gs.US	Female	UC.NonI	SRX14640855	GSM5977251	Inactive	UC	Inactive	Illumina HiSeq 2500	SINGLE	cDNA	TRANSCRIPTOMIC	Homo sapiens	ILLUMINA	Cecum	2022-09-30 03:00:00	GSM5977251	Biopsy	SRP354989	28
SRR18511053	RNA-Seq	100	3606000800	PRJNA797175	SAMN27026253	1369644775	GEO	public	fastq,sra	gs,s3	gs.US,s3.us-east-1	Male	UC.I	SRX14640857	GSM5977253	Inactive	UC	Mild	Illumina HiSeq 2500	SINGLE	cDNA	TRANSCRIPTOMIC	Homo sapiens	ILLUMINA	Sigmoid	2022-09-30 03:00:00	GSM5977253	Biopsy	SRP354989	61
SRR18511056	RNA-Seq	100	2384720600	PRJNA797175	SAMN27026256	972817279	GEO	public	sra,fastq	gs,s3	gs.US,s3.us-east-1	Male	CD.I	SRX14640860	GSM5977256	Inactive	CD	Mild	Illumina HiSeq 2500	SINGLE	cDNA	TRANSCRIPTOMIC	Homo sapiens	ILLUMINA	Ileum	2022-09-30 03:00:00	GSM5977256	Biopsy	SRP354989	40
SRR18511057	RNA-Seq	100	4370690200	PRJNA797175	SAMN27026257	1504246343	GEO	public	sra,fastq	s3,gs	s3.us-east-1,gs.US	Female	UC.NonI	SRX14640861	GSM5977257	Inactive	UC	Inactive	Illumina HiSeq 2500	SINGLE	cDNA	TRANSCRIPTOMIC	Homo sapiens	ILLUMINA	Ileum	2022-09-30 03:00:00	GSM5977257	Biopsy	SRP354989	65
SRR18511059	RNA-Seq	100	4148379400	PRJNA797175	SAMN27026259	1637267487	GEO	public	fastq,sra	gs,s3	gs.US,s3.us-east-1	Female	CD.I	SRX14640863	GSM5977259	Inactive	CD	Mild	Illumina HiSeq 2500	SINGLE	cDNA	TRANSCRIPTOMIC	Homo sapiens	ILLUMINA	Ileum	2022-09-30 03:00:00	GSM5977259	Biopsy	SRP354989	30
SRR18511060	RNA-Seq	100	3622407700	PRJNA797175	SAMN27026260	1412086466	GEO	public	fastq,sra	gs,s3	gs.US,s3.us-east-1	Female	UC.NonI	SRX14640864	GSM5977260	Active	UC	Mild	Illumina HiSeq 2500	SINGLE	cDNA	TRANSCRIPTOMIC	Homo sapiens	ILLUMINA	Rectum	2022-09-30 03:00:00	GSM5977260	Biopsy	SRP354989	50
SRR18511061	RNA-Seq	100	3810200900	PRJNA797175	SAMN27026261	1311677596	GEO	public	fastq,sra	s3,gs	s3.us-east-1,gs.US	Male	UC.I	SRX14640865	GSM5977261	Inactive	UC	Mild	Illumina HiSeq 2500	SINGLE	cDNA	TRANSCRIPTOMIC	Homo sapiens	ILLUMINA	RightColon	2022-09-30 03:00:00	GSM5977261	Biopsy	SRP354989	52
SRR18511065	RNA-Seq	100	4365579900	PRJNA797175	SAMN27026265	1669683845	GEO	public	sra,fastq	s3,gs	s3.us-east-1,gs.US	Male	UC.I	SRX14640869	GSM5977265	Inactive	UC	Mild	Illumina HiSeq 2500	SINGLE	cDNA	TRANSCRIPTOMIC	Homo sapiens	ILLUMINA	LeftColon	2022-09-30 03:00:00	GSM5977265	Biopsy	SRP354989	44
SRR18511069	RNA-Seq	100	3384481600	PRJNA797175	SAMN27026269	1593957954	GEO	public	fastq,sra	s3,gs	s3.us-east-1,gs.US	Female	UC.I	SRX14640873	GSM5977269	Inactive	UC	Moderate	Illumina HiSeq 2500	SINGLE	cDNA	TRANSCRIPTOMIC	Homo sapiens	ILLUMINA	LeftColon	2022-09-30 03:00:00	GSM5977269	Biopsy	SRP354989	35
SRR18511071	RNA-Seq	100	4304438400	PRJNA797175	SAMN27026271	1474968034	GEO	public	sra,fastq	s3,gs	gs.US,s3.us-east-1	Male	UC.I	SRX14642498	GSM5977271	Inactive	UC	Moderate	Illumina HiSeq 2500	SINGLE	cDNA	TRANSCRIPTOMIC	Homo sapiens	ILLUMINA	Rectum	2022-09-30 03:00:00	GSM5977271	Biopsy	SRP354989	42
SRR18511073	RNA-Seq	100	3928283700	PRJNA797175	SAMN27026310	1381275875	GEO	public	fastq,sra	s3,gs	s3.us-east-1,gs.US	Female	UC.NonI	SRX14642500	GSM5977273	Inactive	UC	Inactive	Illumina HiSeq 2500	SINGLE	cDNA	TRANSCRIPTOMIC	Homo sapiens	ILLUMINA	Ileum	2022-09-30 03:00:00	GSM5977273	Biopsy	SRP354989	34
SRR18511075	RNA-Seq	100	3456211300	PRJNA797175	SAMN27026312	1587515056	GEO	public	sra,fastq	gs,s3	gs.US,s3.us-east-1	Female	CD.I	SRX14642502	GSM5977275	NA	CD	Severe	Illumina HiSeq 2500	SINGLE	cDNA	TRANSCRIPTOMIC	Homo sapiens	ILLUMINA	Rectum	2022-09-30 03:00:00	GSM5977275	Biopsy	SRP354989	67
SRR18511076	RNA-Seq	100	4381308300	PRJNA797175	SAMN27026313	1503358679	GEO	public	sra,fastq	s3,gs	s3.us-east-1,gs.US	Female	UC.I	SRX14642503	GSM5977276	Inactive	UC	Moderate	Illumina HiSeq 2500	SINGLE	cDNA	TRANSCRIPTOMIC	Homo sapiens	ILLUMINA	Rectum	2022-09-30 03:00:00	GSM5977276	Biopsy	SRP354989	51
SRR18511078	RNA-Seq	100	4115487800	PRJNA797175	SAMN27026315	1874168703	GEO	public	fastq,sra	s3,gs	gs.US,s3.us-east-1	Female	CD.I	SRX14642505	GSM5977278	Inactive	CD	Mild	Illumina HiSeq 2500	SINGLE	cDNA	TRANSCRIPTOMIC	Homo sapiens	ILLUMINA	Ileum	2022-09-30 03:00:00	GSM5977278	Biopsy	SRP354989	44
SRR18511081	RNA-Seq	100	5882104800	PRJNA797175	SAMN27026328	2071933150	GEO	public	sra,fastq	gs,s3	gs.US,s3.us-east-1	Female	CD.NonI	SRX14642508	GSM5977281	NA	CD	Inactive	Illumina HiSeq 2500	SINGLE	cDNA	TRANSCRIPTOMIC	Homo sapiens	ILLUMINA	RightColon	2022-09-30 03:00:00	GSM5977281	Biopsy	SRP354989	32
SRR18511082	RNA-Seq	100	4178332800	PRJNA797175	SAMN27026329	1714173304	GEO	public	sra,fastq	gs,s3	s3.us-east-1,gs.US	Male	CD.I	SRX14642509	GSM5977282	Active	CD	Severe	Illumina HiSeq 2500	SINGLE	cDNA	TRANSCRIPTOMIC	Homo sapiens	ILLUMINA	Rectum	2022-09-30 03:00:00	GSM5977282	Biopsy	SRP354989	34
SRR18511084	RNA-Seq	100	3174000000	PRJNA797175	SAMN27026331	1368957413	GEO	public	fastq,sra	gs,s3	gs.US,s3.us-east-1	Female	CD.I	SRX14642511	GSM5977284	Inactive	CD	Mild	Illumina HiSeq 2500	SINGLE	cDNA	TRANSCRIPTOMIC	Homo sapiens	ILLUMINA	LeftColon	2022-09-30 03:00:00	GSM5977284	Biopsy	SRP354989	57
SRR18511087	RNA-Seq	100	3929398500	PRJNA797175	SAMN27026334	1562670830	GEO	public	sra,fastq	s3,gs	s3.us-east-1,gs.US	Male	CD.I	SRX14642514	GSM5977287	Inactive	CD	Moderate	Illumina HiSeq 2500	SINGLE	cDNA	TRANSCRIPTOMIC	Homo sapiens	ILLUMINA	LeftColon	2022-09-30 03:00:00	GSM5977287	Biopsy	SRP354989	65
SRR18511090	RNA-Seq	100	5805989900	PRJNA797175	SAMN27026337	1990603427	GEO	public	fastq,sra	s3,gs	s3.us-east-1,gs.US	Male	CD.NonI	SRX14642517	GSM5977290	Active	CD	Inactive	Illumina HiSeq 2500	SINGLE	cDNA	TRANSCRIPTOMIC	Homo sapiens	ILLUMINA	Rectum	2022-09-30 03:00:00	GSM5977290	Biopsy	SRP354989	50
SRR18511093	RNA-Seq	100	3356184800	PRJNA797175	SAMN27026340	1278418945	GEO	public	fastq,sra	s3,gs	gs.US,s3.us-east-1	Male	UC.I	SRX14642520	GSM5977293	Inactive	UC	Mild	Illumina HiSeq 2500	SINGLE	cDNA	TRANSCRIPTOMIC	Homo sapiens	ILLUMINA	Rectum	2022-09-30 03:00:00	GSM5977293	Biopsy	SRP354989	44
SRR18511095	RNA-Seq	100	4418646100	PRJNA797175	SAMN27026342	1707034110	GEO	public	fastq,sra	s3,gs	gs.US,s3.us-east-1	Female	UC.I	SRX14641514	GSM5977295	Inactive	UC	Mild	Illumina HiSeq 2500	SINGLE	cDNA	TRANSCRIPTOMIC	Homo sapiens	ILLUMINA	Sigmoid	2022-09-30 03:00:00	GSM5977295	Biopsy	SRP354989	34
SRR18511096	RNA-Seq	100	3163688500	PRJNA797175	SAMN27026343	1107660944	GEO	public	sra,fastq	gs,s3	gs.US,s3.us-east-1	Male	CD.NonI	SRX14641515	GSM5977296	Inactive	CD	Inactive	Illumina HiSeq 2500	SINGLE	cDNA	TRANSCRIPTOMIC	Homo sapiens	ILLUMINA	RightColon	2022-09-30 03:00:00	GSM5977296	Biopsy	SRP354989	25
SRR18511100	RNA-Seq	100	6544856800	PRJNA797175	SAMN27026347	2315926504	GEO	public	fastq,sra	gs,s3	gs.US,s3.us-east-1	Male	CD.I	SRX14641519	GSM5977300	Inactive	CD	Mild	Illumina HiSeq 2500	SINGLE	cDNA	TRANSCRIPTOMIC	Homo sapiens	ILLUMINA	Ileum	2022-09-30 03:00:00	GSM5977300	Biopsy	SRP354989	68
SRR18511102	RNA-Seq	100	4005958100	PRJNA797175	SAMN27026349	1522119578	GEO	public	fastq,sra	s3,gs	gs.US,s3.us-east-1	Male	CD.I	SRX14641521	GSM5977302	Inactive	CD	Severe	Illumina HiSeq 2500	SINGLE	cDNA	TRANSCRIPTOMIC	Homo sapiens	ILLUMINA	LeftColon	2022-09-30 03:00:00	GSM5977302	Biopsy	SRP354989	33
SRR18511104	RNA-Seq	100	4686389100	PRJNA797175	SAMN27026351	1986482017	GEO	public	sra,fastq	gs,s3	gs.US,s3.us-east-1	Male	UC.I	SRX14641523	GSM5977304	Inactive	UC	Mild	Illumina HiSeq 2500	SINGLE	cDNA	TRANSCRIPTOMIC	Homo sapiens	ILLUMINA	Rectum	2022-09-30 03:00:00	GSM5977304	Biopsy	SRP354989	28
SRR18511105	RNA-Seq	100	4036866100	PRJNA797175	SAMN27026352	1570172747	GEO	public	sra,fastq	gs,s3	gs.US,s3.us-east-1	Male	UC.NonI	SRX14641524	GSM5977305	Inactive	UC	Inactive	Illumina HiSeq 2500	SINGLE	cDNA	TRANSCRIPTOMIC	Homo sapiens	ILLUMINA	Ileum	2022-09-30 03:00:00	GSM5977305	Biopsy	SRP354989	26
SRR18511107	RNA-Seq	100	3442743400	PRJNA797175	SAMN27026354	1349608938	GEO	public	fastq,sra	gs,s3	s3.us-east-1,gs.US	Male	Control.NonI	SRX14641526	GSM5977307	NA	Control	NA	Illumina HiSeq 2500	SINGLE	cDNA	TRANSCRIPTOMIC	Homo sapiens	ILLUMINA	Ileum	2022-09-30 03:00:00	GSM5977307	Biopsy	SRP354989	37
SRR18511109	RNA-Seq	100	4592838000	PRJNA797175	SAMN27026356	1847247498	GEO	public	fastq,sra	gs,s3	gs.US,s3.us-east-1	Female	Control.NonI	SRX14641528	GSM5977309	NA	Control	NA	Illumina HiSeq 2500	SINGLE	cDNA	TRANSCRIPTOMIC	Homo sapiens	ILLUMINA	Cecum	2022-09-30 03:00:00	GSM5977309	Biopsy	SRP354989	66
SRR18511110	RNA-Seq	100	3619780700	PRJNA797175	SAMN27026357	1178041621	GEO	public	fastq,sra	gs,s3	s3.us-east-1,gs.US	Male	UC.I	SRX14641529	GSM5977310	Inactive	UC	Moderate	Illumina HiSeq 2500	SINGLE	cDNA	TRANSCRIPTOMIC	Homo sapiens	ILLUMINA	LeftColon	2022-09-30 03:00:00	GSM5977310	Biopsy	SRP354989	80
SRR18511114	RNA-Seq	100	3978857300	PRJNA797175	SAMN27026365	1534131737	GEO	public	sra,fastq	s3,gs	gs.US,s3.us-east-1	Female	UC.I	SRX14641533	GSM5977314	Inactive	UC	Moderate	Illumina HiSeq 2500	SINGLE	cDNA	TRANSCRIPTOMIC	Homo sapiens	ILLUMINA	Rectum	2022-09-30 03:00:00	GSM5977314	Biopsy	SRP354989	49
SRR18511116	RNA-Seq	100	3732581300	PRJNA797175	SAMN27026367	1369953994	GEO	public	fastq,sra	gs,s3	gs.US,s3.us-east-1	Female	CD.I	SRX14641535	GSM5977316	Inactive	CD	Moderate	Illumina HiSeq 2500	SINGLE	cDNA	TRANSCRIPTOMIC	Homo sapiens	ILLUMINA	Cecum	2022-09-30 03:00:00	GSM5977316	Biopsy	SRP354989	39
SRR18511117	RNA-Seq	100	3373938500	PRJNA797175	SAMN27026361	1213811392	GEO	public	fastq,sra	s3,gs	s3.us-east-1,gs.US	Male	UC.NonI	SRX14641536	GSM5977317	Inactive	UC	Inactive	Illumina HiSeq 2500	SINGLE	cDNA	TRANSCRIPTOMIC	Homo sapiens	ILLUMINA	Ileum	2022-09-30 03:00:00	GSM5977317	Biopsy	SRP354989	46
SRR18511118	RNA-Seq	100	3535223800	PRJNA797175	SAMN27026362	1336278392	GEO	public	sra,fastq	s3,gs	gs.US,s3.us-east-1	Female	CD.NonI	SRX14640466	GSM5977318	Inactive	CD	Inactive	Illumina HiSeq 2500	SINGLE	cDNA	TRANSCRIPTOMIC	Homo sapiens	ILLUMINA	Ileum	2022-09-30 03:00:00	GSM5977318	Biopsy	SRP354989	39
SRR18511122	RNA-Seq	100	3206982900	PRJNA797175	SAMN27026369	1159263785	GEO	public	sra,fastq	s3,gs	gs.US,s3.us-east-1	Male	UC.I	SRX14640470	GSM5977322	Inactive	UC	Inactive	Illumina HiSeq 2500	SINGLE	cDNA	TRANSCRIPTOMIC	Homo sapiens	ILLUMINA	Rectum	2022-09-30 03:00:00	GSM5977322	Biopsy	SRP354989	57
SRR18511123	RNA-Seq	100	4170708000	PRJNA797175	SAMN27026370	1619589879	GEO	public	sra,fastq	s3,gs	gs.US,s3.us-east-1	Male	UC.I	SRX14640471	GSM5977323	Inactive	UC	Mild	Illumina HiSeq 2500	SINGLE	cDNA	TRANSCRIPTOMIC	Homo sapiens	ILLUMINA	Rectum	2022-09-30 03:00:00	GSM5977323	Biopsy	SRP354989	21
SRR18511126	RNA-Seq	100	2917226900	PRJNA797175	SAMN27026373	1134899239	GEO	public	fastq,sra	gs,s3	s3.us-east-1,gs.US	Male	CD.I	SRX14640474	GSM5977326	Inactive	CD	Severe	Illumina HiSeq 2500	SINGLE	cDNA	TRANSCRIPTOMIC	Homo sapiens	ILLUMINA	Transverse	2022-09-30 03:00:00	GSM5977326	Biopsy	SRP354989	36
SRR18511128	RNA-Seq	100	3602267900	PRJNA797175	SAMN27026375	1299104777	GEO	public	fastq,sra	gs,s3	s3.us-east-1,gs.US	Female	UC.I	SRX14640476	GSM5977328	Inactive	UC	Inactive	Illumina HiSeq 2500	SINGLE	cDNA	TRANSCRIPTOMIC	Homo sapiens	ILLUMINA	Sigmoid	2022-09-30 03:00:00	GSM5977328	Biopsy	SRP354989	72
SRR18511129	RNA-Seq	100	4014551400	PRJNA797175	SAMN27026376	1563685044	GEO	public	fastq,sra	gs,s3	gs.US,s3.us-east-1	Male	UC.NonI	SRX14640477	GSM5977329	Inactive	UC	Inactive	Illumina HiSeq 2500	SINGLE	cDNA	TRANSCRIPTOMIC	Homo sapiens	ILLUMINA	Ileum	2022-09-30 03:00:00	GSM5977329	Biopsy	SRP354989	49
SRR18511131	RNA-Seq	100	1926186200	PRJNA797175	SAMN27026378	896064483	GEO	public	fastq,sra	s3,gs	s3.us-east-1,gs.US	Male	CD.I	SRX14640479	GSM5977331	Inactive	CD	Mild	Illumina HiSeq 2500	SINGLE	cDNA	TRANSCRIPTOMIC	Homo sapiens	ILLUMINA	Ileum	2022-09-30 03:00:00	GSM5977331	Biopsy	SRP354989	43
SRR18511132	RNA-Seq	100	3940356700	PRJNA797175	SAMN27026379	1280183512	GEO	public	fastq,sra	s3,gs	gs.US,s3.us-east-1	Female	UC.I	SRX14640480	GSM5977332	Active	UC	Moderate	Illumina HiSeq 2500	SINGLE	cDNA	TRANSCRIPTOMIC	Homo sapiens	ILLUMINA	Sigmoid	2022-09-30 03:00:00	GSM5977332	Biopsy	SRP354989	69
SRR18511134	RNA-Seq	100	2338182500	PRJNA797175	SAMN27026411	914745177	GEO	public	fastq,sra	s3,ncbi,gs	ncbi.public,gs.US,s3.us-east-1	Female	UC.I	SRX14640482	GSM5977334	Active	UC	Mild	Illumina HiSeq 2500	SINGLE	cDNA	TRANSCRIPTOMIC	Homo sapiens	ILLUMINA	Transverse	2022-09-30 03:00:00	GSM5977334	Biopsy	SRP354989	74
SRR18511135	RNA-Seq	100	3653698200	PRJNA797175	SAMN27026412	1474606031	GEO	public	sra,fastq	s3,gs	gs.US,s3.us-east-1	Male	UC.NonI	SRX14640483	GSM5977335	Inactive	UC	Mild	Illumina HiSeq 2500	SINGLE	cDNA	TRANSCRIPTOMIC	Homo sapiens	ILLUMINA	Ileum	2022-09-30 03:00:00	GSM5977335	Biopsy	SRP354989	34
SRR18511136	RNA-Seq	100	3922278700	PRJNA797175	SAMN27026413	1341013907	GEO	public	fastq,sra	s3,gs	s3.us-east-1,gs.US	Male	UC.NonI	SRX14640484	GSM5977336	Inactive	UC	Inactive	Illumina HiSeq 2500	SINGLE	cDNA	TRANSCRIPTOMIC	Homo sapiens	ILLUMINA	Ileum	2022-09-30 03:00:00	GSM5977336	Biopsy	SRP354989	31
SRR18511137	RNA-Seq	100	4131275600	PRJNA797175	SAMN27026414	1615910498	GEO	public	sra,fastq	s3,gs	gs.US,s3.us-east-1	Female	UC.NonI	SRX14640485	GSM5977337	Inactive	UC	Inactive	Illumina HiSeq 2500	SINGLE	cDNA	TRANSCRIPTOMIC	Homo sapiens	ILLUMINA	Ileum	2022-09-30 03:00:00	GSM5977337	Biopsy	SRP354989	29
SRR18511139	RNA-Seq	100	3835052100	PRJNA797175	SAMN27026416	1380599572	GEO	public	fastq,sra	gs,s3,ncbi	s3.us-east-1,gs.US,ncbi.public	Male	CD.I	SRX14640487	GSM5977339	Active	CD	Mild	Illumina HiSeq 2500	SINGLE	cDNA	TRANSCRIPTOMIC	Homo sapiens	ILLUMINA	Ileum	2022-09-30 03:00:00	GSM5977339	Biopsy	SRP354989	52
SRR18511142	RNA-Seq	100	3642896600	PRJNA797175	SAMN27026419	1360038868	GEO	public	fastq,sra	s3,gs	s3.us-east-1,gs.US	Female	CD.I	SRX14640874	GSM5977342	Active	CD	Inactive	Illumina HiSeq 2500	SINGLE	cDNA	TRANSCRIPTOMIC	Homo sapiens	ILLUMINA	Sigmoid	2022-09-30 03:00:00	GSM5977342	Biopsy	SRP354989	29
SRR18511144	RNA-Seq	100	3397484900	PRJNA797175	SAMN27026421	1552984591	GEO	public	fastq,sra	s3,gs	s3.us-east-1,gs.US	Male	CD.I	SRX14640876	GSM5977344	Inactive	CD	Mild	Illumina HiSeq 2500	SINGLE	cDNA	TRANSCRIPTOMIC	Homo sapiens	ILLUMINA	RightColon	2022-09-30 03:00:00	GSM5977344	Biopsy	SRP354989	20
SRR18511146	RNA-Seq	100	4388455700	PRJNA797175	SAMN27026423	1717191379	GEO	public	sra,fastq	s3,gs	gs.US,s3.us-east-1	Female	UC.NonI	SRX14640878	GSM5977346	Inactive	UC	Inactive	Illumina HiSeq 2500	SINGLE	cDNA	TRANSCRIPTOMIC	Homo sapiens	ILLUMINA	Ileum	2022-09-30 03:00:00	GSM5977346	Biopsy	SRP354989	59
SRR18511147	RNA-Seq	100	3673436600	PRJNA797175	SAMN27026424	1433588753	GEO	public	sra,fastq	gs,s3	s3.us-east-1,gs.US	Female	UC.NonI	SRX14640879	GSM5977347	Inactive	UC	Inactive	Illumina HiSeq 2500	SINGLE	cDNA	TRANSCRIPTOMIC	Homo sapiens	ILLUMINA	Ileum	2022-09-30 03:00:00	GSM5977347	Biopsy	SRP354989	54
SRR18511148	RNA-Seq	100	4384994400	PRJNA797175	SAMN27026425	1855528322	GEO	public	fastq,sra	gs,s3	gs.US,s3.us-east-1	Male	CD.I	SRX14640880	GSM5977348	Inactive	CD	Inactive	Illumina HiSeq 2500	SINGLE	cDNA	TRANSCRIPTOMIC	Homo sapiens	ILLUMINA	Rectum	2022-09-30 03:00:00	GSM5977348	Biopsy	SRP354989	31
SRR18511151	RNA-Seq	100	4699649000	PRJNA797175	SAMN27026428	1603093224	GEO	public	fastq,sra	s3,gs	s3.us-east-1,gs.US	Male	UC.I	SRX14640883	GSM5977351	Inactive	UC	Mild	Illumina HiSeq 2500	SINGLE	cDNA	TRANSCRIPTOMIC	Homo sapiens	ILLUMINA	Cecum	2022-09-30 03:00:00	GSM5977351	Biopsy	SRP354989	67
SRR18511152	RNA-Seq	100	4422591400	PRJNA797175	SAMN27026429	1991990058	GEO	public	fastq,sra	s3,gs	s3.us-east-1,gs.US	Male	CD.I	SRX14640884	GSM5977352	Inactive	CD	Mild	Illumina HiSeq 2500	SINGLE	cDNA	TRANSCRIPTOMIC	Homo sapiens	ILLUMINA	Rectum	2022-09-30 03:00:00	GSM5977352	Biopsy	SRP354989	27
SRR18511155	RNA-Seq	100	3915583000	PRJNA797175	SAMN27026432	1327267387	GEO	public	fastq,sra	gs,s3,ncbi	gs.US,s3.us-east-1,ncbi.public	Female	UC.NonI	SRX14640887	GSM5977355	Inactive	UC	Inactive	Illumina HiSeq 2500	SINGLE	cDNA	TRANSCRIPTOMIC	Homo sapiens	ILLUMINA	Ileum	2022-09-30 03:00:00	GSM5977355	Biopsy	SRP354989	51
SRR18511158	RNA-Seq	100	3501257200	PRJNA797175	SAMN27026435	1245972722	GEO	public	sra,fastq	gs,s3	s3.us-east-1,gs.US	Female	CD.I	SRX14640890	GSM5977358	Inactive	CD	Mild	Illumina HiSeq 2500	SINGLE	cDNA	TRANSCRIPTOMIC	Homo sapiens	ILLUMINA	Ileum	2022-09-30 03:00:00	GSM5977358	Biopsy	SRP354989	37
SRR18511159	RNA-Seq	100	2976538600	PRJNA797175	SAMN27026436	1271714962	GEO	public	sra,fastq	gs,s3	s3.us-east-1,gs.US	Female	UC.NonI	SRX14640891	GSM5977359	Inactive	UC	Inactive	Illumina HiSeq 2500	SINGLE	cDNA	TRANSCRIPTOMIC	Homo sapiens	ILLUMINA	Ileum	2022-09-30 03:00:00	GSM5977359	Biopsy	SRP354989	63
SRR18511160	RNA-Seq	100	4953110700	PRJNA797175	SAMN27026437	2270314292	GEO	public	sra,fastq	gs,s3	gs.US,s3.us-east-1	Female	Control.NonI	SRX14640892	GSM5977360	NA	Control	NA	Illumina HiSeq 2500	SINGLE	cDNA	TRANSCRIPTOMIC	Homo sapiens	ILLUMINA	Ileum	2022-09-30 03:00:00	GSM5977360	Biopsy	SRP354989	53
SRR18511162	RNA-Seq	100	4749102900	PRJNA797175	SAMN27026303	2012232837	GEO	public	sra,fastq	s3,gs	s3.us-east-1,gs.US	Male	UC.NonI	SRX14640894	GSM5977362	Inactive	UC	Inactive	Illumina HiSeq 2500	SINGLE	cDNA	TRANSCRIPTOMIC	Homo sapiens	ILLUMINA	Ileum	2022-09-30 03:00:00	GSM5977362	Biopsy	SRP354989	57
SRR18511163	RNA-Seq	100	3967883600	PRJNA797175	SAMN27026304	1468343901	GEO	public	fastq,sra	s3,gs	s3.us-east-1,gs.US	Male	CD.I	SRX14640895	GSM5977363	Inactive	CD	Mild	Illumina HiSeq 2500	SINGLE	cDNA	TRANSCRIPTOMIC	Homo sapiens	ILLUMINA	Ileum	2022-09-30 03:00:00	GSM5977363	Biopsy	SRP354989	26
SRR18511165	RNA-Seq	100	4257619200	PRJNA797175	SAMN27026306	1594580120	GEO	public	fastq,sra	gs,s3	gs.US,s3.us-east-1	Female	UC.NonI	SRX14640897	GSM5977365	Inactive	UC	Inactive	Illumina HiSeq 2500	SINGLE	cDNA	TRANSCRIPTOMIC	Homo sapiens	ILLUMINA	Ileum	2022-09-30 03:00:00	GSM5977365	Biopsy	SRP354989	67
SRR18511167	RNA-Seq	100	3579619200	PRJNA797175	SAMN27026308	1304043828	GEO	public	fastq,sra	s3,gs	gs.US,s3.us-east-1	Male	UC.I	SRX14642522	GSM5977367	Inactive	UC	Mild	Illumina HiSeq 2500	SINGLE	cDNA	TRANSCRIPTOMIC	Homo sapiens	ILLUMINA	Cecum	2022-09-30 03:00:00	GSM5977367	Biopsy	SRP354989	59
SRR18511169	RNA-Seq	100	3333947300	PRJNA797175	SAMN27026459	1364156035	GEO	public	fastq,sra	gs,s3	s3.us-east-1,gs.US	Male	CD.I	SRX14642524	GSM5977369	Inactive	CD	Inactive	Illumina HiSeq 2500	SINGLE	cDNA	TRANSCRIPTOMIC	Homo sapiens	ILLUMINA	Ileum	2022-09-30 03:00:00	GSM5977369	Biopsy	SRP354989	33
SRR18511172	RNA-Seq	100	3559422600	PRJNA797175	SAMN27026462	1395180530	GEO	public	fastq,sra	gs,s3	s3.us-east-1,gs.US	Female	UC.NonI	SRX14642527	GSM5977372	Inactive	UC	Inactive	Illumina HiSeq 2500	SINGLE	cDNA	TRANSCRIPTOMIC	Homo sapiens	ILLUMINA	Sigmoid	2022-09-30 03:00:00	GSM5977372	Biopsy	SRP354989	29
SRR18511173	RNA-Seq	100	2848021400	PRJNA797175	SAMN27026463	1099693588	GEO	public	sra,fastq	s3,gs	s3.us-east-1,gs.US	Female	CD.I	SRX14642528	GSM5977373	Active	CD	Moderate	Illumina HiSeq 2500	SINGLE	cDNA	TRANSCRIPTOMIC	Homo sapiens	ILLUMINA	Rectum	2022-09-30 03:00:00	GSM5977373	Biopsy	SRP354989	37
SRR18511178	RNA-Seq	100	3787085900	PRJNA797175	SAMN27026467	1463118416	GEO	public	fastq,sra	gs,s3	gs.US,s3.us-east-1	Female	CD.I	SRX14642533	GSM5977378	Inactive	CD	Inactive	Illumina HiSeq 2500	SINGLE	cDNA	TRANSCRIPTOMIC	Homo sapiens	ILLUMINA	Rectum	2022-09-30 03:00:00	GSM5977378	Biopsy	SRP354989	68
SRR18511179	RNA-Seq	100	3723804200	PRJNA797175	SAMN27026998	1312489709	GEO	public	sra,fastq	s3,gs	s3.us-east-1,gs.US	Female	UC.NonI	SRX14641678	GSM5977891	Inactive	UC	Inactive	Illumina HiSeq 2500	SINGLE	cDNA	TRANSCRIPTOMIC	Homo sapiens	ILLUMINA	Sigmoid	2022-09-30 03:00:00	GSM5977891	Biopsy	SRP354989	45
SRR18511181	RNA-Seq	100	5608513000	PRJNA797175	SAMN27027000	2133940656	GEO	public	fastq,sra	s3,gs	gs.US,s3.us-east-1	Male	CD.I	SRX14641680	GSM5977893	Inactive	CD	Severe	Illumina HiSeq 2500	SINGLE	cDNA	TRANSCRIPTOMIC	Homo sapiens	ILLUMINA	Transverse	2022-09-30 03:00:00	GSM5977893	Biopsy	SRP354989	28
SRR18511183	RNA-Seq	100	5006774000	PRJNA797175	SAMN27027002	1743766881	GEO	public	fastq,sra	gs,s3	s3.us-east-1,gs.US	Female	CD.I	SRX14640611	GSM5977895	Inactive	CD	Mild	Illumina HiSeq 2500	SINGLE	cDNA	TRANSCRIPTOMIC	Homo sapiens	ILLUMINA	Ileum	2022-09-30 03:00:00	GSM5977895	Biopsy	SRP354989	44
SRR18511187	RNA-Seq	100	5757387000	PRJNA797175	SAMN27027006	2063298713	GEO	public	sra,fastq	s3,gs	s3.us-east-1,gs.US	Male	CD.I	SRX14640615	GSM5977899	Inactive	CD	Moderate	Illumina HiSeq 2500	SINGLE	cDNA	TRANSCRIPTOMIC	Homo sapiens	ILLUMINA	RightColon	2022-09-30 03:00:00	GSM5977899	Biopsy	SRP354989	48
SRR18511188	RNA-Seq	100	6229210100	PRJNA797175	SAMN27027007	2196401898	GEO	public	sra,fastq	s3,gs	gs.US,s3.us-east-1	Male	CD.NonI	SRX14640616	GSM5977900	Inactive	CD	Inactive	Illumina HiSeq 2500	SINGLE	cDNA	TRANSCRIPTOMIC	Homo sapiens	ILLUMINA	Ileum	2022-09-30 03:00:00	GSM5977900	Biopsy	SRP354989	56
SRR18511193	RNA-Seq	100	4927957800	PRJNA797175	SAMN27027012	1803416671	GEO	public	fastq,sra	s3,gs	gs.US,s3.us-east-1	Female	UC.I	SRX14640621	GSM5977905	Inactive	UC	Inactive	Illumina HiSeq 2500	SINGLE	cDNA	TRANSCRIPTOMIC	Homo sapiens	ILLUMINA	LeftColon	2022-09-30 03:00:00	GSM5977905	Biopsy	SRP354989	48
SRR18511194	RNA-Seq	100	3247830900	PRJNA797175	SAMN27027013	1219507256	GEO	public	fastq,sra	ncbi,s3,gs	s3.us-east-1,ncbi.public,gs.US	Female	UC.I	SRX14640622	GSM5977906	Inactive	UC	Moderate	Illumina HiSeq 2500	SINGLE	cDNA	TRANSCRIPTOMIC	Homo sapiens	ILLUMINA	Rectum	2022-09-30 03:00:00	GSM5977906	Biopsy	SRP354989	72
SRR18511197	RNA-Seq	100	4168244400	PRJNA797175	SAMN27027016	1453632571	GEO	public	sra,fastq	gs,s3	gs.US,s3.us-east-1	Male	UC.I	SRX14640625	GSM5977909	Inactive	UC	Mild	Illumina HiSeq 2500	SINGLE	cDNA	TRANSCRIPTOMIC	Homo sapiens	ILLUMINA	Rectum	2022-09-30 03:00:00	GSM5977909	Biopsy	SRP354989	26
SRR18511201	RNA-Seq	100	4263426600	PRJNA797175	SAMN27027296	1447346440	GEO	public	sra,fastq	gs,s3	s3.us-east-1,gs.US	Female	UC.I	SRX14640629	GSM5977913	Inactive	UC	Mild	Illumina HiSeq 2500	SINGLE	cDNA	TRANSCRIPTOMIC	Homo sapiens	ILLUMINA	LeftColon	2022-09-30 03:00:00	GSM5977913	Biopsy	SRP354989	64
SRR18511203	RNA-Seq	100	3320332600	PRJNA797175	SAMN27027300	1207472426	GEO	public	sra,fastq	gs,s3	s3.us-east-1,gs.US	Female	UC.I	SRX14640631	GSM5977915	Inactive	UC	Mild	Illumina HiSeq 2500	SINGLE	cDNA	TRANSCRIPTOMIC	Homo sapiens	ILLUMINA	LeftColon	2022-09-30 03:00:00	GSM5977915	Biopsy	SRP354989	51
SRR18511205	RNA-Seq	100	3030570600	PRJNA797175	SAMN27027304	1062644629	GEO	public	fastq,sra	s3,gs	gs.US,s3.us-east-1	Female	CD.I	SRX14640633	GSM5977917	Active	CD	Moderate	Illumina HiSeq 2500	SINGLE	cDNA	TRANSCRIPTOMIC	Homo sapiens	ILLUMINA	Ileum	2022-09-30 03:00:00	GSM5977917	Biopsy	SRP354989	55
SRR18511208	RNA-Seq	100	5858020800	PRJNA797175	SAMN27027319	2181638775	GEO	public	sra,fastq	s3,gs	s3.us-east-1,gs.US	Male	CD.I	SRX14641020	GSM5977920	Inactive	CD	Inactive	Illumina HiSeq 2500	SINGLE	cDNA	TRANSCRIPTOMIC	Homo sapiens	ILLUMINA	Transverse	2022-09-30 03:00:00	GSM5977920	Biopsy	SRP354989	26
SRR18511210	RNA-Seq	100	8624735600	PRJNA797175	SAMN27027308	2991256942	GEO	public	fastq,sra	s3,gs	gs.US,s3.us-east-1	Female	UC.I	SRX14641022	GSM5977922	Active	UC	Severe	Illumina HiSeq 2500	SINGLE	cDNA	TRANSCRIPTOMIC	Homo sapiens	ILLUMINA	RightColon	2022-09-30 03:00:00	GSM5977922	Biopsy	SRP354989	77
SRR18511213	RNA-Seq	100	2669943400	PRJNA797175	SAMN27027321	993989926	GEO	public	sra,fastq	s3,gs	s3.us-east-1,gs.US	Male	CD.I	SRX14641025	GSM5977925	Inactive	CD	Moderate	Illumina HiSeq 2500	SINGLE	cDNA	TRANSCRIPTOMIC	Homo sapiens	ILLUMINA	Rectum	2022-09-30 03:00:00	GSM5977925	Biopsy	SRP354989	57
SRR18511216	RNA-Seq	100	3705974300	PRJNA797175	SAMN27027328	1287339733	GEO	public	sra,fastq	s3,gs	gs.US,s3.us-east-1	Male	CD.NonI	SRX14641028	GSM5977928	NA	CD	Inactive	Illumina HiSeq 2500	SINGLE	cDNA	TRANSCRIPTOMIC	Homo sapiens	ILLUMINA	Ileum	2022-09-30 03:00:00	GSM5977928	Biopsy	SRP354989	49
SRR18511220	RNA-Seq	100	13925277000	PRJNA797175	SAMN27027335	5150789536	GEO	public	fastq,sra	s3,gs	gs.US,s3.us-east-1	Male	UC.I	SRX14641032	GSM5977932	Active	UC	Mild	Illumina HiSeq 2500	SINGLE	cDNA	TRANSCRIPTOMIC	Homo sapiens	ILLUMINA	Rectum	2022-09-30 03:00:00	GSM5977932	Biopsy	SRP354989	72
SRR18511221	RNA-Seq	100	6060975800	PRJNA797175	SAMN27027337	2404448907	GEO	public	fastq,sra	gs,s3	s3.us-east-1,gs.US	Male	CD.I	SRX14641033	GSM5977933	Inactive	CD	Moderate	Illumina HiSeq 2500	SINGLE	cDNA	TRANSCRIPTOMIC	Homo sapiens	ILLUMINA	Ileum	2022-09-30 03:00:00	GSM5977933	Biopsy	SRP354989	24
SRR18511224	RNA-Seq	100	3244795400	PRJNA797175	SAMN27027343	1301144866	GEO	public	fastq,sra	gs,s3	gs.US,s3.us-east-1	Female	CD.NonI	SRX14641036	GSM5977936	Inactive	CD	Inactive	Illumina HiSeq 2500	SINGLE	cDNA	TRANSCRIPTOMIC	Homo sapiens	ILLUMINA	Ileum	2022-09-30 03:00:00	GSM5977936	Biopsy	SRP354989	47
SRR18511228	RNA-Seq	100	4095882200	PRJNA797175	SAMN27027351	1453532473	GEO	public	fastq,sra	gs,s3	gs.US,s3.us-east-1	Female	UC.I	SRX14641040	GSM5977940	Inactive	UC	Inactive	Illumina HiSeq 2500	SINGLE	cDNA	TRANSCRIPTOMIC	Homo sapiens	ILLUMINA	RightColon	2022-09-30 03:00:00	GSM5977940	Biopsy	SRP354989	58
SRR18511230	RNA-Seq	100	4889772100	PRJNA797175	SAMN27027356	1670826708	GEO	public	fastq,sra	gs,s3	gs.US,s3.us-east-1	Male	CD.NonI	SRX14642665	GSM5977942	Inactive	CD	Inactive	Illumina HiSeq 2500	SINGLE	cDNA	TRANSCRIPTOMIC	Homo sapiens	ILLUMINA	Ileum	2022-09-30 03:00:00	GSM5977942	Biopsy	SRP354989	32
SRR18511235	RNA-Seq	100	5505066600	PRJNA797175	SAMN27027367	2197481074	GEO	public	sra,fastq	gs,s3	s3.us-east-1,gs.US	Male	CD.I	SRX14642670	GSM5977947	NA	CD	Moderate	Illumina HiSeq 2500	SINGLE	cDNA	TRANSCRIPTOMIC	Homo sapiens	ILLUMINA	Cecum	2022-09-30 03:00:00	GSM5977947	Biopsy	SRP354989	44
SRR18511236	RNA-Seq	103	3490675208	PRJNA797175	SAMN27027369	1314375613	GEO	public	sra,fastq	gs,s3	gs.US,s3.us-east-1	Male	UC.I	SRX14642671	GSM5977948	Inactive	UC	Mild	Illumina HiSeq 2500	SINGLE	cDNA	TRANSCRIPTOMIC	Homo sapiens	ILLUMINA	LeftColon	2022-09-30 03:00:00	GSM5977948	Biopsy	SRP354989	32
SRR18511240	RNA-Seq	100	4041968300	PRJNA797175	SAMN27027130	1421787106	GEO	public	sra,fastq	s3,gs	gs.US,s3.us-east-1	Male	UC.I	SRX14642675	GSM5977952	Active	UC	Moderate	Illumina HiSeq 2500	SINGLE	cDNA	TRANSCRIPTOMIC	Homo sapiens	ILLUMINA	RightColon	2022-09-30 03:00:00	GSM5977952	Biopsy	SRP354989	28
SRR18511242	RNA-Seq	100	2821266400	PRJNA797175	SAMN27026817	1044496876	GEO	public	sra,fastq	gs,s3	s3.us-east-1,gs.US	Female	CD.I	SRX14642677	GSM5977954	Inactive	CD	Moderate	Illumina HiSeq 2500	SINGLE	cDNA	TRANSCRIPTOMIC	Homo sapiens	ILLUMINA	Cecum	2022-09-30 03:00:00	GSM5977954	Biopsy	SRP354989	48
SRR18511245	RNA-Seq	100	3410707600	PRJNA797175	SAMN27026830	1244316450	GEO	public	sra,fastq	gs,s3	s3.us-east-1,gs.US	Female	CD.I	SRX14642680	GSM5977957	Inactive	CD	Moderate	Illumina HiSeq 2500	SINGLE	cDNA	TRANSCRIPTOMIC	Homo sapiens	ILLUMINA	Rectum	2022-09-30 03:00:00	GSM5977957	Biopsy	SRP354989	53
SRR18511246	RNA-Seq	100	8764375700	PRJNA797175	SAMN27026832	3504206147	GEO	public	sra,fastq	gs,s3	gs.US,s3.us-east-1	Female	CD.NonI	SRX14642681	GSM5977958	NA	CD	Inactive	Illumina HiSeq 2500	SINGLE	cDNA	TRANSCRIPTOMIC	Homo sapiens	ILLUMINA	LeftColon	2022-09-30 03:00:00	GSM5977958	Biopsy	SRP354989	26
SRR18511248	RNA-Seq	100	3756920900	PRJNA797175	SAMN27026822	1275105436	GEO	public	fastq,sra	s3,gs	s3.us-east-1,gs.US	Female	CD.I	SRX14642683	GSM5977960	Active	CD	Severe	Illumina HiSeq 2500	SINGLE	cDNA	TRANSCRIPTOMIC	Homo sapiens	ILLUMINA	LeftColon	2022-09-30 03:00:00	GSM5977960	Biopsy	SRP354989	60
SRR18511252	RNA-Seq	100	4445416000	PRJNA797175	SAMN27026836	1867208590	GEO	public	sra,fastq	s3,gs	gs.US,s3.us-east-1	Male	UC.I	SRX14642687	GSM5977964	Inactive	UC	Mild	Illumina HiSeq 2500	SINGLE	cDNA	TRANSCRIPTOMIC	Homo sapiens	ILLUMINA	LeftColon	2022-09-30 03:00:00	GSM5977964	Biopsy	SRP354989	50
SRR18511254	RNA-Seq	100	5948844000	PRJNA797175	SAMN27026840	2126589975	GEO	public	sra,fastq	gs,s3	s3.us-east-1,gs.US	Male	UC.NonI	SRX14641681	GSM5977966	Inactive	UC	Inactive	Illumina HiSeq 2500	SINGLE	cDNA	TRANSCRIPTOMIC	Homo sapiens	ILLUMINA	Transverse	2022-09-30 03:00:00	GSM5977966	Biopsy	SRP354989	36
SRR18511256	RNA-Seq	100	3071682900	PRJNA797175	SAMN27026845	1148534821	GEO	public	fastq,sra	gs,s3	gs.US,s3.us-east-1	Female	CD.NonI	SRX14641683	GSM5977968	Inactive	CD	Inactive	Illumina HiSeq 2500	SINGLE	cDNA	TRANSCRIPTOMIC	Homo sapiens	ILLUMINA	Ileum	2022-09-30 03:00:00	GSM5977968	Biopsy	SRP354989	55
SRR18511260	RNA-Seq	100	6339194500	PRJNA797175	SAMN27026853	2213405593	GEO	public	fastq,sra	gs,s3	gs.US,s3.us-east-1	Male	UC.I	SRX14641687	GSM5977972	Inactive	UC	Moderate	Illumina HiSeq 2500	SINGLE	cDNA	TRANSCRIPTOMIC	Homo sapiens	ILLUMINA	Rectum	2022-09-30 03:00:00	GSM5977972	Biopsy	SRP354989	54
SRR18511261	RNA-Seq	100	2718392800	PRJNA797175	SAMN27026855	956375138	GEO	public	fastq,sra	s3,gs	gs.US,s3.us-east-1	Male	UC.I	SRX14641688	GSM5977973	Inactive	UC	Mild	Illumina HiSeq 2500	SINGLE	cDNA	TRANSCRIPTOMIC	Homo sapiens	ILLUMINA	Sigmoid	2022-09-30 03:00:00	GSM5977973	Biopsy	SRP354989	30
SRR18511266	RNA-Seq	100	3750018400	PRJNA797175	SAMN27026865	1279090890	GEO	public	fastq,sra	s3,gs	gs.US,s3.us-east-1	Female	CD.I	SRX14641693	GSM5977978	Inactive	CD	Moderate	Illumina HiSeq 2500	SINGLE	cDNA	TRANSCRIPTOMIC	Homo sapiens	ILLUMINA	LeftColon	2022-09-30 03:00:00	GSM5977978	Biopsy	SRP354989	47
SRR18511268	RNA-Seq	100	12652019500	PRJNA797175	SAMN27026869	5388150610	GEO	public	fastq,sra	s3,gs	s3.us-east-1,gs.US	Female	CD.I	SRX14641695	GSM5977980	Inactive	CD	Moderate	Illumina HiSeq 2500	SINGLE	cDNA	TRANSCRIPTOMIC	Homo sapiens	ILLUMINA	Ileum	2022-09-30 03:00:00	GSM5977980	Biopsy	SRP354989	30
SRR18511271	RNA-Seq	100	3529090500	PRJNA797175	SAMN27027244	1328805935	GEO	public	fastq,sra	gs,s3	s3.us-east-1,gs.US	Male	UC.I	SRX14641698	GSM5977983	Active	UC	Severe	Illumina HiSeq 2500	SINGLE	cDNA	TRANSCRIPTOMIC	Homo sapiens	ILLUMINA	Sigmoid	2022-09-30 03:00:00	GSM5977983	Biopsy	SRP354989	56
SRR18511273	RNA-Seq	100	5371469200	PRJNA797175	SAMN27027246	2158773392	GEO	public	fastq,sra	s3,gs	gs.US,s3.us-east-1	Female	CD.I	SRX14641700	GSM5977985	Inactive	CD	Mild	Illumina HiSeq 2500	SINGLE	cDNA	TRANSCRIPTOMIC	Homo sapiens	ILLUMINA	Ileum	2022-09-30 03:00:00	GSM5977985	Biopsy	SRP354989	27
SRR18511276	RNA-Seq	100	3148909500	PRJNA797175	SAMN27027249	1161652563	GEO	public	sra,fastq	gs,s3	gs.US,s3.us-east-1	Female	CD.NonI	SRX14641703	GSM5977988	NA	CD	Inactive	Illumina HiSeq 2500	SINGLE	cDNA	TRANSCRIPTOMIC	Homo sapiens	ILLUMINA	Rectum	2022-09-30 03:00:00	GSM5977988	Biopsy	SRP354989	26
SRR18511280	RNA-Seq	100	3890303600	PRJNA797175	SAMN27027253	1319598767	GEO	public	sra,fastq	gs,s3	gs.US,s3.us-east-1	Female	UC.NonI	SRX14640636	GSM5977992	Inactive	UC	Inactive	Illumina HiSeq 2500	SINGLE	cDNA	TRANSCRIPTOMIC	Homo sapiens	ILLUMINA	Rectum	2022-09-30 03:00:00	GSM5977992	Biopsy	SRP354989	33
SRR18511281	RNA-Seq	100	2624124900	PRJNA797175	SAMN27027236	1045048624	GEO	public	fastq,sra	gs,s3	s3.us-east-1,gs.US	Female	UC.NonI	SRX14640637	GSM5977993	Inactive	UC	Inactive	Illumina HiSeq 2500	SINGLE	cDNA	TRANSCRIPTOMIC	Homo sapiens	ILLUMINA	LeftColon	2022-09-30 03:00:00	GSM5977993	Biopsy	SRP354989	45
SRR18511283	RNA-Seq	100	3589778000	PRJNA797175	SAMN27027238	1323848779	GEO	public	sra,fastq	gs,s3	s3.us-east-1,gs.US	Female	UC.NonI	SRX14640639	GSM5977995	Inactive	UC	Inactive	Illumina HiSeq 2500	SINGLE	cDNA	TRANSCRIPTOMIC	Homo sapiens	ILLUMINA	Transverse	2022-09-30 03:00:00	GSM5977995	Biopsy	SRP354989	45
SRR18511284	RNA-Seq	100	4275736300	PRJNA797175	SAMN27027239	1721423077	GEO	public	sra,fastq	gs,s3,ncbi	s3.us-east-1,ncbi.public,gs.US	Female	UC.NonI	SRX14640640	GSM5977996	Inactive	UC	Inactive	Illumina HiSeq 2500	SINGLE	cDNA	TRANSCRIPTOMIC	Homo sapiens	ILLUMINA	Ileum	2022-09-30 03:00:00	GSM5977996	Biopsy	SRP354989	43
SRR18511287	RNA-Seq	100	6538647100	PRJNA797175	SAMN27027242	2306422721	GEO	public	sra,fastq	gs,s3	gs.US,s3.us-east-1	Female	UC.I	SRX14640643	GSM5977999	Active	UC	Severe	Illumina HiSeq 2500	SINGLE	cDNA	TRANSCRIPTOMIC	Homo sapiens	ILLUMINA	Rectum	2022-09-30 03:00:00	GSM5977999	Biopsy	SRP354989	25
SRR18511290	RNA-Seq	100	2892133800	PRJNA797175	SAMN27027222	1078471955	GEO	public	sra,fastq	gs,s3	s3.us-east-1,gs.US	Male	UC.NonI	SRX14640646	GSM5978002	Inactive	UC	Inactive	Illumina HiSeq 2500	SINGLE	cDNA	TRANSCRIPTOMIC	Homo sapiens	ILLUMINA	Rectum	2022-09-30 03:00:00	GSM5978002	Biopsy	SRP354989	34
SRR18511291	RNA-Seq	100	7057825100	PRJNA797175	SAMN27027223	2568563211	GEO	public	fastq,sra	s3,gs	gs.US,s3.us-east-1	Male	UC.I	SRX14640647	GSM5978003	Inactive	UC	Mild	Illumina HiSeq 2500	SINGLE	cDNA	TRANSCRIPTOMIC	Homo sapiens	ILLUMINA	LeftColon	2022-09-30 03:00:00	GSM5978003	Biopsy	SRP354989	29
SRR18511294	RNA-Seq	100	3194627400	PRJNA797175	SAMN27027226	1239012604	GEO	public	sra,fastq	gs,s3	gs.US,s3.us-east-1	Male	CD.NonI	SRX14640650	GSM5978006	NA	CD	Mild	Illumina HiSeq 2500	SINGLE	cDNA	TRANSCRIPTOMIC	Homo sapiens	ILLUMINA	LeftColon	2022-09-30 03:00:00	GSM5978006	Biopsy	SRP354989	48
SRR18511298	RNA-Seq	100	4103302800	PRJNA797175	SAMN27027230	1480753539	GEO	public	fastq,sra	s3,gs,ncbi	s3.us-east-1,ncbi.public,gs.US	Female	UC.I	SRX14640654	GSM5978010	Inactive	UC	Moderate	Illumina HiSeq 2500	SINGLE	cDNA	TRANSCRIPTOMIC	Homo sapiens	ILLUMINA	Rectum	2022-09-30 03:00:00	GSM5978010	Biopsy	SRP354989	41
SRR18511299	RNA-Seq	100	4024245500	PRJNA797175	SAMN27027231	1494566643	GEO	public	fastq,sra	s3,gs	s3.us-east-1,gs.US	Male	UC.I	SRX14640655	GSM5978011	Inactive	UC	Mild	Illumina HiSeq 2500	SINGLE	cDNA	TRANSCRIPTOMIC	Homo sapiens	ILLUMINA	RightColon	2022-09-30 03:00:00	GSM5978011	Biopsy	SRP354989	41
SRR18511302	RNA-Seq	100	4652072600	PRJNA797175	SAMN27027234	1626578664	GEO	public	sra,fastq	s3,gs	gs.US,s3.us-east-1	Male	UC.NonI	SRX14641042	GSM5978014	Inactive	UC	Inactive	Illumina HiSeq 2500	SINGLE	cDNA	TRANSCRIPTOMIC	Homo sapiens	ILLUMINA	Rectum	2022-09-30 03:00:00	GSM5978014	Biopsy	SRP354989	34
SRR18511306	RNA-Seq	100	4438666000	PRJNA797175	SAMN27026960	1533458300	GEO	public	sra,fastq	gs,s3	s3.us-east-1,gs.US	Female	UC.I	SRX14641046	GSM5978018	Inactive	UC	Moderate	Illumina HiSeq 2500	SINGLE	cDNA	TRANSCRIPTOMIC	Homo sapiens	ILLUMINA	RightColon	2022-09-30 03:00:00	GSM5978018	Biopsy	SRP354989	54
SRR18511307	RNA-Seq	100	4458368800	PRJNA797175	SAMN27026929	1606693351	GEO	public	fastq,sra	s3,gs	gs.US,s3.us-east-1	Male	UC.I	SRX14641742	GSM5978147	Active	UC	Inactive	Illumina HiSeq 2500	SINGLE	cDNA	TRANSCRIPTOMIC	Homo sapiens	ILLUMINA	LeftColon	2022-09-30 03:00:00	GSM5978147	Biopsy	SRP354989	31
SRR18511308	RNA-Seq	100	4254182500	PRJNA797175	SAMN27026932	1505639058	GEO	public	fastq,sra	s3,gs	s3.us-east-1,gs.US	Male	UC.I	SRX14641743	GSM5978148	Active	UC	Mild	Illumina HiSeq 2500	SINGLE	cDNA	TRANSCRIPTOMIC	Homo sapiens	ILLUMINA	LeftColon	2022-09-30 03:00:00	GSM5978148	Biopsy	SRP354989	49
SRR18511311	RNA-Seq	100	3582435900	PRJNA797175	SAMN27026938	1566038943	GEO	public	sra,fastq	gs,s3,ncbi	gs.US,s3.us-east-1,ncbi.public	Female	CD.I	SRX14641746	GSM5978151	NA	CD	Moderate	Illumina HiSeq 2500	SINGLE	cDNA	TRANSCRIPTOMIC	Homo sapiens	ILLUMINA	Rectum	2022-09-30 03:00:00	GSM5978151	Biopsy	SRP354989	28
SRR18511314	RNA-Seq	100	4303534000	PRJNA797175	SAMN27026945	1491795516	GEO	public	fastq,sra	s3,gs	s3.us-east-1,gs.US	Male	UC.I	SRX14641749	GSM5978154	Inactive	UC	Mild	Illumina HiSeq 2500	SINGLE	cDNA	TRANSCRIPTOMIC	Homo sapiens	ILLUMINA	LeftColon	2022-09-30 03:00:00	GSM5978154	Biopsy	SRP354989	72
SRR18511317	RNA-Seq	100	3720322400	PRJNA797175	SAMN27026949	1268998575	GEO	public	fastq,sra	s3,gs	gs.US,s3.us-east-1	Female	CD.I	SRX14641752	GSM5978157	Inactive	CD	Moderate	Illumina HiSeq 2500	SINGLE	cDNA	TRANSCRIPTOMIC	Homo sapiens	ILLUMINA	LeftColon	2022-09-30 03:00:00	GSM5978157	Biopsy	SRP354989	49
SRR18511321	RNA-Seq	100	3529399300	PRJNA797175	SAMN27027031	1303289116	GEO	public	fastq,sra	gs,ncbi,s3	ncbi.public,s3.us-east-1,gs.US	Male	UC.I	SRX14640661	GSM5978161	Inactive	UC	Severe	Illumina HiSeq 2500	SINGLE	cDNA	TRANSCRIPTOMIC	Homo sapiens	ILLUMINA	Rectum	2022-09-30 03:00:00	GSM5978161	Biopsy	SRP354989	73
SRR18511323	RNA-Seq	100	4174784400	PRJNA797175	SAMN27027034	1553647201	GEO	public	fastq,sra	s3,gs	s3.us-east-1,gs.US	Male	UC.NonI	SRX14640663	GSM5978163	Inactive	UC	Inactive	Illumina HiSeq 2500	SINGLE	cDNA	TRANSCRIPTOMIC	Homo sapiens	ILLUMINA	RightColon	2022-09-30 03:00:00	GSM5978163	Biopsy	SRP354989	57
SRR18511324	RNA-Seq	100	3237593400	PRJNA797175	SAMN27027036	1197529901	GEO	public	fastq,sra	gs,s3	s3.us-east-1,gs.US	Female	Control.NonI	SRX14640664	GSM5978164	NA	Control	NA	Illumina HiSeq 2500	SINGLE	cDNA	TRANSCRIPTOMIC	Homo sapiens	ILLUMINA	Cecum	2022-09-30 03:00:00	GSM5978164	Biopsy	SRP354989	55
SRR18511329	RNA-Seq	100	3097458700	PRJNA797175	SAMN27027045	1201613954	GEO	public	fastq,sra	gs,s3	gs.US,s3.us-east-1	Male	UC.I	SRX14640669	GSM5978169	Inactive	UC	Mild	Illumina HiSeq 2500	SINGLE	cDNA	TRANSCRIPTOMIC	Homo sapiens	ILLUMINA	Sigmoid	2022-09-30 03:00:00	GSM5978169	Biopsy	SRP354989	51
SRR18511330	RNA-Seq	100	4961423400	PRJNA797175	SAMN27027047	1963722422	GEO	public	fastq,sra	gs,s3	gs.US,s3.us-east-1	Female	UC.I	SRX14640670	GSM5978170	Inactive	UC	Inactive	Illumina HiSeq 2500	SINGLE	cDNA	TRANSCRIPTOMIC	Homo sapiens	ILLUMINA	Rectum	2022-09-30 03:00:00	GSM5978170	Biopsy	SRP354989	47
SRR18511332	RNA-Seq	100	3465436900	PRJNA797175	SAMN27027051	1348554893	GEO	public	fastq,sra	gs,s3	s3.us-east-1,gs.US	Male	CD.I	SRX14640672	GSM5978172	Inactive	CD	Mild	Illumina HiSeq 2500	SINGLE	cDNA	TRANSCRIPTOMIC	Homo sapiens	ILLUMINA	Cecum	2022-09-30 03:00:00	GSM5978172	Biopsy	SRP354989	70
SRR18511334	RNA-Seq	100	4064656500	PRJNA797175	SAMN27027055	1504490387	GEO	public	sra,fastq	s3,gs	gs.US,s3.us-east-1	Male	Control.NonI	SRX14640674	GSM5978174	NA	Control	NA	Illumina HiSeq 2500	SINGLE	cDNA	TRANSCRIPTOMIC	Homo sapiens	ILLUMINA	Transverse	2022-09-30 03:00:00	GSM5978174	Biopsy	SRP354989	51
SRR18511337	RNA-Seq	100	4192816300	PRJNA797175	SAMN27027061	1542238370	GEO	public	fastq,sra	gs,s3	s3.us-east-1,gs.US	Female	CD.I	SRX14640677	GSM5978177	Inactive	CD	Moderate	Illumina HiSeq 2500	SINGLE	cDNA	TRANSCRIPTOMIC	Homo sapiens	ILLUMINA	RightColon	2022-09-30 03:00:00	GSM5978177	Biopsy	SRP354989	65
SRR18511339	RNA-Seq	100	4862918500	PRJNA797175	SAMN27027066	1775777638	GEO	public	fastq,sra	s3,gs	s3.us-east-1,gs.US	Male	Control.NonI	SRX14640679	GSM5978179	NA	Control	NA	Illumina HiSeq 2500	SINGLE	cDNA	TRANSCRIPTOMIC	Homo sapiens	ILLUMINA	RightColon	2022-09-30 03:00:00	GSM5978179	Biopsy	SRP354989	40
SRR18511342	RNA-Seq	107	4351841236	PRJNA797175	SAMN27027129	1698506445	GEO	public	fastq,sra	s3,gs	gs.US,s3.us-east-1	Female	UC.NonI	SRX14641115	GSM5978182	Inactive	UC	Inactive	Illumina HiSeq 2500	SINGLE	cDNA	TRANSCRIPTOMIC	Homo sapiens	ILLUMINA	Rectum	2022-09-30 03:00:00	GSM5978182	Biopsy	SRP354989	56
SRR18511346	RNA-Seq	100	4348056000	PRJNA797175	SAMN27027137	1508951484	GEO	public	fastq,sra	gs,s3,ncbi	gs.US,ncbi.public,s3.us-east-1	Female	CD.I	SRX14641119	GSM5978186	Inactive	CD	Mild	Illumina HiSeq 2500	SINGLE	cDNA	TRANSCRIPTOMIC	Homo sapiens	ILLUMINA	Cecum	2022-09-30 03:00:00	GSM5978186	Biopsy	SRP354989	70
SRR18511349	RNA-Seq	100	4390221600	PRJNA797175	SAMN27027149	1568462070	GEO	public	sra,fastq	gs,s3	gs.US,s3.us-east-1	Male	UC.I	SRX14641122	GSM5978189	Inactive	UC	Mild	Illumina HiSeq 2500	SINGLE	cDNA	TRANSCRIPTOMIC	Homo sapiens	ILLUMINA	Rectum	2022-09-30 03:00:00	GSM5978189	Biopsy	SRP354989	59
SRR18511351	RNA-Seq	100	3968737600	PRJNA797175	SAMN27027141	1544092438	GEO	public	fastq,sra	gs,s3	gs.US,s3.us-east-1	Female	UC.NonI	SRX14641124	GSM5978191	Inactive	UC	Inactive	Illumina HiSeq 2500	SINGLE	cDNA	TRANSCRIPTOMIC	Homo sapiens	ILLUMINA	Rectum	2022-09-30 03:00:00	GSM5978191	Biopsy	SRP354989	35
SRR18511353	RNA-Seq	100	4060631600	PRJNA797175	SAMN27027151	1400013521	GEO	public	fastq,sra	s3,gs	gs.US,s3.us-east-1	Male	CD.I	SRX14641126	GSM5978193	Inactive	CD	Moderate	Illumina HiSeq 2500	SINGLE	cDNA	TRANSCRIPTOMIC	Homo sapiens	ILLUMINA	Ileum	2022-09-30 03:00:00	GSM5978193	Biopsy	SRP354989	59
SRR18511355	RNA-Seq	100	8267494700	PRJNA797175	SAMN27027155	3193941055	GEO	public	sra,fastq	gs,s3	s3.us-east-1,gs.US	Female	UC.I	SRX14641128	GSM5978195	Inactive	UC	Mild	Illumina HiSeq 2500	SINGLE	cDNA	TRANSCRIPTOMIC	Homo sapiens	ILLUMINA	Rectum	2022-09-30 03:00:00	GSM5978195	Biopsy	SRP354989	39
SRR18511356	RNA-Seq	100	4086412000	PRJNA797175	SAMN27027157	1425808525	GEO	public	sra,fastq	gs,s3	s3.us-east-1,gs.US	Male	CD.I	SRX14641129	GSM5978196	Inactive	CD	Moderate	Illumina HiSeq 2500	SINGLE	cDNA	TRANSCRIPTOMIC	Homo sapiens	ILLUMINA	Ileum	2022-09-30 03:00:00	GSM5978196	Biopsy	SRP354989	41
SRR18511358	RNA-Seq	100	4055621200	PRJNA797175	SAMN27027160	1433343377	GEO	public	fastq,sra	gs,s3	s3.us-east-1,gs.US	Female	CD.I	SRX14641131	GSM5978198	NA	CD	Severe	Illumina HiSeq 2500	SINGLE	cDNA	TRANSCRIPTOMIC	Homo sapiens	ILLUMINA	Rectum	2022-09-30 03:00:00	GSM5978198	Biopsy	SRP354989	40
SRR18511360	RNA-Seq	100	2997029400	PRJNA797175	SAMN27027164	1245150211	GEO	public	sra,fastq	gs,s3	s3.us-east-1,gs.US	Female	CD.I	SRX14641133	GSM5978200	Inactive	CD	Mild	Illumina HiSeq 2500	SINGLE	cDNA	TRANSCRIPTOMIC	Homo sapiens	ILLUMINA	Rectum	2022-09-30 03:00:00	GSM5978200	Biopsy	SRP354989	64
SRR18511362	RNA-Seq	100	3965293200	PRJNA797175	SAMN27027169	1364925698	GEO	public	sra,fastq	gs,s3	s3.us-east-1,gs.US	Female	Control.NonI	SRX14641135	GSM5978202	NA	Control	NA	Illumina HiSeq 2500	SINGLE	cDNA	TRANSCRIPTOMIC	Homo sapiens	ILLUMINA	Ileum	2022-09-30 03:00:00	GSM5978202	Biopsy	SRP354989	62
SRR18511364	RNA-Seq	100	4009443600	PRJNA797175	SAMN27027069	1612779367	GEO	public	fastq,sra	s3,gs	s3.us-east-1,gs.US	Female	Control.NonI	SRX14641137	GSM5978204	NA	Control	NA	Illumina HiSeq 2500	SINGLE	cDNA	TRANSCRIPTOMIC	Homo sapiens	ILLUMINA	Rectum	2022-09-30 03:00:00	GSM5978204	Biopsy	SRP354989	25
SRR18511365	RNA-Seq	100	3671589000	PRJNA797175	SAMN27027071	1449924455	GEO	public	sra,fastq	gs,s3	s3.us-east-1,gs.US	Female	CD.I	SRX14641138	GSM5978205	NA	CD	Inactive	Illumina HiSeq 2500	SINGLE	cDNA	TRANSCRIPTOMIC	Homo sapiens	ILLUMINA	Ileum	2022-09-30 03:00:00	GSM5978205	Biopsy	SRP354989	47
SRR18511367	RNA-Seq	106	5269693624	PRJNA797175	SAMN27027074	2307287554	GEO	public	fastq,sra	s3,gs	gs.US,s3.us-east-1	Female	UC.I	SRX14642138	GSM5978207	Inactive	UC	Severe	Illumina HiSeq 2500	SINGLE	cDNA	TRANSCRIPTOMIC	Homo sapiens	ILLUMINA	Rectum	2022-09-30 03:00:00	GSM5978207	Biopsy	SRP354989	26
SRR18511369	RNA-Seq	100	4632829200	PRJNA797175	SAMN27027078	1652326834	GEO	public	sra,fastq	gs,s3	s3.us-east-1,gs.US	Female	Control.NonI	SRX14642140	GSM5978209	NA	Control	NA	Illumina HiSeq 2500	SINGLE	cDNA	TRANSCRIPTOMIC	Homo sapiens	ILLUMINA	Ileum	2022-09-30 03:00:00	GSM5978209	Biopsy	SRP354989	60
SRR18511371	RNA-Seq	100	3772941100	PRJNA797175	SAMN27027082	1417382347	GEO	public	fastq,sra	s3,gs	gs.US,s3.us-east-1	Female	UC.NonI	SRX14642142	GSM5978211	Inactive	UC	Inactive	Illumina HiSeq 2500	SINGLE	cDNA	TRANSCRIPTOMIC	Homo sapiens	ILLUMINA	Rectum	2022-09-30 03:00:00	GSM5978211	Biopsy	SRP354989	41
SRR18511375	RNA-Seq	100	3181852400	PRJNA797175	SAMN27027092	1113292970	GEO	public	fastq,sra	gs,s3	gs.US,s3.us-east-1	Female	UC.I	SRX14642146	GSM5978215	Inactive	UC	Mild	Illumina HiSeq 2500	SINGLE	cDNA	TRANSCRIPTOMIC	Homo sapiens	ILLUMINA	Rectum	2022-09-30 03:00:00	GSM5978215	Biopsy	SRP354989	39
SRR18511376	RNA-Seq	100	3708686800	PRJNA797175	SAMN27027093	1530373944	GEO	public	sra,fastq	s3,gs	s3.us-east-1,gs.US	Male	CD.I	SRX14642147	GSM5978216	NA	CD	Mild	Illumina HiSeq 2500	SINGLE	cDNA	TRANSCRIPTOMIC	Homo sapiens	ILLUMINA	Transverse	2022-09-30 03:00:00	GSM5978216	Biopsy	SRP354989	44
SRR18511379	RNA-Seq	100	7444653800	PRJNA797175	SAMN27027099	2752517364	GEO	public	sra,fastq	s3,gs	s3.us-east-1,gs.US	Male	UC.NonI	SRX14642150	GSM5978219	Inactive	UC	Mild	Illumina HiSeq 2500	SINGLE	cDNA	TRANSCRIPTOMIC	Homo sapiens	ILLUMINA	Rectum	2022-09-30 03:00:00	GSM5978219	Biopsy	SRP354989	30
SRR18511380	RNA-Seq	100	3371669500	PRJNA797175	SAMN27027090	1302016235	GEO	public	sra,fastq	s3,gs	s3.us-east-1,gs.US	Female	CD.NonI	SRX14642151	GSM5978220	Inactive	CD	Inactive	Illumina HiSeq 2500	SINGLE	cDNA	TRANSCRIPTOMIC	Homo sapiens	ILLUMINA	Ileum	2022-09-30 03:00:00	GSM5978220	Biopsy	SRP354989	32
SRR18511382	RNA-Seq	100	4770445200	PRJNA797175	SAMN27027104	1755026414	GEO	public	sra,fastq	gs,s3	s3.us-east-1,gs.US	Male	Control.NonI	SRX14642153	GSM5978222	NA	Control	NA	Illumina HiSeq 2500	SINGLE	cDNA	TRANSCRIPTOMIC	Homo sapiens	ILLUMINA	Sigmoid	2022-09-30 03:00:00	GSM5978222	Biopsy	SRP354989	26
SRR18511384	RNA-Seq	100	6247885300	PRJNA797175	SAMN27027107	2475894695	GEO	public	fastq,sra	s3,gs	s3.us-east-1,gs.US	Male	CD.NonI	SRX14642155	GSM5978224	Inactive	CD	Mild	Illumina HiSeq 2500	SINGLE	cDNA	TRANSCRIPTOMIC	Homo sapiens	ILLUMINA	RightColon	2022-09-30 03:00:00	GSM5978224	Biopsy	SRP354989	32
SRR18511385	RNA-Seq	100	3439819500	PRJNA797175	SAMN27027109	1266967010	GEO	public	fastq,sra	gs,s3	gs.US,s3.us-east-1	Male	CD.NonI	SRX14642156	GSM5978225	Inactive	CD	Mild	Illumina HiSeq 2500	SINGLE	cDNA	TRANSCRIPTOMIC	Homo sapiens	ILLUMINA	Rectum	2022-09-30 03:00:00	GSM5978225	Biopsy	SRP354989	32
SRR18511387	RNA-Seq	100	4097857800	PRJNA797175	SAMN27027113	1447788260	GEO	public	sra,fastq	s3,gs	gs.US,s3.us-east-1	Male	Control.NonI	SRX14642158	GSM5978227	NA	Control	NA	Illumina HiSeq 2500	SINGLE	cDNA	TRANSCRIPTOMIC	Homo sapiens	ILLUMINA	Rectum	2022-09-30 03:00:00	GSM5978227	Biopsy	SRP354989	52
SRR18511389	RNA-Seq	100	4139365000	PRJNA797175	SAMN27027116	1566574184	GEO	public	sra,fastq	s3,gs	gs.US,s3.us-east-1	Male	CD.I	SRX14642160	GSM5978229	NA	CD	Mild	Illumina HiSeq 2500	SINGLE	cDNA	TRANSCRIPTOMIC	Homo sapiens	ILLUMINA	Rectum	2022-09-30 03:00:00	GSM5978229	Biopsy	SRP354989	27
SRR18511391	RNA-Seq	100	4922004900	PRJNA797175	SAMN27027120	1851080510	GEO	public	fastq,sra	gs,s3	s3.us-east-1,gs.US	Female	CD.I	SRX14641754	GSM5978231	Active	CD	Mild	Illumina HiSeq 2500	SINGLE	cDNA	TRANSCRIPTOMIC	Homo sapiens	ILLUMINA	Ileum	2022-09-30 03:00:00	GSM5978231	Biopsy	SRP354989	66
SRR18511393	RNA-Seq	100	6076342100	PRJNA797175	SAMN27027124	2800758405	GEO	public	fastq,sra	s3,gs	s3.us-east-1,gs.US	Female	Control.NonI	SRX14641756	GSM5978233	NA	Control	NA	Illumina HiSeq 2500	SINGLE	cDNA	TRANSCRIPTOMIC	Homo sapiens	ILLUMINA	Cecum	2022-09-30 03:00:00	GSM5978233	Biopsy	SRP354989	70
SRR18511396	RNA-Seq	100	3185698100	PRJNA797175	SAMN27027392	1205522661	GEO	public	fastq,sra	s3,gs	gs.US,s3.us-east-1	Female	CD.I	SRX14641759	GSM5978236	NA	CD	Severe	Illumina HiSeq 2500	SINGLE	cDNA	TRANSCRIPTOMIC	Homo sapiens	ILLUMINA	Ileum	2022-09-30 03:00:00	GSM5978236	Biopsy	SRP354989	68
SRR18511398	RNA-Seq	100	4302524500	PRJNA797175	SAMN27027396	1527208900	GEO	public	sra,fastq	s3,gs	gs.US,s3.us-east-1	Male	Control.NonI	SRX14641761	GSM5978238	NA	Control	NA	Illumina HiSeq 2500	SINGLE	cDNA	TRANSCRIPTOMIC	Homo sapiens	ILLUMINA	Cecum	2022-09-30 03:00:00	GSM5978238	Biopsy	SRP354989	68
SRR18511401	RNA-Seq	100	4310534100	PRJNA797175	SAMN27027401	1484827546	GEO	public	fastq,sra	s3,gs	s3.us-east-1,gs.US	Male	CD.I	SRX14641764	GSM5978241	Inactive	CD	Mild	Illumina HiSeq 2500	SINGLE	cDNA	TRANSCRIPTOMIC	Homo sapiens	ILLUMINA	Rectum	2022-09-30 03:00:00	GSM5978241	Biopsy	SRP354989	69
SRR18511403	RNA-Seq	106	5751655824	PRJNA797175	SAMN27027404	2078771210	GEO	public	sra,fastq	s3,gs	gs.US,s3.us-east-1	Male	UC.NonI	SRX14641766	GSM5978243	Inactive	UC	Inactive	Illumina HiSeq 2500	SINGLE	cDNA	TRANSCRIPTOMIC	Homo sapiens	ILLUMINA	Rectum	2022-09-30 03:00:00	GSM5978243	Biopsy	SRP354989	51
SRR18511404	RNA-Seq	100	2860190000	PRJNA797175	SAMN27027405	1235480448	GEO	public	sra,fastq	ncbi,s3,gs	s3.us-east-1,gs.US,ncbi.public	Female	CD.NonI	SRX14641767	GSM5978244	Inactive	CD	Inactive	Illumina HiSeq 2500	SINGLE	cDNA	TRANSCRIPTOMIC	Homo sapiens	ILLUMINA	Ileum	2022-09-30 03:00:00	GSM5978244	Biopsy	SRP354989	74
SRR18511405	RNA-Seq	100	3552211400	PRJNA797175	SAMN27027406	1310223379	GEO	public	fastq,sra	s3,gs	gs.US,s3.us-east-1	Female	CD.NonI	SRX14641768	GSM5978245	Inactive	CD	Inactive	Illumina HiSeq 2500	SINGLE	cDNA	TRANSCRIPTOMIC	Homo sapiens	ILLUMINA	Rectum	2022-09-30 03:00:00	GSM5978245	Biopsy	SRP354989	74
SRR18511406	RNA-Seq	106	5113571968	PRJNA797175	SAMN27027407	1854041819	GEO	public	sra,fastq	gs,s3	s3.us-east-1,gs.US	Female	UC.I	SRX14641769	GSM5978246	Inactive	UC	Moderate	Illumina HiSeq 2500	SINGLE	cDNA	TRANSCRIPTOMIC	Homo sapiens	ILLUMINA	Sigmoid	2022-09-30 03:00:00	GSM5978246	Biopsy	SRP354989	58
SRR18511410	RNA-Seq	100	3605327100	PRJNA797175	SAMN27027379	1331554180	GEO	public	fastq,sra	s3,gs	gs.US,s3.us-east-1	Female	UC.NonI	SRX14641773	GSM5978250	Inactive	UC	Inactive	Illumina HiSeq 2500	SINGLE	cDNA	TRANSCRIPTOMIC	Homo sapiens	ILLUMINA	Rectum	2022-09-30 03:00:00	GSM5978250	Biopsy	SRP354989	31
SRR18511411	RNA-Seq	100	7214074000	PRJNA797175	SAMN27027382	2795673941	GEO	public	sra,fastq	gs,s3	s3.us-east-1,gs.US	Female	Control.NonI	SRX14641774	GSM5978251	NA	Control	NA	Illumina HiSeq 2500	SINGLE	cDNA	TRANSCRIPTOMIC	Homo sapiens	ILLUMINA	Rectum	2022-09-30 03:00:00	GSM5978251	Biopsy	SRP354989	59
SRR18511413	RNA-Seq	100	3568615200	PRJNA797175	SAMN27027386	1549724020	GEO	public	sra,fastq	gs,s3	gs.US,s3.us-east-1	Female	Control.NonI	SRX14641776	GSM5978253	NA	Control	NA	Illumina HiSeq 2500	SINGLE	cDNA	TRANSCRIPTOMIC	Homo sapiens	ILLUMINA	Rectum	2022-09-30 03:00:00	GSM5978253	Biopsy	SRP354989	57
SRR18511415	RNA-Seq	100	3434670100	PRJNA797175	SAMN27027368	1161572047	GEO	public	sra,fastq	gs,s3	gs.US,s3.us-east-1	Male	UC.I	SRX14640683	GSM5978255	Inactive	UC	Inactive	Illumina HiSeq 2500	SINGLE	cDNA	TRANSCRIPTOMIC	Homo sapiens	ILLUMINA	Sigmoid	2022-09-30 03:00:00	GSM5978255	Biopsy	SRP354989	35
SRR18511417	RNA-Seq	100	4650018800	PRJNA797175	SAMN27027372	1726199082	GEO	public	sra,fastq	gs,s3	gs.US,s3.us-east-1	Female	Control.NonI	SRX14640685	GSM5978257	NA	Control	NA	Illumina HiSeq 2500	SINGLE	cDNA	TRANSCRIPTOMIC	Homo sapiens	ILLUMINA	Ileum	2022-09-30 03:00:00	GSM5978257	Biopsy	SRP354989	64
SRR18511419	RNA-Seq	100	9857179100	PRJNA797175	SAMN27027375	3825429402	GEO	public	sra,fastq	s3,gs	gs.US,s3.us-east-1	Female	UC.I	SRX14640687	GSM5978259	Inactive	UC	Mild	Illumina HiSeq 2500	SINGLE	cDNA	TRANSCRIPTOMIC	Homo sapiens	ILLUMINA	Rectum	2022-09-30 03:00:00	GSM5978259	Biopsy	SRP354989	48
SRR18511421	RNA-Seq	100	4264439900	PRJNA797175	SAMN27027256	1498150650	GEO	public	sra,fastq	s3,gs	gs.US,s3.us-east-1	Male	UC.I	SRX14640689	GSM5978261	Inactive	UC	Mild	Illumina HiSeq 2500	SINGLE	cDNA	TRANSCRIPTOMIC	Homo sapiens	ILLUMINA	Rectum	2022-09-30 03:00:00	GSM5978261	Biopsy	SRP354989	23
SRR18511423	RNA-Seq	100	2766582200	PRJNA797175	SAMN27027260	1023101309	GEO	public	fastq,sra	s3,gs	gs.US,s3.us-east-1	Male	CD.I	SRX14640691	GSM5978263	Inactive	CD	Mild	Illumina HiSeq 2500	SINGLE	cDNA	TRANSCRIPTOMIC	Homo sapiens	ILLUMINA	Ileum	2022-09-30 03:00:00	GSM5978263	Biopsy	SRP354989	46
SRR18511426	RNA-Seq	100	7970076800	PRJNA797175	SAMN27027265	2785007437	GEO	public	fastq,sra	gs,s3	gs.US,s3.us-east-1	Male	UC.NonI	SRX14640694	GSM5978266	Inactive	UC	Mild	Illumina HiSeq 2500	SINGLE	cDNA	TRANSCRIPTOMIC	Homo sapiens	ILLUMINA	Rectum	2022-09-30 03:00:00	GSM5978266	Biopsy	SRP354989	52
SRR18511429	RNA-Seq	100	4657225300	PRJNA797175	SAMN27027271	1638686826	GEO	public	fastq,sra	gs,s3	gs.US,s3.us-east-1	Female	UC.I	SRX14640697	GSM5978269	Active	UC	Severe	Illumina HiSeq 2500	SINGLE	cDNA	TRANSCRIPTOMIC	Homo sapiens	ILLUMINA	Rectum	2022-09-30 03:00:00	GSM5978269	Biopsy	SRP354989	26
SRR18511430	RNA-Seq	100	7072121300	PRJNA797175	SAMN27027273	2727238344	GEO	public	sra,fastq	s3,gs	gs.US,s3.us-east-1	Male	CD.I	SRX14640698	GSM5978270	Inactive	CD	Mild	Illumina HiSeq 2500	SINGLE	cDNA	TRANSCRIPTOMIC	Homo sapiens	ILLUMINA	Ileum	2022-09-30 03:00:00	GSM5978270	Biopsy	SRP354989	56
SRR18511434	RNA-Seq	100	7864057400	PRJNA797175	SAMN27027313	3108058068	GEO	public	sra,fastq	gs,s3	s3.us-east-1,gs.US	Female	Control.NonI	SRX14640702	GSM5978274	NA	Control	NA	Illumina HiSeq 2500	SINGLE	cDNA	TRANSCRIPTOMIC	Homo sapiens	ILLUMINA	Ileum	2022-09-30 03:00:00	GSM5978274	Biopsy	SRP354989	57
SRR18511435	RNA-Seq	100	3336660000	PRJNA797175	SAMN27027994	1310278810	GEO	public	fastq,sra	gs,s3	gs.US,s3.us-east-1	Male	CD.NonI	SRX14641934	GSM5978916	NA	CD	Inactive	Illumina HiSeq 2500	SINGLE	cDNA	TRANSCRIPTOMIC	Homo sapiens	ILLUMINA	Rectum	2022-09-30 03:00:00	GSM5978916	Biopsy	SRP354989	36
SRR18511436	RNA-Seq	100	8048714500	PRJNA797175	SAMN27027995	3186278053	GEO	public	sra,fastq	gs,s3	gs.US,s3.us-east-1	Female	UC.I	SRX14641935	GSM5978917	Inactive	UC	Inactive	Illumina HiSeq 2500	SINGLE	cDNA	TRANSCRIPTOMIC	Homo sapiens	ILLUMINA	Rectum	2022-09-30 03:00:00	GSM5978917	Biopsy	SRP354989	31
SRR18511437	RNA-Seq	100	9538214800	PRJNA797175	SAMN27027913	4024505292	GEO	public	fastq,sra	gs,s3	gs.US,s3.us-east-1	Female	Control.NonI	SRX14641936	GSM5978918	NA	Control	NA	Illumina HiSeq 2500	SINGLE	cDNA	TRANSCRIPTOMIC	Homo sapiens	ILLUMINA	Rectum	2022-09-30 03:00:00	GSM5978918	Biopsy	SRP354989	71
SRR18511438	RNA-Seq	100	3883427100	PRJNA797175	SAMN27027915	1387134674	GEO	public	sra,fastq	s3,gs	gs.US,s3.us-east-1	Male	CD.I	SRX14641937	GSM5978919	Inactive	CD	Mild	Illumina HiSeq 2500	SINGLE	cDNA	TRANSCRIPTOMIC	Homo sapiens	ILLUMINA	Ileum	2022-09-30 03:00:00	GSM5978919	Biopsy	SRP354989	29
SRR18511441	RNA-Seq	100	5063716200	PRJNA797175	SAMN27027921	1768566784	GEO	public	fastq,sra	s3,gs	gs.US,s3.us-east-1	Female	UC.I	SRX14641940	GSM5978922	Active	UC	Mild	Illumina HiSeq 2500	SINGLE	cDNA	TRANSCRIPTOMIC	Homo sapiens	ILLUMINA	Rectum	2022-09-30 03:00:00	GSM5978922	Biopsy	SRP354989	21
SRR18511443	RNA-Seq	100	2903911600	PRJNA797175	SAMN27027924	1134453203	GEO	public	fastq,sra	s3,gs	s3.us-east-1,gs.US	Male	Control.NonI	SRX14641942	GSM5978924	NA	Control	NA	Illumina HiSeq 2500	SINGLE	cDNA	TRANSCRIPTOMIC	Homo sapiens	ILLUMINA	Ileum	2022-09-30 03:00:00	GSM5978924	Biopsy	SRP354989	64
SRR18511445	RNA-Seq	100	3371046000	PRJNA797175	SAMN27027928	1262944840	GEO	public	sra,fastq	s3,gs	s3.us-east-1,gs.US	Female	Control.NonI	SRX14641944	GSM5978926	NA	Control	NA	Illumina HiSeq 2500	SINGLE	cDNA	TRANSCRIPTOMIC	Homo sapiens	ILLUMINA	Rectum	2022-09-30 03:00:00	GSM5978926	Biopsy	SRP354989	49
SRR18511446	RNA-Seq	100	3920791500	PRJNA797175	SAMN27027929	1405196693	GEO	public	sra,fastq	s3,gs	gs.US,s3.us-east-1	Male	Control.NonI	SRX14640250	GSM5978927	NA	Control	NA	Illumina HiSeq 2500	SINGLE	cDNA	TRANSCRIPTOMIC	Homo sapiens	ILLUMINA	Ileum	2022-09-30 03:00:00	GSM5978927	Biopsy	SRP354989	53
SRR18511449	RNA-Seq	100	4983615000	PRJNA797175	SAMN27027932	1717285541	GEO	public	fastq,sra	gs,s3	gs.US,s3.us-east-1	Female	Control.NonI	SRX14640253	GSM5978930	NA	Control	NA	Illumina HiSeq 2500	SINGLE	cDNA	TRANSCRIPTOMIC	Homo sapiens	ILLUMINA	Rectum	2022-09-30 03:00:00	GSM5978930	Biopsy	SRP354989	61
SRR18511451	RNA-Seq	100	3679057500	PRJNA797175	SAMN27027934	1369416955	GEO	public	fastq,sra	s3,gs	s3.us-east-1,gs.US	Female	Control.NonI	SRX14640255	GSM5978932	NA	Control	NA	Illumina HiSeq 2500	SINGLE	cDNA	TRANSCRIPTOMIC	Homo sapiens	ILLUMINA	Rectum	2022-09-30 03:00:00	GSM5978932	Biopsy	SRP354989	59
SRR18511453	RNA-Seq	100	4611569300	PRJNA797175	SAMN27027936	1638107069	GEO	public	sra,fastq	gs,s3	s3.us-east-1,gs.US	Female	Control.NonI	SRX14640257	GSM5978934	NA	Control	NA	Illumina HiSeq 2500	SINGLE	cDNA	TRANSCRIPTOMIC	Homo sapiens	ILLUMINA	Rectum	2022-09-30 03:00:00	GSM5978934	Biopsy	SRP354989	22
SRR18511455	RNA-Seq	100	5777889000	PRJNA797175	SAMN27027938	2170844876	GEO	public	fastq,sra	gs,s3	s3.us-east-1,gs.US	Female	UC.NonI	SRX14640259	GSM5978936	Inactive	UC	Mild	Illumina HiSeq 2500	SINGLE	cDNA	TRANSCRIPTOMIC	Homo sapiens	ILLUMINA	Rectum	2022-09-30 03:00:00	GSM5978936	Biopsy	SRP354989	31
SRR18511457	RNA-Seq	100	4258718500	PRJNA797175	SAMN27027940	1568759309	GEO	public	fastq,sra	s3,gs	gs.US,s3.us-east-1	Female	CD.NonI	SRX14640261	GSM5978938	Inactive	CD	Inactive	Illumina HiSeq 2500	SINGLE	cDNA	TRANSCRIPTOMIC	Homo sapiens	ILLUMINA	LeftColon	2022-09-30 03:00:00	GSM5978938	Biopsy	SRP354989	23
SRR18511458	RNA-Seq	100	4767467300	PRJNA797175	SAMN27027941	1667155250	GEO	public	sra,fastq	s3,gs	s3.us-east-1,gs.US	Male	Control.NonI	SRX14640262	GSM5978939	NA	Control	NA	Illumina HiSeq 2500	SINGLE	cDNA	TRANSCRIPTOMIC	Homo sapiens	ILLUMINA	Ileum	2022-09-30 03:00:00	GSM5978939	Biopsy	SRP354989	52
SRR18511461	RNA-Seq	100	3456206900	PRJNA797175	SAMN27027944	1221742838	GEO	public	sra,fastq	gs,s3	s3.us-east-1,gs.US	Male	UC.NonI	SRX14640265	GSM5978942	Inactive	UC	Moderate	Illumina HiSeq 2500	SINGLE	cDNA	TRANSCRIPTOMIC	Homo sapiens	ILLUMINA	Rectum	2022-09-30 03:00:00	GSM5978942	Biopsy	SRP354989	44
SRR18511462	RNA-Seq	100	3286407800	PRJNA797175	SAMN27027945	1288945543	GEO	public	sra,fastq	s3,gs	s3.us-east-1,gs.US	Male	Control.NonI	SRX14640266	GSM5978943	NA	Control	NA	Illumina HiSeq 2500	SINGLE	cDNA	TRANSCRIPTOMIC	Homo sapiens	ILLUMINA	RightColon	2022-09-30 03:00:00	GSM5978943	Biopsy	SRP354989	53
SRR18511463	RNA-Seq	100	4707311700	PRJNA797175	SAMN27027946	1833637042	GEO	public	sra,fastq	gs,s3	gs.US,s3.us-east-1	Male	CD.I	SRX14640267	GSM5978944	Inactive	CD	Mild	Illumina HiSeq 2500	SINGLE	cDNA	TRANSCRIPTOMIC	Homo sapiens	ILLUMINA	Ileum	2022-09-30 03:00:00	GSM5978944	Biopsy	SRP354989	20
SRR18511466	RNA-Seq	100	3336972300	PRJNA797175	SAMN27027949	1407073800	GEO	public	sra,fastq	gs,s3	gs.US,s3.us-east-1	Female	CD.NonI	SRX14640270	GSM5978947	Inactive	CD	Mild	Illumina HiSeq 2500	SINGLE	cDNA	TRANSCRIPTOMIC	Homo sapiens	ILLUMINA	Rectum	2022-09-30 03:00:00	GSM5978947	Biopsy	SRP354989	32
SRR18511468	RNA-Seq	100	4250647400	PRJNA797175	SAMN27027997	1835407154	GEO	public	sra,fastq	s3,gs	s3.us-east-1,gs.US	Female	CD.NonI	SRX14640272	GSM5978949	Inactive	CD	Inactive	Illumina HiSeq 2500	SINGLE	cDNA	TRANSCRIPTOMIC	Homo sapiens	ILLUMINA	Ileum	2022-09-30 03:00:00	GSM5978949	Biopsy	SRP354989	25
SRR18511471	RNA-Seq	100	3395264300	PRJNA797175	SAMN27028000	1361305810	GEO	public	sra,fastq	ncbi,gs,s3	gs.US,s3.us-east-1,ncbi.public	Male	Control.NonI	SRX14640323	GSM5978952	NA	Control	NA	Illumina HiSeq 2500	SINGLE	cDNA	TRANSCRIPTOMIC	Homo sapiens	ILLUMINA	Ileum	2022-09-30 03:00:00	GSM5978952	Biopsy	SRP354989	42
SRR18511472	RNA-Seq	100	4963114200	PRJNA797175	SAMN27028001	2162038430	GEO	public	fastq,sra	s3,gs	s3.us-east-1,gs.US	Male	Control.NonI	SRX14640324	GSM5978953	NA	Control	NA	Illumina HiSeq 2500	SINGLE	cDNA	TRANSCRIPTOMIC	Homo sapiens	ILLUMINA	Rectum	2022-09-30 03:00:00	GSM5978953	Biopsy	SRP354989	39
SRR18511474	RNA-Seq	100	3998660700	PRJNA797175	SAMN27027851	1536182037	GEO	public	fastq,sra	gs,s3	s3.us-east-1,gs.US	Male	CD.I	SRX14640326	GSM5978955	Inactive	CD	Mild	Illumina HiSeq 2500	SINGLE	cDNA	TRANSCRIPTOMIC	Homo sapiens	ILLUMINA	Ileum	2022-09-30 03:00:00	GSM5978955	Biopsy	SRP354989	46
SRR18511476	RNA-Seq	100	3766740200	PRJNA797175	SAMN27027855	1541336292	GEO	public	fastq,sra	s3,gs,ncbi	s3.us-east-1,ncbi.public,gs.US	Female	CD.NonI	SRX14640328	GSM5978957	Inactive	CD	Inactive	Illumina HiSeq 2500	SINGLE	cDNA	TRANSCRIPTOMIC	Homo sapiens	ILLUMINA	Ileum	2022-09-30 03:00:00	GSM5978957	Biopsy	SRP354989	28
SRR18511477	RNA-Seq	100	4967937500	PRJNA797175	SAMN27027857	1635998964	GEO	public	sra,fastq	s3,gs	s3.us-east-1,gs.US	Female	CD.I	SRX14640329	GSM5978958	Inactive	CD	Mild	Illumina HiSeq 2500	SINGLE	cDNA	TRANSCRIPTOMIC	Homo sapiens	ILLUMINA	Rectum	2022-09-30 03:00:00	GSM5978958	Biopsy	SRP354989	23
SRR18511480	RNA-Seq	100	2889726100	PRJNA797175	SAMN27027863	1107993717	GEO	public	sra,fastq	gs,s3,ncbi	gs.US,s3.us-east-1,ncbi.public	Female	UC.NonI	SRX14640332	GSM5978961	Inactive	UC	Inactive	Illumina HiSeq 2500	SINGLE	cDNA	TRANSCRIPTOMIC	Homo sapiens	ILLUMINA	Rectum	2022-09-30 03:00:00	GSM5978961	Biopsy	SRP354989	59
SRR18511482	RNA-Seq	100	5122279400	PRJNA797175	SAMN27027867	1831165279	GEO	public	sra,fastq	gs,s3	gs.US,s3.us-east-1	Female	UC.I	SRX14640334	GSM5978963	Inactive	UC	Mild	Illumina HiSeq 2500	SINGLE	cDNA	TRANSCRIPTOMIC	Homo sapiens	ILLUMINA	Rectum	2022-09-30 03:00:00	GSM5978963	Biopsy	SRP354989	68
SRR18511485	RNA-Seq	100	4785020500	PRJNA797175	SAMN27027872	1902103129	GEO	public	fastq,sra	gs,s3	gs.US,s3.us-east-1	Female	Control.NonI	SRX14640337	GSM5978966	NA	Control	NA	Illumina HiSeq 2500	SINGLE	cDNA	TRANSCRIPTOMIC	Homo sapiens	ILLUMINA	Cecum	2022-09-30 03:00:00	GSM5978966	Biopsy	SRP354989	62
SRR18511489	RNA-Seq	100	3274000200	PRJNA797175	SAMN27027881	1240802389	GEO	public	fastq,sra	s3,gs	gs.US,s3.us-east-1	Male	CD.I	SRX14640341	GSM5978970	Inactive	CD	Mild	Illumina HiSeq 2500	SINGLE	cDNA	TRANSCRIPTOMIC	Homo sapiens	ILLUMINA	Rectum	2022-09-30 03:00:00	GSM5978970	Biopsy	SRP354989	24
SRR18511490	RNA-Seq	100	2342987700	PRJNA797175	SAMN27027883	887405980	GEO	public	fastq,sra	s3,gs	s3.us-east-1,gs.US	Male	UC.NonI	SRX14640342	GSM5978971	Inactive	UC	Inactive	Illumina HiSeq 2500	SINGLE	cDNA	TRANSCRIPTOMIC	Homo sapiens	ILLUMINA	Ileum	2022-09-30 03:00:00	GSM5978971	Biopsy	SRP354989	62
SRR18511492	RNA-Seq	100	3782841200	PRJNA797175	SAMN27027887	1612990785	GEO	public	sra,fastq	s3,gs	s3.us-east-1,gs.US	Female	Control.NonI	SRX14640344	GSM5978973	NA	Control	NA	Illumina HiSeq 2500	SINGLE	cDNA	TRANSCRIPTOMIC	Homo sapiens	ILLUMINA	Ileum	2022-09-30 03:00:00	GSM5978973	Biopsy	SRP354989	58
SRR18511493	RNA-Seq	100	3808171500	PRJNA797175	SAMN27027889	1389387389	GEO	public	sra,fastq	gs,s3	s3.us-east-1,gs.US	Female	CD.NonI	SRX14640345	GSM5978974	Inactive	CD	Inactive	Illumina HiSeq 2500	SINGLE	cDNA	TRANSCRIPTOMIC	Homo sapiens	ILLUMINA	RightColon	2022-09-30 03:00:00	GSM5978974	Biopsy	SRP354989	47
SRR18511495	RNA-Seq	100	5103440400	PRJNA797175	SAMN27027893	2089243031	GEO	public	sra,fastq	gs,s3	gs.US,s3.us-east-1	Male	CD.I	SRX14641404	GSM5978976	Inactive	CD	Moderate	Illumina HiSeq 2500	SINGLE	cDNA	TRANSCRIPTOMIC	Homo sapiens	ILLUMINA	Ileum	2022-09-30 03:00:00	GSM5978976	Biopsy	SRP354989	25
SRR18511497	RNA-Seq	100	3378878500	PRJNA797175	SAMN27027897	1553057893	GEO	public	fastq,sra	gs,s3	s3.us-east-1,gs.US	Female	UC.NonI	SRX14641406	GSM5978978	Inactive	UC	Inactive	Illumina HiSeq 2500	SINGLE	cDNA	TRANSCRIPTOMIC	Homo sapiens	ILLUMINA	Rectum	2022-09-30 03:00:00	GSM5978978	Biopsy	SRP354989	32
SRR18511498	RNA-Seq	100	4151743300	PRJNA797175	SAMN27027899	1572730872	GEO	public	fastq,sra	s3,gs	s3.us-east-1,gs.US	Female	CD.I	SRX14641407	GSM5978979	Inactive	CD	Mild	Illumina HiSeq 2500	SINGLE	cDNA	TRANSCRIPTOMIC	Homo sapiens	ILLUMINA	Sigmoid	2022-09-30 03:00:00	GSM5978979	Biopsy	SRP354989	37
SRR18511500	RNA-Seq	100	5775170500	PRJNA797175	SAMN27027903	2221241808	GEO	public	fastq,sra	gs,s3	gs.US,s3.us-east-1	Female	CD.I	SRX14641409	GSM5978981	Inactive	CD	Moderate	Illumina HiSeq 2500	SINGLE	cDNA	TRANSCRIPTOMIC	Homo sapiens	ILLUMINA	Ileum	2022-09-30 03:00:00	GSM5978981	Biopsy	SRP354989	74
SRR18511503	RNA-Seq	100	4037466700	PRJNA797175	SAMN27027909	1596829846	GEO	public	sra,fastq	s3,gs	gs.US,s3.us-east-1	Female	Control.NonI	SRX14641412	GSM5978984	NA	Control	NA	Illumina HiSeq 2500	SINGLE	cDNA	TRANSCRIPTOMIC	Homo sapiens	ILLUMINA	Rectum	2022-09-30 03:00:00	GSM5978984	Biopsy	SRP354989	48
SRR18511504	RNA-Seq	100	3128732100	PRJNA797175	SAMN27028003	1284907691	GEO	public	fastq,sra	gs,s3	gs.US,s3.us-east-1	Female	Control.NonI	SRX14641413	GSM5978985	NA	Control	NA	Illumina HiSeq 2500	SINGLE	cDNA	TRANSCRIPTOMIC	Homo sapiens	ILLUMINA	Rectum	2022-09-30 03:00:00	GSM5978985	Biopsy	SRP354989	50
SRR18511506	RNA-Seq	100	3308519900	PRJNA797175	SAMN27028005	1463245409	GEO	public	fastq,sra	s3,gs	gs.US,s3.us-east-1	Female	Control.NonI	SRX14641415	GSM5978987	NA	Control	NA	Illumina HiSeq 2500	SINGLE	cDNA	TRANSCRIPTOMIC	Homo sapiens	ILLUMINA	Ileum	2022-09-30 03:00:00	GSM5978987	Biopsy	SRP354989	51
SRR18510373	RNA-Seq	100	2715798800	PRJNA797175	SAMN27027581	1012158179	GEO	public	sra,fastq	s3,gs	s3.us-east-1,gs.US	Female	UC.NonI	SRX14640817	GSM5978750	Inactive	UC_Pouch	Moderate	Illumina HiSeq 2500	SINGLE	cDNA	TRANSCRIPTOMIC	Homo sapiens	ILLUMINA	Rectum	2022-09-30 03:00:00	GSM5978750	Biopsy	SRP354989	33
SRR18510376	RNA-Seq	100	4104989700	PRJNA797175	SAMN27027584	1578604930	GEO	public	sra,fastq	s3,gs	gs.US,s3.us-east-1	Male	UC.I	SRX14640820	GSM5978753	Active	UC_Pouch	Severe	Illumina HiSeq 2500	SINGLE	cDNA	TRANSCRIPTOMIC	Homo sapiens	ILLUMINA	Rectum	2022-09-30 03:00:00	GSM5978753	Biopsy	SRP354989	38
SRR18510394	RNA-Seq	100	4374895200	PRJNA797175	SAMN27027597	1487642691	GEO	public	sra,fastq	s3,gs	gs.US,s3.us-east-1	Female	CD.I	SRX14641271	GSM5978771	Active	CD_Pouch	Moderate	Illumina HiSeq 2500	SINGLE	cDNA	TRANSCRIPTOMIC	Homo sapiens	ILLUMINA	Rectum	2022-09-30 03:00:00	GSM5978771	Biopsy	SRP354989	31

## Sheet: PRJNA565216
Run	Age_at_diagnosis	ancestry	Assay Type	AvgSpotLen	Bases	BioProject	BioSample	Bytes	Center Name	Consent	DATASTORE filetype	DATASTORE provider	DATASTORE region	Diagnosis	Experiment	gender	GEO_Accession (exp)	Instrument	LibraryLayout	LibrarySelection	LibrarySource	Organism	Platform	ReleaseDate	Sample Name	source_name	SRA Study	Tissue
SRR10104064	NA	African American	RNA-Seq	150	409732564	PRJNA565216	SAMN12736981	182053984	GEO	public	sra,fastq	s3	s3.us-east-1	Control	SRX6835956	male	GSM4075844	NextSeq 550	SINGLE	cDNA	TRANSCRIPTOMIC	Homo sapiens	ILLUMINA	2020-04-16 03:00:00	GSM4075844	Control_Ileum	SRP221484	Ileum
SRR10104065	13	African American	RNA-Seq	150	2795087772	PRJNA565216	SAMN12736980	1238233965	GEO	public	sra,fastq	s3	s3.us-east-1	Ulcerative Colitis	SRX6835957	male	GSM4075845	NextSeq 550	SINGLE	cDNA	TRANSCRIPTOMIC	Homo sapiens	ILLUMINA	2020-04-16 03:00:00	GSM4075845	Ulcerative Colitis_Ileum	SRP221484	Ileum
SRR10104066	13	African American	RNA-Seq	150	1801727822	PRJNA565216	SAMN12736979	797427293	GEO	public	sra,fastq	s3	s3.us-east-1	Ulcerative Colitis	SRX6835958	female	GSM4075846	NextSeq 550	SINGLE	cDNA	TRANSCRIPTOMIC	Homo sapiens	ILLUMINA	2020-04-16 03:00:00	GSM4075846	Ulcerative Colitis_Ileum	SRP221484	Ileum
SRR10104067	NA	Hispanic	RNA-Seq	150	1332533083	PRJNA565216	SAMN12736978	592921647	GEO	public	fastq,sra	s3	s3.us-east-1	Control	SRX6835959	female	GSM4075847	NextSeq 550	SINGLE	cDNA	TRANSCRIPTOMIC	Homo sapiens	ILLUMINA	2020-04-16 03:00:00	GSM4075847	Control_Ileum	SRP221484	Ileum
SRR10104068	12	African American	RNA-Seq	150	2636157218	PRJNA565216	SAMN12736977	1172819131	GEO	public	fastq,sra	s3	s3.us-east-1	Crohn's Disease	SRX6835960	male	GSM4075848	NextSeq 550	SINGLE	cDNA	TRANSCRIPTOMIC	Homo sapiens	ILLUMINA	2020-04-16 03:00:00	GSM4075848	Crohn's Disease_Ileum	SRP221484	Ileum
SRR10104069	NA	African American	RNA-Seq	150	2246497731	PRJNA565216	SAMN12736976	993476025	GEO	public	fastq,sra	s3,ncbi,gs	s3.us-east-1,gs.US,ncbi.public	Crohn's Disease	SRX6835961	female	GSM4075849	NextSeq 550	SINGLE	cDNA	TRANSCRIPTOMIC	Homo sapiens	ILLUMINA	2020-04-16 03:00:00	GSM4075849	Crohn's Disease_Ileum	SRP221484	Ileum
SRR10104070	NA	White	RNA-Seq	150	1072372908	PRJNA565216	SAMN12736975	476858937	GEO	public	sra,fastq	s3	s3.us-east-1	Control	SRX6835962	female	GSM4075850	NextSeq 550	SINGLE	cDNA	TRANSCRIPTOMIC	Homo sapiens	ILLUMINA	2020-04-16 03:00:00	GSM4075850	Control_Ileum	SRP221484	Ileum
SRR10104071	10	African American	RNA-Seq	150	542827620	PRJNA565216	SAMN12736974	242678898	GEO	public	fastq,sra	s3	s3.us-east-1	Crohn's Disease	SRX6835963	male	GSM4075851	NextSeq 550	SINGLE	cDNA	TRANSCRIPTOMIC	Homo sapiens	ILLUMINA	2020-04-16 03:00:00	GSM4075851	Crohn's Disease_Ileum	SRP221484	Ileum
SRR10104072	8	White	RNA-Seq	150	933491970	PRJNA565216	SAMN12736973	416585743	GEO	public	sra,fastq	s3	s3.us-east-1	Ulcerative Colitis	SRX6835964	female	GSM4075852	NextSeq 550	SINGLE	cDNA	TRANSCRIPTOMIC	Homo sapiens	ILLUMINA	2020-04-16 03:00:00	GSM4075852	Ulcerative Colitis_Ileum	SRP221484	Ileum
SRR10104073	13	White	RNA-Seq	150	857364477	PRJNA565216	SAMN12737005	382419582	GEO	public	fastq,sra	s3	s3.us-east-1	Unclassified IBD	SRX6835965	male	GSM4075853	NextSeq 550	SINGLE	cDNA	TRANSCRIPTOMIC	Homo sapiens	ILLUMINA	2020-04-16 03:00:00	GSM4075853	Unclassified IBD_Ileum	SRP221484	Ileum
SRR10104074	13	African American	RNA-Seq	150	658702850	PRJNA565216	SAMN12737004	295156624	GEO	public	sra,fastq	s3	s3.us-east-1	Crohn's Disease	SRX6835966	female	GSM4075854	NextSeq 550	SINGLE	cDNA	TRANSCRIPTOMIC	Homo sapiens	ILLUMINA	2020-04-16 03:00:00	GSM4075854	Crohn's Disease_Ileum	SRP221484	Ileum
SRR10104075	12	White	RNA-Seq	150	344115710	PRJNA565216	SAMN12737003	153423778	GEO	public	fastq,sra	s3,gs,ncbi	ncbi.public,s3.us-east-1,gs.US	Crohn's Disease	SRX6835967	male	GSM4075855	NextSeq 550	SINGLE	cDNA	TRANSCRIPTOMIC	Homo sapiens	ILLUMINA	2020-04-16 03:00:00	GSM4075855	Crohn's Disease_Ileum	SRP221484	Ileum
SRR10104076	5	African American	RNA-Seq	150	1372564691	PRJNA565216	SAMN12737002	611944237	GEO	public	sra,fastq	s3	s3.us-east-1	Crohn's Disease	SRX6835968	male	GSM4075856	NextSeq 550	SINGLE	cDNA	TRANSCRIPTOMIC	Homo sapiens	ILLUMINA	2020-04-16 03:00:00	GSM4075856	Crohn's Disease_Ileum	SRP221484	Ileum
SRR10104077	17	African American	RNA-Seq	150	538771118	PRJNA565216	SAMN12737001	239173674	GEO	public	sra,fastq	s3	s3.us-east-1	Crohn's Disease	SRX6835969	male	GSM4075857	NextSeq 550	SINGLE	cDNA	TRANSCRIPTOMIC	Homo sapiens	ILLUMINA	2020-04-16 03:00:00	GSM4075857	Crohn's Disease_Ileum	SRP221484	Ileum
SRR10104078	NA	African American	RNA-Seq	150	1016906635	PRJNA565216	SAMN12737000	454023922	GEO	public	sra,fastq	s3	s3.us-east-1	Crohn's Disease	SRX6835970	female	GSM4075858	NextSeq 550	SINGLE	cDNA	TRANSCRIPTOMIC	Homo sapiens	ILLUMINA	2020-04-16 03:00:00	GSM4075858	Crohn's Disease_Ileum	SRP221484	Ileum
SRR10104079	NA	African American	RNA-Seq	150	701309861	PRJNA565216	SAMN12736999	315671908	GEO	public	sra,fastq	s3	s3.us-east-1	Ulcerative Colitis	SRX6835971	male	GSM4075859	NextSeq 550	SINGLE	cDNA	TRANSCRIPTOMIC	Homo sapiens	ILLUMINA	2020-04-16 03:00:00	GSM4075859	Ulcerative Colitis_Ileum	SRP221484	Ileum
SRR10104080	NA	African American	RNA-Seq	150	542659635	PRJNA565216	SAMN12736998	243773950	GEO	public	sra,fastq	s3	s3.us-east-1	Ulcerative Colitis	SRX6835972	male	GSM4075860	NextSeq 550	SINGLE	cDNA	TRANSCRIPTOMIC	Homo sapiens	ILLUMINA	2020-04-16 03:00:00	GSM4075860	Ulcerative Colitis_Ileum	SRP221484	Ileum
SRR10104081	NA	African American	RNA-Seq	150	1649545193	PRJNA565216	SAMN12736997	734256746	GEO	public	sra,fastq	ncbi,s3	s3.us-east-1,ncbi.public	Crohn's Disease	SRX6835973	male	GSM4075861	NextSeq 550	SINGLE	cDNA	TRANSCRIPTOMIC	Homo sapiens	ILLUMINA	2020-04-16 03:00:00	GSM4075861	Crohn's Disease_Ileum	SRP221484	Ileum
SRR10104082	NA	Hispanic	RNA-Seq	150	704741876	PRJNA565216	SAMN12736996	315823030	GEO	public	fastq,sra	s3	s3.us-east-1	Control	SRX6835974	female	GSM4075862	NextSeq 550	SINGLE	cDNA	TRANSCRIPTOMIC	Homo sapiens	ILLUMINA	2020-04-16 03:00:00	GSM4075862	Control_Ileum	SRP221484	Ileum
SRR10104083	18	White	RNA-Seq	150	758020925	PRJNA565216	SAMN12736991	338161301	GEO	public	fastq,sra	s3	s3.us-east-1	Crohn's Disease	SRX6835975	female	GSM4075863	NextSeq 550	SINGLE	cDNA	TRANSCRIPTOMIC	Homo sapiens	ILLUMINA	2020-04-16 03:00:00	GSM4075863	Crohn's Disease_Ileum	SRP221484	Ileum
SRR10104084	17	White	RNA-Seq	150	766764290	PRJNA565216	SAMN12736990	342019084	GEO	public	fastq,sra	s3	s3.us-east-1	Crohn's Disease	SRX6835976	female	GSM4075864	NextSeq 550	SINGLE	cDNA	TRANSCRIPTOMIC	Homo sapiens	ILLUMINA	2020-04-16 03:00:00	GSM4075864	Crohn's Disease_Ileum	SRP221484	Ileum
SRR10104085	13	White	RNA-Seq	150	1109442301	PRJNA565216	SAMN12736989	490855730	GEO	public	sra,fastq	s3	s3.us-east-1	Ulcerative Colitis	SRX6835977	female	GSM4075865	NextSeq 550	SINGLE	cDNA	TRANSCRIPTOMIC	Homo sapiens	ILLUMINA	2020-04-16 03:00:00	GSM4075865	Ulcerative Colitis_Ileum	SRP221484	Ileum
SRR10104086	10	White	RNA-Seq	150	1158155985	PRJNA565216	SAMN12736988	514579447	GEO	public	fastq,sra	s3,ncbi	ncbi.public,s3.us-east-1	Crohn's Disease	SRX6835978	male	GSM4075866	NextSeq 550	SINGLE	cDNA	TRANSCRIPTOMIC	Homo sapiens	ILLUMINA	2020-04-16 03:00:00	GSM4075866	Crohn's Disease_Ileum	SRP221484	Ileum
SRR10104087	9	White	RNA-Seq	150	3872303774	PRJNA565216	SAMN12736987	1718126973	GEO	public	sra,fastq	s3	s3.us-east-1	Crohn's Disease	SRX6835979	female	GSM4075867	NextSeq 550	SINGLE	cDNA	TRANSCRIPTOMIC	Homo sapiens	ILLUMINA	2020-04-16 03:00:00	GSM4075867	Crohn's Disease_Ileum	SRP221484	Ileum
SRR10104088	18	African American	RNA-Seq	150	2458525760	PRJNA565216	SAMN12736986	1088556131	GEO	public	sra,fastq	s3	s3.us-east-1	Ulcerative Colitis	SRX6835980	male	GSM4075868	NextSeq 550	SINGLE	cDNA	TRANSCRIPTOMIC	Homo sapiens	ILLUMINA	2020-04-16 03:00:00	GSM4075868	Ulcerative Colitis_Ileum	SRP221484	Ileum
SRR10104089	13	White	RNA-Seq	150	406181313	PRJNA565216	SAMN12736985	180726339	GEO	public	sra,fastq	s3	s3.us-east-1	Crohn's Disease	SRX6835981	female	GSM4075869	NextSeq 550	SINGLE	cDNA	TRANSCRIPTOMIC	Homo sapiens	ILLUMINA	2020-04-16 03:00:00	GSM4075869	Crohn's Disease_Ileum	SRP221484	Ileum
SRR10104090	NA	White	RNA-Seq	150	1210597905	PRJNA565216	SAMN12736984	538440982	GEO	public	fastq,sra	s3	s3.us-east-1	Control	SRX6835982	female	GSM4075870	NextSeq 550	SINGLE	cDNA	TRANSCRIPTOMIC	Homo sapiens	ILLUMINA	2020-04-16 03:00:00	GSM4075870	Control_Ileum	SRP221484	Ileum
SRR10104091	NA	African American	RNA-Seq	150	889653767	PRJNA565216	SAMN12736983	395808884	GEO	public	fastq,sra	s3	s3.us-east-1	Crohn's Disease	SRX6835983	male	GSM4075871	NextSeq 550	SINGLE	cDNA	TRANSCRIPTOMIC	Homo sapiens	ILLUMINA	2020-04-16 03:00:00	GSM4075871	Crohn's Disease_Ileum	SRP221484	Ileum
SRR10104092	NA	White	RNA-Seq	150	2108010498	PRJNA565216	SAMN12736982	933212642	GEO	public	sra,fastq	s3	s3.us-east-1	Control	SRX6835984	female	GSM4075872	NextSeq 550	SINGLE	cDNA	TRANSCRIPTOMIC	Homo sapiens	ILLUMINA	2020-04-16 03:00:00	GSM4075872	Control_Ileum	SRP221484	Ileum
SRR10104093	8	African American	RNA-Seq	150	963998406	PRJNA565216	SAMN12736893	428604458	GEO	public	sra,fastq	s3	s3.us-east-1	Crohn's Disease	SRX6835985	female	GSM4075873	NextSeq 550	SINGLE	cDNA	TRANSCRIPTOMIC	Homo sapiens	ILLUMINA	2020-04-16 03:00:00	GSM4075873	Crohn's Disease_Ileum	SRP221484	Ileum
SRR10104094	12	White	RNA-Seq	150	1209956305	PRJNA565216	SAMN12736892	537136686	GEO	public	sra,fastq	s3	s3.us-east-1	Crohn's Disease	SRX6835986	female	GSM4075874	NextSeq 550	SINGLE	cDNA	TRANSCRIPTOMIC	Homo sapiens	ILLUMINA	2020-04-16 03:00:00	GSM4075874	Crohn's Disease_Ileum	SRP221484	Ileum
SRR10104095	NA	White	RNA-Seq	150	1003847569	PRJNA565216	SAMN12736891	449304461	GEO	public	fastq,sra	s3	s3.us-east-1	IBS	SRX6835987	male	GSM4075875	NextSeq 550	SINGLE	cDNA	TRANSCRIPTOMIC	Homo sapiens	ILLUMINA	2020-04-16 03:00:00	GSM4075875	IBS_Ileum	SRP221484	Ileum
SRR10104096	9	African American	RNA-Seq	150	331027561	PRJNA565216	SAMN12736890	147179505	GEO	public	sra,fastq	s3	s3.us-east-1	Crohn's Disease	SRX6835988	female	GSM4075876	NextSeq 550	SINGLE	cDNA	TRANSCRIPTOMIC	Homo sapiens	ILLUMINA	2020-04-16 03:00:00	GSM4075876	Crohn's Disease_Ileum	SRP221484	Ileum
SRR10104097	13	African American	RNA-Seq	150	677389475	PRJNA565216	SAMN12736889	302049495	GEO	public	fastq,sra	s3	s3.us-east-1	Crohn's Disease	SRX6835989	female	GSM4075877	NextSeq 550	SINGLE	cDNA	TRANSCRIPTOMIC	Homo sapiens	ILLUMINA	2020-04-16 03:00:00	GSM4075877	Crohn's Disease_Ileum	SRP221484	Ileum
SRR10104098	NA	African American	RNA-Seq	150	1221607339	PRJNA565216	SAMN12736888	543158055	GEO	public	fastq,sra	s3	s3.us-east-1	Ulcerative Colitis	SRX6835990	female	GSM4075878	NextSeq 550	SINGLE	cDNA	TRANSCRIPTOMIC	Homo sapiens	ILLUMINA	2020-04-16 03:00:00	GSM4075878	Ulcerative Colitis_Ileum	SRP221484	Ileum
SRR10104099	NA	African American	RNA-Seq	150	906063479	PRJNA565216	SAMN12736945	401226668	GEO	public	fastq,sra	s3	s3.us-east-1	Crohn's Disease	SRX6835991	female	GSM4075879	NextSeq 550	SINGLE	cDNA	TRANSCRIPTOMIC	Homo sapiens	ILLUMINA	2020-04-16 03:00:00	GSM4075879	Crohn's Disease_Ileum	SRP221484	Ileum
SRR10104100	NA	African American	RNA-Seq	150	1245819883	PRJNA565216	SAMN12736944	555920489	GEO	public	sra,fastq	s3	s3.us-east-1	Crohn's Disease	SRX6835992	female	GSM4075880	NextSeq 550	SINGLE	cDNA	TRANSCRIPTOMIC	Homo sapiens	ILLUMINA	2020-04-16 03:00:00	GSM4075880	Crohn's Disease_Ileum	SRP221484	Ileum
SRR10104101	NA	White	RNA-Seq	150	3226989419	PRJNA565216	SAMN12736943	1436365513	GEO	public	sra,fastq	s3	s3.us-east-1	Control	SRX6835993	female	GSM4075881	NextSeq 550	SINGLE	cDNA	TRANSCRIPTOMIC	Homo sapiens	ILLUMINA	2020-04-16 03:00:00	GSM4075881	Control_Ileum	SRP221484	Ileum
SRR10104102	NA	African American	RNA-Seq	150	1767355879	PRJNA565216	SAMN12736942	784773568	GEO	public	fastq,sra	s3,ncbi,gs	gs.US,ncbi.public,s3.us-east-1	Crohn's Disease	SRX6835994	female	GSM4075882	NextSeq 550	SINGLE	cDNA	TRANSCRIPTOMIC	Homo sapiens	ILLUMINA	2020-04-16 03:00:00	GSM4075882	Crohn's Disease_Ileum	SRP221484	Ileum
SRR10104103	NA	White	RNA-Seq	150	775024495	PRJNA565216	SAMN12736941	343542639	GEO	public	fastq,sra	s3	s3.us-east-1	Crohn's Disease	SRX6835995	male	GSM4075883	NextSeq 550	SINGLE	cDNA	TRANSCRIPTOMIC	Homo sapiens	ILLUMINA	2020-04-16 03:00:00	GSM4075883	Crohn's Disease_Ileum	SRP221484	Ileum
SRR10104104	11	African American	RNA-Seq	150	1662435034	PRJNA565216	SAMN12736940	738515778	GEO	public	sra,fastq	s3	s3.us-east-1	Crohn's Disease	SRX6835996	female	GSM4075884	NextSeq 550	SINGLE	cDNA	TRANSCRIPTOMIC	Homo sapiens	ILLUMINA	2020-04-16 03:00:00	GSM4075884	Crohn's Disease_Ileum	SRP221484	Ileum
SRR10104105	13	African American	RNA-Seq	150	584356611	PRJNA565216	SAMN12736939	259643421	GEO	public	sra,fastq	s3,ncbi,gs	gs.US,s3.us-east-1,ncbi.public	Crohn's Disease	SRX6835997	male	GSM4075885	NextSeq 550	SINGLE	cDNA	TRANSCRIPTOMIC	Homo sapiens	ILLUMINA	2020-04-16 03:00:00	GSM4075885	Crohn's Disease_Ileum	SRP221484	Ileum
SRR10104106	NA	White	RNA-Seq	150	349810361	PRJNA565216	SAMN12736938	156155504	GEO	public	sra,fastq	s3	s3.us-east-1	Control	SRX6835998	female	GSM4075886	NextSeq 550	SINGLE	cDNA	TRANSCRIPTOMIC	Homo sapiens	ILLUMINA	2020-04-16 03:00:00	GSM4075886	Control_Ileum	SRP221484	Ileum
SRR10104107	8	African American	RNA-Seq	150	2150655736	PRJNA565216	SAMN12736937	954954216	GEO	public	sra,fastq	ncbi,s3	ncbi.public,s3.us-east-1	Crohn's Disease	SRX6835999	female	GSM4075887	NextSeq 550	SINGLE	cDNA	TRANSCRIPTOMIC	Homo sapiens	ILLUMINA	2020-04-16 03:00:00	GSM4075887	Crohn's Disease_Ileum	SRP221484	Ileum
SRR10104108	NA	African American	RNA-Seq	150	2990978818	PRJNA565216	SAMN12736936	1324976026	GEO	public	sra,fastq	s3	s3.us-east-1	Crohn's Disease	SRX6836000	male	GSM4075888	NextSeq 550	SINGLE	cDNA	TRANSCRIPTOMIC	Homo sapiens	ILLUMINA	2020-04-16 03:00:00	GSM4075888	Crohn's Disease_Ileum	SRP221484	Ileum
SRR10104109	16	MULT	RNA-Seq	150	376698080	PRJNA565216	SAMN12736935	169374925	GEO	public	sra,fastq	s3	s3.us-east-1	Ulcerative Colitis	SRX6836001	female	GSM4075889	NextSeq 550	SINGLE	cDNA	TRANSCRIPTOMIC	Homo sapiens	ILLUMINA	2020-04-16 03:00:00	GSM4075889	Ulcerative Colitis_Ileum	SRP221484	Ileum
SRR10104110	NA	African American	RNA-Seq	150	224151601	PRJNA565216	SAMN12736934	101380251	GEO	public	sra,fastq	s3	s3.us-east-1	Ulcerative Colitis	SRX6836002	male	GSM4075890	NextSeq 550	SINGLE	cDNA	TRANSCRIPTOMIC	Homo sapiens	ILLUMINA	2020-04-16 03:00:00	GSM4075890	Ulcerative Colitis_Ileum	SRP221484	Ileum
SRR10104111	NA	White	RNA-Seq	150	1255823040	PRJNA565216	SAMN12736933	567070984	GEO	public	fastq,sra	s3	s3.us-east-1	Crohn's Disease	SRX6836003	male	GSM4075891	NextSeq 550	SINGLE	cDNA	TRANSCRIPTOMIC	Homo sapiens	ILLUMINA	2020-04-16 03:00:00	GSM4075891	Crohn's Disease_Ileum	SRP221484	Ileum
SRR10104112	12	White	RNA-Seq	150	245728475	PRJNA565216	SAMN12736932	111276141	GEO	public	fastq,sra	s3	s3.us-east-1	Crohn's Disease	SRX6836004	male	GSM4075892	NextSeq 550	SINGLE	cDNA	TRANSCRIPTOMIC	Homo sapiens	ILLUMINA	2020-04-16 03:00:00	GSM4075892	Crohn's Disease_Ileum	SRP221484	Ileum
SRR10104113	16	African American	RNA-Seq	150	1022030265	PRJNA565216	SAMN12736931	459609898	GEO	public	sra,fastq	s3	s3.us-east-1	Crohn's Disease	SRX6836005	male	GSM4075893	NextSeq 550	SINGLE	cDNA	TRANSCRIPTOMIC	Homo sapiens	ILLUMINA	2020-04-16 03:00:00	GSM4075893	Crohn's Disease_Ileum	SRP221484	Ileum
SRR10104114	12	White	RNA-Seq	150	241299209	PRJNA565216	SAMN12736930	108528673	GEO	public	sra,fastq	s3	s3.us-east-1	Crohn's Disease	SRX6836006	female	GSM4075894	NextSeq 550	SINGLE	cDNA	TRANSCRIPTOMIC	Homo sapiens	ILLUMINA	2020-04-16 03:00:00	GSM4075894	Crohn's Disease_Ileum	SRP221484	Ileum
SRR10104115	NA	White	RNA-Seq	150	404897364	PRJNA565216	SAMN12736929	182290216	GEO	public	fastq,sra	gs,ncbi,s3	gs.US,ncbi.public,s3.us-east-1	Control	SRX6836007	female	GSM4075895	NextSeq 550	SINGLE	cDNA	TRANSCRIPTOMIC	Homo sapiens	ILLUMINA	2020-04-16 03:00:00	GSM4075895	Control_Ileum	SRP221484	Ileum
SRR10104116	NA	African American	RNA-Seq	150	951459491	PRJNA565216	SAMN12736928	427936943	GEO	public	sra,fastq	s3	s3.us-east-1	Crohn's Disease	SRX6836008	female	GSM4075896	NextSeq 550	SINGLE	cDNA	TRANSCRIPTOMIC	Homo sapiens	ILLUMINA	2020-04-16 03:00:00	GSM4075896	Crohn's Disease_Ileum	SRP221484	Ileum
SRR10104117	11	African American	RNA-Seq	150	1019466417	PRJNA565216	SAMN12736927	464133185	GEO	public	fastq,sra	s3	s3.us-east-1	Crohn's Disease	SRX6836009	male	GSM4075897	NextSeq 550	SINGLE	cDNA	TRANSCRIPTOMIC	Homo sapiens	ILLUMINA	2020-04-16 03:00:00	GSM4075897	Crohn's Disease_Ileum	SRP221484	Ileum
SRR10104118	NA	African American	RNA-Seq	150	406507611	PRJNA565216	SAMN12736926	183314910	GEO	public	fastq,sra	s3	s3.us-east-1	Crohn's Disease	SRX6836010	female	GSM4075898	NextSeq 550	SINGLE	cDNA	TRANSCRIPTOMIC	Homo sapiens	ILLUMINA	2020-04-16 03:00:00	GSM4075898	Crohn's Disease_Ileum	SRP221484	Ileum
SRR10104119	16	African American	RNA-Seq	150	201486981	PRJNA565216	SAMN12736925	91815548	GEO	public	sra,fastq	s3	s3.us-east-1	Crohn's Disease	SRX6836011	female	GSM4075899	NextSeq 550	SINGLE	cDNA	TRANSCRIPTOMIC	Homo sapiens	ILLUMINA	2020-04-16 03:00:00	GSM4075899	Crohn's Disease_Ileum	SRP221484	Ileum
SRR10104120	17	African American	RNA-Seq	150	1149135705	PRJNA565216	SAMN12736924	519341205	GEO	public	sra,fastq	ncbi,s3	ncbi.public,s3.us-east-1	Crohn's Disease	SRX6836012	female	GSM4075900	NextSeq 550	SINGLE	cDNA	TRANSCRIPTOMIC	Homo sapiens	ILLUMINA	2020-04-16 03:00:00	GSM4075900	Crohn's Disease_Ileum	SRP221484	Ileum
SRR10104121	10	White	RNA-Seq	150	572425218	PRJNA565216	SAMN12736923	257575679	GEO	public	fastq,sra	s3,gs,ncbi	s3.us-east-1,gs.US,ncbi.public	Crohn's Disease	SRX6836013	female	GSM4075901	NextSeq 550	SINGLE	cDNA	TRANSCRIPTOMIC	Homo sapiens	ILLUMINA	2020-04-16 03:00:00	GSM4075901	Crohn's Disease_Ileum	SRP221484	Ileum
SRR10104122	7	White	RNA-Seq	150	609856715	PRJNA565216	SAMN12736922	273885373	GEO	public	fastq,sra	s3	s3.us-east-1	Ulcerative Colitis	SRX6836014	female	GSM4075902	NextSeq 550	SINGLE	cDNA	TRANSCRIPTOMIC	Homo sapiens	ILLUMINA	2020-04-16 03:00:00	GSM4075902	Ulcerative Colitis_Ileum	SRP221484	Ileum
SRR10104123	NA	White	RNA-Seq	150	543421655	PRJNA565216	SAMN12736972	244562112	GEO	public	fastq,sra	s3	s3.us-east-1	Control	SRX6836015	male	GSM4075903	NextSeq 550	SINGLE	cDNA	TRANSCRIPTOMIC	Homo sapiens	ILLUMINA	2020-04-16 03:00:00	GSM4075903	Control_Ileum	SRP221484	Ileum
SRR10104124	NA	African American	RNA-Seq	150	372904129	PRJNA565216	SAMN12736971	168001288	GEO	public	sra,fastq	s3	s3.us-east-1	Control	SRX6836016	male	GSM4075904	NextSeq 550	SINGLE	cDNA	TRANSCRIPTOMIC	Homo sapiens	ILLUMINA	2020-04-16 03:00:00	GSM4075904	Control_Ileum	SRP221484	Ileum
SRR10104125	10	African American	RNA-Seq	150	519376523	PRJNA565216	SAMN12736970	235119372	GEO	public	sra,fastq	s3	s3.us-east-1	Crohn's Disease	SRX6836017	male	GSM4075905	NextSeq 550	SINGLE	cDNA	TRANSCRIPTOMIC	Homo sapiens	ILLUMINA	2020-04-16 03:00:00	GSM4075905	Crohn's Disease_Ileum	SRP221484	Ileum
SRR10104126	NA	White	RNA-Seq	150	893167784	PRJNA565216	SAMN12736969	404872481	GEO	public	sra,fastq	s3,ncbi	ncbi.public,s3.us-east-1	Control	SRX6836018	female	GSM4075906	NextSeq 550	SINGLE	cDNA	TRANSCRIPTOMIC	Homo sapiens	ILLUMINA	2020-04-16 03:00:00	GSM4075906	Control_Ileum	SRP221484	Ileum
SRR10104127	NA	African American	RNA-Seq	150	231274052	PRJNA565216	SAMN12736968	105236309	GEO	public	sra,fastq	s3	s3.us-east-1	Control	SRX6836019	male	GSM4075907	NextSeq 550	SINGLE	cDNA	TRANSCRIPTOMIC	Homo sapiens	ILLUMINA	2020-04-16 03:00:00	GSM4075907	Control_Ileum	SRP221484	Ileum
SRR10104128	16	White	RNA-Seq	150	1203733141	PRJNA565216	SAMN12736967	544262745	GEO	public	fastq,sra	s3	s3.us-east-1	Ulcerative Colitis	SRX6836020	female	GSM4075908	NextSeq 550	SINGLE	cDNA	TRANSCRIPTOMIC	Homo sapiens	ILLUMINA	2020-04-16 03:00:00	GSM4075908	Ulcerative Colitis_Ileum	SRP221484	Ileum
SRR10104129	NA	African American	RNA-Seq	150	1199512762	PRJNA565216	SAMN12736966	542100186	GEO	public	fastq,sra	s3	s3.us-east-1	Control	SRX6836021	male	GSM4075909	NextSeq 550	SINGLE	cDNA	TRANSCRIPTOMIC	Homo sapiens	ILLUMINA	2020-04-16 03:00:00	GSM4075909	Control_Ileum	SRP221484	Ileum
SRR10104130	14	White	RNA-Seq	150	964554869	PRJNA565216	SAMN12736965	437499653	GEO	public	fastq,sra	s3	s3.us-east-1	Crohn's Disease	SRX6836022	female	GSM4075910	NextSeq 550	SINGLE	cDNA	TRANSCRIPTOMIC	Homo sapiens	ILLUMINA	2020-04-16 03:00:00	GSM4075910	Crohn's Disease_Ileum	SRP221484	Ileum
SRR10104131	NA	African American	RNA-Seq	150	1936768222	PRJNA565216	SAMN12736964	876726025	GEO	public	sra,fastq	s3	s3.us-east-1	Crohn's Disease	SRX6836023	female	GSM4075911	NextSeq 550	SINGLE	cDNA	TRANSCRIPTOMIC	Homo sapiens	ILLUMINA	2020-04-16 03:00:00	GSM4075911	Crohn's Disease_Ileum	SRP221484	Ileum
SRR10104132	NA	Asian	RNA-Seq	150	2586910934	PRJNA565216	SAMN12736963	1172363949	GEO	public	fastq,sra	s3	s3.us-east-1	Control	SRX6836024	male	GSM4075912	NextSeq 550	SINGLE	cDNA	TRANSCRIPTOMIC	Homo sapiens	ILLUMINA	2020-04-16 03:00:00	GSM4075912	Control_Ileum	SRP221484	Ileum
SRR10104133	7	White	RNA-Seq	150	293381227	PRJNA565216	SAMN12736962	133226676	GEO	public	sra,fastq	s3	s3.us-east-1	Crohn's Disease	SRX6836025	female	GSM4075913	NextSeq 550	SINGLE	cDNA	TRANSCRIPTOMIC	Homo sapiens	ILLUMINA	2020-04-16 03:00:00	GSM4075913	Crohn's Disease_Ileum	SRP221484	Ileum
SRR10104134	13	African American	RNA-Seq	150	1173646393	PRJNA565216	SAMN12736961	529650779	GEO	public	fastq,sra	s3	s3.us-east-1	Crohn's Disease	SRX6836026	male	GSM4075914	NextSeq 550	SINGLE	cDNA	TRANSCRIPTOMIC	Homo sapiens	ILLUMINA	2020-04-16 03:00:00	GSM4075914	Crohn's Disease_Ileum	SRP221484	Ileum
SRR10104135	14	White	RNA-Seq	150	525939098	PRJNA565216	SAMN12736960	239635597	GEO	public	fastq,sra	ncbi,gs,s3	s3.us-east-1,ncbi.public,gs.US	Crohn's Disease	SRX6836027	male	GSM4075915	NextSeq 550	SINGLE	cDNA	TRANSCRIPTOMIC	Homo sapiens	ILLUMINA	2020-04-16 03:00:00	GSM4075915	Crohn's Disease_Ileum	SRP221484	Ileum
SRR10104136	NA	Multiracial	RNA-Seq	150	1508749550	PRJNA565216	SAMN12736959	684242834	GEO	public	sra,fastq	s3	s3.us-east-1	Control	SRX6836028	female	GSM4075916	NextSeq 550	SINGLE	cDNA	TRANSCRIPTOMIC	Homo sapiens	ILLUMINA	2020-04-16 03:00:00	GSM4075916	Control_Ileum	SRP221484	Ileum
SRR10104137	16	Hispanic	RNA-Seq	150	459997903	PRJNA565216	SAMN12736957	208364698	GEO	public	fastq,sra	s3	s3.us-east-1	Ulcerative Colitis	SRX6836029	male	GSM4075917	NextSeq 550	SINGLE	cDNA	TRANSCRIPTOMIC	Homo sapiens	ILLUMINA	2020-04-16 03:00:00	GSM4075917	Ulcerative Colitis_Ileum	SRP221484	Ileum
SRR10104138	NA	White	RNA-Seq	150	176619570	PRJNA565216	SAMN12736956	80206909	GEO	public	sra,fastq	s3,ncbi	ncbi.public,s3.us-east-1	Control	SRX6836030	male	GSM4075918	NextSeq 550	SINGLE	cDNA	TRANSCRIPTOMIC	Homo sapiens	ILLUMINA	2020-04-16 03:00:00	GSM4075918	Control_Ileum	SRP221484	Ileum
SRR10104139	18	White	RNA-Seq	150	2311000132	PRJNA565216	SAMN12736955	1046452214	GEO	public	sra,fastq	s3,gs,ncbi	ncbi.public,gs.US,s3.us-east-1	Ulcerative Colitis	SRX6836031	female	GSM4075919	NextSeq 550	SINGLE	cDNA	TRANSCRIPTOMIC	Homo sapiens	ILLUMINA	2020-04-16 03:00:00	GSM4075919	Ulcerative Colitis_Ileum	SRP221484	Ileum
SRR10104140	17	White	RNA-Seq	150	348630324	PRJNA565216	SAMN12736954	157807170	GEO	public	sra,fastq	s3	s3.us-east-1	Crohn's Disease	SRX6836032	male	GSM4075920	NextSeq 550	SINGLE	cDNA	TRANSCRIPTOMIC	Homo sapiens	ILLUMINA	2020-04-16 03:00:00	GSM4075920	Crohn's Disease_Ileum	SRP221484	Ileum
SRR10104141	NA	White	RNA-Seq	150	690822071	PRJNA565216	SAMN12736953	312714446	GEO	public	fastq,sra	s3	s3.us-east-1	Control	SRX6836033	male	GSM4075921	NextSeq 550	SINGLE	cDNA	TRANSCRIPTOMIC	Homo sapiens	ILLUMINA	2020-04-16 03:00:00	GSM4075921	Control_Ileum	SRP221484	Ileum
SRR10104142	14	Asian	RNA-Seq	150	876317527	PRJNA565216	SAMN12736952	397454537	GEO	public	sra,fastq	s3	s3.us-east-1	Ulcerative Colitis	SRX6836034	male	GSM4075922	NextSeq 550	SINGLE	cDNA	TRANSCRIPTOMIC	Homo sapiens	ILLUMINA	2020-04-16 03:00:00	GSM4075922	Ulcerative Colitis_Ileum	SRP221484	Ileum
SRR10104143	NA	Hispanic	RNA-Seq	150	2275058698	PRJNA565216	SAMN12736951	1030705474	GEO	public	fastq,sra	s3	s3.us-east-1	Crohn's Disease	SRX6836035	female	GSM4075923	NextSeq 550	SINGLE	cDNA	TRANSCRIPTOMIC	Homo sapiens	ILLUMINA	2020-04-16 03:00:00	GSM4075923	Crohn's Disease_Ileum	SRP221484	Ileum
SRR10104144	17	Asian	RNA-Seq	150	695732380	PRJNA565216	SAMN12736950	315618951	GEO	public	fastq,sra	s3	s3.us-east-1	Crohn's Disease	SRX6836036	male	GSM4075924	NextSeq 550	SINGLE	cDNA	TRANSCRIPTOMIC	Homo sapiens	ILLUMINA	2020-04-16 03:00:00	GSM4075924	Crohn's Disease_Ileum	SRP221484	Ileum
SRR10104145	15	White	RNA-Seq	150	645654098	PRJNA565216	SAMN12736949	293065800	GEO	public	sra,fastq	s3	s3.us-east-1	Crohn's Disease	SRX6836037	female	GSM4075925	NextSeq 550	SINGLE	cDNA	TRANSCRIPTOMIC	Homo sapiens	ILLUMINA	2020-04-16 03:00:00	GSM4075925	Crohn's Disease_Ileum	SRP221484	Ileum
SRR10104146	NA	White	RNA-Seq	150	2921901054	PRJNA565216	SAMN12736948	1328933150	GEO	public	fastq,sra	s3	s3.us-east-1	Control	SRX6836038	male	GSM4075926	NextSeq 550	SINGLE	cDNA	TRANSCRIPTOMIC	Homo sapiens	ILLUMINA	2020-04-16 03:00:00	GSM4075926	Control_Ileum	SRP221484	Ileum
SRR10104147	4	Asian	RNA-Seq	150	4268361183	PRJNA565216	SAMN12736947	1939163717	GEO	public	sra,fastq	s3	s3.us-east-1	Ulcerative Colitis	SRX6836039	female	GSM4075927	NextSeq 550	SINGLE	cDNA	TRANSCRIPTOMIC	Homo sapiens	ILLUMINA	2020-04-16 03:00:00	GSM4075927	Ulcerative Colitis_Ileum	SRP221484	Ileum
SRR10104148	NA	White	RNA-Seq	150	663215152	PRJNA565216	SAMN12736946	302241183	GEO	public	sra,fastq	s3	s3.us-east-1	Control	SRX6836040	female	GSM4075928	NextSeq 550	SINGLE	cDNA	TRANSCRIPTOMIC	Homo sapiens	ILLUMINA	2020-04-16 03:00:00	GSM4075928	Control_Ileum	SRP221484	Ileum
SRR10104149	NA	White	RNA-Seq	150	712671345	PRJNA565216	SAMN12736995	323791587	GEO	public	fastq,sra	s3	s3.us-east-1	Control	SRX6836041	male	GSM4075929	NextSeq 550	SINGLE	cDNA	TRANSCRIPTOMIC	Homo sapiens	ILLUMINA	2020-04-16 03:00:00	GSM4075929	Control_Ileum	SRP221484	Ileum
SRR10104150	NA	Asian	RNA-Seq	150	2099031738	PRJNA565216	SAMN12736994	953194872	GEO	public	fastq,sra	s3	s3.us-east-1	Control	SRX6836042	male	GSM4075930	NextSeq 550	SINGLE	cDNA	TRANSCRIPTOMIC	Homo sapiens	ILLUMINA	2020-04-16 03:00:00	GSM4075930	Control_Ileum	SRP221484	Ileum
SRR10104151	17	White	RNA-Seq	150	2949590541	PRJNA565216	SAMN12736993	1345849813	GEO	public	sra,fastq	s3	s3.us-east-1	Crohn's Disease	SRX6836043	male	GSM4075931	NextSeq 550	SINGLE	cDNA	TRANSCRIPTOMIC	Homo sapiens	ILLUMINA	2020-04-16 03:00:00	GSM4075931	Crohn's Disease_Ileum	SRP221484	Ileum
SRR10104152	12	White	RNA-Seq	150	3870138848	PRJNA565216	SAMN12736992	1755133862	GEO	public	fastq,sra	s3	s3.us-east-1	Crohn's Disease	SRX6836044	male	GSM4075932	NextSeq 550	SINGLE	cDNA	TRANSCRIPTOMIC	Homo sapiens	ILLUMINA	2020-04-16 03:00:00	GSM4075932	Crohn's Disease_Ileum	SRP221484	Ileum
SRR10104153	4	White	RNA-Seq	150	542295893	PRJNA565216	SAMN12736836	246965500	GEO	public	fastq,sra	s3	s3.us-east-1	Ulcerative Colitis	SRX6836045	male	GSM4075933	NextSeq 550	SINGLE	cDNA	TRANSCRIPTOMIC	Homo sapiens	ILLUMINA	2020-04-16 03:00:00	GSM4075933	Ulcerative Colitis_Ileum	SRP221484	Ileum
SRR10104154	9	Hispanic	RNA-Seq	150	1214474603	PRJNA565216	SAMN12736835	550425663	GEO	public	sra,fastq	s3	s3.us-east-1	Ulcerative Colitis	SRX6836046	male	GSM4075934	NextSeq 550	SINGLE	cDNA	TRANSCRIPTOMIC	Homo sapiens	ILLUMINA	2020-04-16 03:00:00	GSM4075934	Ulcerative Colitis_Ileum	SRP221484	Ileum
SRR10104155	12	White	RNA-Seq	150	520596192	PRJNA565216	SAMN12736834	236208053	GEO	public	sra,fastq	s3,gs,ncbi	ncbi.public,s3.us-east-1,gs.US	Ulcerative Colitis	SRX6836047	female	GSM4075935	NextSeq 550	SINGLE	cDNA	TRANSCRIPTOMIC	Homo sapiens	ILLUMINA	2020-04-16 03:00:00	GSM4075935	Ulcerative Colitis_Ileum	SRP221484	Ileum
SRR10104156	5	White	RNA-Seq	150	3006964509	PRJNA565216	SAMN12736833	1362907804	GEO	public	sra,fastq	s3	s3.us-east-1	Ulcerative Colitis	SRX6836048	female	GSM4075936	NextSeq 550	SINGLE	cDNA	TRANSCRIPTOMIC	Homo sapiens	ILLUMINA	2020-04-16 03:00:00	GSM4075936	Ulcerative Colitis_Ileum	SRP221484	Ileum
SRR10104157	15	White	RNA-Seq	150	745737965	PRJNA565216	SAMN12736832	338386681	GEO	public	fastq,sra	s3	s3.us-east-1	Crohn's Disease	SRX6836049	male	GSM4075937	NextSeq 550	SINGLE	cDNA	TRANSCRIPTOMIC	Homo sapiens	ILLUMINA	2020-04-16 03:00:00	GSM4075937	Crohn's Disease_Ileum	SRP221484	Ileum
SRR10104158	NA	African American	RNA-Seq	150	1332438650	PRJNA565216	SAMN12736831	601588480	GEO	public	fastq,sra	s3	s3.us-east-1	Crohn's Disease	SRX6836050	female	GSM4075938	NextSeq 550	SINGLE	cDNA	TRANSCRIPTOMIC	Homo sapiens	ILLUMINA	2020-04-16 03:00:00	GSM4075938	Crohn's Disease_Ileum	SRP221484	Ileum
SRR10104159	NA	African American	RNA-Seq	150	1922323218	PRJNA565216	SAMN12736830	870333635	GEO	public	fastq,sra	s3	s3.us-east-1	Crohn's Disease	SRX6836051	male	GSM4075939	NextSeq 550	SINGLE	cDNA	TRANSCRIPTOMIC	Homo sapiens	ILLUMINA	2020-04-16 03:00:00	GSM4075939	Crohn's Disease_Ileum	SRP221484	Ileum
SRR10104160	NA	African American	RNA-Seq	150	374267488	PRJNA565216	SAMN12736829	169638523	GEO	public	sra,fastq	s3	s3.us-east-1	Ulcerative Colitis	SRX6836052	male	GSM4075940	NextSeq 550	SINGLE	cDNA	TRANSCRIPTOMIC	Homo sapiens	ILLUMINA	2020-04-16 03:00:00	GSM4075940	Ulcerative Colitis_Ileum	SRP221484	Ileum
SRR10104161	NA	African American	RNA-Seq	150	3676307074	PRJNA565216	SAMN12736828	1677936858	GEO	public	sra,fastq	s3	s3.us-east-1	Ulcerative Colitis	SRX6836053	male	GSM4075941	NextSeq 550	SINGLE	cDNA	TRANSCRIPTOMIC	Homo sapiens	ILLUMINA	2020-04-16 03:00:00	GSM4075941	Ulcerative Colitis_Ileum	SRP221484	Ileum
SRR10104162	NA	African American	RNA-Seq	76	1127905190	PRJNA565216	SAMN12736827	455742616	GEO	public	fastq,sra	ncbi,gs,s3	gs.US,ncbi.public,s3.us-east-1	Crohn's Disease	SRX6836054	female	GSM4075942	NextSeq 550	SINGLE	cDNA	TRANSCRIPTOMIC	Homo sapiens	ILLUMINA	2020-04-16 03:00:00	GSM4075942	Crohn's Disease_Ileum	SRP221484	Ileum
SRR10104163	12	African American	RNA-Seq	76	673406349	PRJNA565216	SAMN12736826	273607438	GEO	public	fastq,sra	s3,gs,ncbi	s3.us-east-1,ncbi.public,gs.US	Crohn's Disease	SRX6836055	male	GSM4075943	NextSeq 550	SINGLE	cDNA	TRANSCRIPTOMIC	Homo sapiens	ILLUMINA	2020-04-16 03:00:00	GSM4075943	Crohn's Disease_Ileum	SRP221484	Ileum
SRR10104164	11	African American	RNA-Seq	76	831907078	PRJNA565216	SAMN12736825	342861896	GEO	public	sra,fastq	s3	s3.us-east-1	Crohn's Disease	SRX6836056	male	GSM4075944	NextSeq 550	SINGLE	cDNA	TRANSCRIPTOMIC	Homo sapiens	ILLUMINA	2020-04-16 03:00:00	GSM4075944	Crohn's Disease_Ileum	SRP221484	Ileum
SRR10104165	12	African American	RNA-Seq	76	553902105	PRJNA565216	SAMN12736824	225935597	GEO	public	fastq,sra	s3	s3.us-east-1	Crohn's Disease	SRX6836057	male	GSM4075945	NextSeq 550	SINGLE	cDNA	TRANSCRIPTOMIC	Homo sapiens	ILLUMINA	2020-04-16 03:00:00	GSM4075945	Crohn's Disease_Ileum	SRP221484	Ileum
SRR10104166	14	African American	RNA-Seq	76	596548501	PRJNA565216	SAMN12736823	242123734	GEO	public	fastq,sra	gs,ncbi,s3	gs.US,ncbi.public,s3.us-east-1	Crohn's Disease	SRX6836058	male	GSM4075946	NextSeq 550	SINGLE	cDNA	TRANSCRIPTOMIC	Homo sapiens	ILLUMINA	2020-04-16 03:00:00	GSM4075946	Crohn's Disease_Ileum	SRP221484	Ileum
SRR10104167	25	African American	RNA-Seq	76	899515525	PRJNA565216	SAMN12736822	367837960	GEO	public	fastq,sra	s3	s3.us-east-1	Crohn's Disease	SRX6836059	female	GSM4075947	NextSeq 550	SINGLE	cDNA	TRANSCRIPTOMIC	Homo sapiens	ILLUMINA	2020-04-16 03:00:00	GSM4075947	Crohn's Disease_Ileum	SRP221484	Ileum
SRR10104168	9	African American	RNA-Seq	76	729972723	PRJNA565216	SAMN12736821	295819065	GEO	public	sra,fastq	ncbi,s3	s3.us-east-1,ncbi.public	Crohn's Disease	SRX6836060	female	GSM4075948	NextSeq 550	SINGLE	cDNA	TRANSCRIPTOMIC	Homo sapiens	ILLUMINA	2020-04-16 03:00:00	GSM4075948	Crohn's Disease_Ileum	SRP221484	Ileum
SRR10104169	NA	African American	RNA-Seq	76	679689018	PRJNA565216	SAMN12736820	275774993	GEO	public	sra,fastq	s3	s3.us-east-1	Crohn's Disease	SRX6836061	male	GSM4075949	NextSeq 550	SINGLE	cDNA	TRANSCRIPTOMIC	Homo sapiens	ILLUMINA	2020-04-16 03:00:00	GSM4075949	Crohn's Disease_Ileum	SRP221484	Ileum
SRR10104170	NA	African American	RNA-Seq	76	679758711	PRJNA565216	SAMN12736819	276376158	GEO	public	fastq,sra	s3	s3.us-east-1	Crohn's Disease	SRX6836062	male	GSM4075950	NextSeq 550	SINGLE	cDNA	TRANSCRIPTOMIC	Homo sapiens	ILLUMINA	2020-04-16 03:00:00	GSM4075950	Crohn's Disease_Ileum	SRP221484	Ileum
SRR10104171	8	African American	RNA-Seq	76	760139860	PRJNA565216	SAMN12736818	307776408	GEO	public	sra,fastq	s3	s3.us-east-1	Crohn's Disease	SRX6836063	female	GSM4075951	NextSeq 550	SINGLE	cDNA	TRANSCRIPTOMIC	Homo sapiens	ILLUMINA	2020-04-16 03:00:00	GSM4075951	Crohn's Disease_Ileum	SRP221484	Ileum
SRR10104172	14	African American	RNA-Seq	76	698963420	PRJNA565216	SAMN12736817	284222936	GEO	public	sra,fastq	s3	s3.us-east-1	Ulcerative Colitis	SRX6836064	male	GSM4075952	NextSeq 550	SINGLE	cDNA	TRANSCRIPTOMIC	Homo sapiens	ILLUMINA	2020-04-16 03:00:00	GSM4075952	Ulcerative Colitis_Ileum	SRP221484	Ileum
SRR10104173	13	African American	RNA-Seq	76	548312526	PRJNA565216	SAMN12736816	222298422	GEO	public	fastq,sra	s3	s3.us-east-1	Crohn's Disease	SRX6836065	male	GSM4075953	NextSeq 550	SINGLE	cDNA	TRANSCRIPTOMIC	Homo sapiens	ILLUMINA	2020-04-16 03:00:00	GSM4075953	Crohn's Disease_Ileum	SRP221484	Ileum
SRR10104174	26	African American	RNA-Seq	76	693422745	PRJNA565216	SAMN12736815	281210067	GEO	public	sra,fastq	s3	s3.us-east-1	Ulcerative Colitis	SRX6836066	female	GSM4075954	NextSeq 550	SINGLE	cDNA	TRANSCRIPTOMIC	Homo sapiens	ILLUMINA	2020-04-16 03:00:00	GSM4075954	Ulcerative Colitis_Ileum	SRP221484	Ileum
SRR10104175	10	African American	RNA-Seq	76	689314266	PRJNA565216	SAMN12736860	283559055	GEO	public	fastq,sra	s3	s3.us-east-1	Ulcerative Colitis	SRX6836067	male	GSM4075955	NextSeq 550	SINGLE	cDNA	TRANSCRIPTOMIC	Homo sapiens	ILLUMINA	2020-04-16 03:00:00	GSM4075955	Ulcerative Colitis_Ileum	SRP221484	Ileum
SRR10104176	NA	African American	RNA-Seq	76	774130917	PRJNA565216	SAMN12736859	317655894	GEO	public	sra,fastq	s3	s3.us-east-1	Control	SRX6836068	female	GSM4075956	NextSeq 550	SINGLE	cDNA	TRANSCRIPTOMIC	Homo sapiens	ILLUMINA	2020-04-16 03:00:00	GSM4075956	Control_Ileum	SRP221484	Ileum
SRR10104177	15	African American	RNA-Seq	76	785444859	PRJNA565216	SAMN12736858	323695714	GEO	public	fastq,sra	s3	s3.us-east-1	Crohn's Disease	SRX6836069	female	GSM4075957	NextSeq 550	SINGLE	cDNA	TRANSCRIPTOMIC	Homo sapiens	ILLUMINA	2020-04-16 03:00:00	GSM4075957	Crohn's Disease_Ileum	SRP221484	Ileum
SRR10104178	NA	African American	RNA-Seq	76	631047114	PRJNA565216	SAMN12736857	258304522	GEO	public	fastq,sra	s3	s3.us-east-1	Ulcerative Colitis	SRX6836070	female	GSM4075958	NextSeq 550	SINGLE	cDNA	TRANSCRIPTOMIC	Homo sapiens	ILLUMINA	2020-04-16 03:00:00	GSM4075958	Ulcerative Colitis_Ileum	SRP221484	Ileum
SRR10104179	17	African American	RNA-Seq	76	646595432	PRJNA565216	SAMN12736856	262570404	GEO	public	fastq,sra	s3	s3.us-east-1	Crohn's Disease	SRX6836071	female	GSM4075959	NextSeq 550	SINGLE	cDNA	TRANSCRIPTOMIC	Homo sapiens	ILLUMINA	2020-04-16 03:00:00	GSM4075959	Crohn's Disease_Ileum	SRP221484	Ileum
SRR10104180	11	African American	RNA-Seq	76	808852172	PRJNA565216	SAMN12736855	331305634	GEO	public	sra,fastq	s3	s3.us-east-1	Ulcerative Colitis	SRX6836072	male	GSM4075960	NextSeq 550	SINGLE	cDNA	TRANSCRIPTOMIC	Homo sapiens	ILLUMINA	2020-04-16 03:00:00	GSM4075960	Ulcerative Colitis_Ileum	SRP221484	Ileum
SRR10104181	8	African American	RNA-Seq	76	699187845	PRJNA565216	SAMN12736854	283282898	GEO	public	sra,fastq	s3	s3.us-east-1	Ulcerative Colitis	SRX6836073	female	GSM4075961	NextSeq 550	SINGLE	cDNA	TRANSCRIPTOMIC	Homo sapiens	ILLUMINA	2020-04-16 03:00:00	GSM4075961	Ulcerative Colitis_Ileum	SRP221484	Ileum
SRR10104182	12	African American	RNA-Seq	76	701843100	PRJNA565216	SAMN12736853	285962056	GEO	public	sra,fastq	s3	s3.us-east-1	Crohn's Disease	SRX6836074	male	GSM4075962	NextSeq 550	SINGLE	cDNA	TRANSCRIPTOMIC	Homo sapiens	ILLUMINA	2020-04-16 03:00:00	GSM4075962	Crohn's Disease_Ileum	SRP221484	Ileum
SRR10104183	11	African American	RNA-Seq	76	617490183	PRJNA565216	SAMN12736852	251519456	GEO	public	fastq,sra	s3	s3.us-east-1	Crohn's Disease	SRX6836075	male	GSM4075963	NextSeq 550	SINGLE	cDNA	TRANSCRIPTOMIC	Homo sapiens	ILLUMINA	2020-04-16 03:00:00	GSM4075963	Crohn's Disease_Ileum	SRP221484	Ileum
SRR10104185	NA	African American	RNA-Seq	76	538504092	PRJNA565216	SAMN12736850	219184209	GEO	public	fastq,sra	s3	s3.us-east-1	Control	SRX6836077	male	GSM4075965	NextSeq 550	SINGLE	cDNA	TRANSCRIPTOMIC	Homo sapiens	ILLUMINA	2020-04-16 03:00:00	GSM4075965	Control_Ileum	SRP221484	Ileum
SRR10104186	10	African American	RNA-Seq	76	563930476	PRJNA565216	SAMN12736849	228068587	GEO	public	fastq,sra	s3	s3.us-east-1	Crohn's Disease	SRX6836078	female	GSM4075966	NextSeq 550	SINGLE	cDNA	TRANSCRIPTOMIC	Homo sapiens	ILLUMINA	2020-04-16 03:00:00	GSM4075966	Crohn's Disease_Ileum	SRP221484	Ileum
SRR10104187	NA	African American	RNA-Seq	76	398788550	PRJNA565216	SAMN12736848	162187079	GEO	public	sra,fastq	s3	s3.us-east-1	Control	SRX6836079	male	GSM4075967	NextSeq 550	SINGLE	cDNA	TRANSCRIPTOMIC	Homo sapiens	ILLUMINA	2020-04-16 03:00:00	GSM4075967	Control_Ileum	SRP221484	Ileum
SRR10104188	NA	African American	RNA-Seq	76	606324157	PRJNA565216	SAMN12736847	245339499	GEO	public	fastq,sra	s3	s3.us-east-1	Control	SRX6836080	male	GSM4075968	NextSeq 550	SINGLE	cDNA	TRANSCRIPTOMIC	Homo sapiens	ILLUMINA	2020-04-16 03:00:00	GSM4075968	Control_Ileum	SRP221484	Ileum
SRR10104189	8	African American	RNA-Seq	76	471693862	PRJNA565216	SAMN12736846	192340254	GEO	public	sra,fastq	gs,s3,ncbi	s3.us-east-1,gs.US,ncbi.public	Ulcerative Colitis	SRX6836081	female	GSM4075969	NextSeq 550	SINGLE	cDNA	TRANSCRIPTOMIC	Homo sapiens	ILLUMINA	2020-04-16 03:00:00	GSM4075969	Ulcerative Colitis_Ileum	SRP221484	Ileum
SRR10104190	15	African American	RNA-Seq	76	240566081	PRJNA565216	SAMN12736845	98262572	GEO	public	fastq,sra	s3	s3.us-east-1	Crohn's Disease	SRX6836082	female	GSM4075970	NextSeq 550	SINGLE	cDNA	TRANSCRIPTOMIC	Homo sapiens	ILLUMINA	2020-04-16 03:00:00	GSM4075970	Crohn's Disease_Ileum	SRP221484	Ileum
SRR10104191	13	African American	RNA-Seq	76	220041924	PRJNA565216	SAMN12736844	89182015	GEO	public	fastq,sra	s3	s3.us-east-1	Crohn's Disease	SRX6836083	female	GSM4075971	NextSeq 550	SINGLE	cDNA	TRANSCRIPTOMIC	Homo sapiens	ILLUMINA	2020-04-16 03:00:00	GSM4075971	Crohn's Disease_Ileum	SRP221484	Ileum
SRR10104192	NA	African American	RNA-Seq	76	804505117	PRJNA565216	SAMN12736843	327285263	GEO	public	fastq,sra	s3	s3.us-east-1	Crohn's Disease	SRX6836084	male	GSM4075972	NextSeq 550	SINGLE	cDNA	TRANSCRIPTOMIC	Homo sapiens	ILLUMINA	2020-04-16 03:00:00	GSM4075972	Crohn's Disease_Ileum	SRP221484	Ileum
SRR10104193	38	African American	RNA-Seq	76	669215936	PRJNA565216	SAMN12736842	272562399	GEO	public	fastq,sra	s3	s3.us-east-1	Ulcerative Colitis	SRX6836085	male	GSM4075973	NextSeq 550	SINGLE	cDNA	TRANSCRIPTOMIC	Homo sapiens	ILLUMINA	2020-04-16 03:00:00	GSM4075973	Ulcerative Colitis_Ileum	SRP221484	Ileum
SRR10104194	23	African American	RNA-Seq	76	551065811	PRJNA565216	SAMN12736841	227634515	GEO	public	fastq,sra	ncbi,s3,gs	s3.us-east-1,ncbi.public,gs.US	Crohn's Disease	SRX6836086	male	GSM4075974	NextSeq 550	SINGLE	cDNA	TRANSCRIPTOMIC	Homo sapiens	ILLUMINA	2020-04-16 03:00:00	GSM4075974	Crohn's Disease_Ileum	SRP221484	Ileum
SRR10104195	NA	African American	RNA-Seq	76	586935889	PRJNA565216	SAMN12736840	237585355	GEO	public	fastq,sra	s3	s3.us-east-1	Crohn's Disease	SRX6836087	female	GSM4075975	NextSeq 550	SINGLE	cDNA	TRANSCRIPTOMIC	Homo sapiens	ILLUMINA	2020-04-16 03:00:00	GSM4075975	Crohn's Disease_Ileum	SRP221484	Ileum
SRR10104196	38	African American	RNA-Seq	76	672456629	PRJNA565216	SAMN12736839	273476561	GEO	public	sra,fastq	s3	s3.us-east-1	Crohn's Disease	SRX6836088	male	GSM4075976	NextSeq 550	SINGLE	cDNA	TRANSCRIPTOMIC	Homo sapiens	ILLUMINA	2020-04-16 03:00:00	GSM4075976	Crohn's Disease_Ileum	SRP221484	Ileum
SRR10104197	15	African American	RNA-Seq	76	946025192	PRJNA565216	SAMN12736838	382819481	GEO	public	fastq,sra	s3,ncbi	s3.us-east-1,ncbi.public	Crohn's Disease	SRX6836089	female	GSM4075977	NextSeq 550	SINGLE	cDNA	TRANSCRIPTOMIC	Homo sapiens	ILLUMINA	2020-04-16 03:00:00	GSM4075977	Crohn's Disease_Ileum	SRP221484	Ileum
SRR10104198	14	African American	RNA-Seq	76	775468784	PRJNA565216	SAMN12736837	315962724	GEO	public	sra,fastq	s3	s3.us-east-1	Crohn's Disease	SRX6836090	male	GSM4075978	NextSeq 550	SINGLE	cDNA	TRANSCRIPTOMIC	Homo sapiens	ILLUMINA	2020-04-16 03:00:00	GSM4075978	Crohn's Disease_Ileum	SRP221484	Ileum
SRR10104199	NA	African American	RNA-Seq	76	392376449	PRJNA565216	SAMN12736887	159498673	GEO	public	fastq,sra	s3	s3.us-east-1	Control	SRX6836091	female	GSM4075979	NextSeq 550	SINGLE	cDNA	TRANSCRIPTOMIC	Homo sapiens	ILLUMINA	2020-04-16 03:00:00	GSM4075979	Control_Ileum	SRP221484	Ileum
SRR10104200	19	African American	RNA-Seq	76	689836962	PRJNA565216	SAMN12736886	283183563	GEO	public	sra,fastq	s3	s3.us-east-1	Crohn's Disease	SRX6836092	male	GSM4075980	NextSeq 550	SINGLE	cDNA	TRANSCRIPTOMIC	Homo sapiens	ILLUMINA	2020-04-16 03:00:00	GSM4075980	Crohn's Disease_Ileum	SRP221484	Ileum
SRR10104201	NA	African American	RNA-Seq	76	913775095	PRJNA565216	SAMN12736885	369878059	GEO	public	fastq,sra	s3	s3.us-east-1	Crohn's Disease	SRX6836093	male	GSM4075981	NextSeq 550	SINGLE	cDNA	TRANSCRIPTOMIC	Homo sapiens	ILLUMINA	2020-04-16 03:00:00	GSM4075981	Crohn's Disease_Ileum	SRP221484	Ileum
SRR10104202	NA	African American	RNA-Seq	76	441882302	PRJNA565216	SAMN12736884	179865259	GEO	public	fastq,sra	s3	s3.us-east-1	Crohn's Disease	SRX6836094	male	GSM4075982	NextSeq 550	SINGLE	cDNA	TRANSCRIPTOMIC	Homo sapiens	ILLUMINA	2020-04-16 03:00:00	GSM4075982	Crohn's Disease_Ileum	SRP221484	Ileum
SRR10104203	39	African American	RNA-Seq	76	696236481	PRJNA565216	SAMN12736883	284594957	GEO	public	sra,fastq	s3	s3.us-east-1	Ulcerative Colitis	SRX6836095	female	GSM4075983	NextSeq 550	SINGLE	cDNA	TRANSCRIPTOMIC	Homo sapiens	ILLUMINA	2020-04-16 03:00:00	GSM4075983	Ulcerative Colitis_Ileum	SRP221484	Ileum
SRR10104204	NA	African American	RNA-Seq	76	721462914	PRJNA565216	SAMN12736881	295415048	GEO	public	fastq,sra	s3	s3.us-east-1	Control	SRX6836096	male	GSM4075984	NextSeq 550	SINGLE	cDNA	TRANSCRIPTOMIC	Homo sapiens	ILLUMINA	2020-04-16 03:00:00	GSM4075984	Control_Ileum	SRP221484	Ileum
SRR10104205	9	African American	RNA-Seq	76	676826873	PRJNA565216	SAMN12736882	276058318	GEO	public	sra,fastq	s3	s3.us-east-1	Ulcerative Colitis	SRX6836097	female	GSM4075985	NextSeq 550	SINGLE	cDNA	TRANSCRIPTOMIC	Homo sapiens	ILLUMINA	2020-04-16 03:00:00	GSM4075985	Ulcerative Colitis_Ileum	SRP221484	Ileum
SRR10104206	NA	African American	RNA-Seq	76	779400471	PRJNA565216	SAMN12736880	323086879	GEO	public	sra,fastq	s3	s3.us-east-1	Ulcerative Colitis	SRX6836098	female	GSM4075986	NextSeq 550	SINGLE	cDNA	TRANSCRIPTOMIC	Homo sapiens	ILLUMINA	2020-04-16 03:00:00	GSM4075986	Ulcerative Colitis_Ileum	SRP221484	Ileum
SRR10104207	NA	African American	RNA-Seq	76	705504379	PRJNA565216	SAMN12736879	290458572	GEO	public	sra,fastq	s3	s3.us-east-1	Crohn's Disease	SRX6836099	female	GSM4075987	NextSeq 550	SINGLE	cDNA	TRANSCRIPTOMIC	Homo sapiens	ILLUMINA	2020-04-16 03:00:00	GSM4075987	Crohn's Disease_Ileum	SRP221484	Ileum
SRR10104208	51	African American	RNA-Seq	76	829752072	PRJNA565216	SAMN12736878	339188823	GEO	public	fastq,sra	gs,s3,ncbi	gs.US,ncbi.public,s3.us-east-1	Crohn's Disease	SRX6836100	female	GSM4075988	NextSeq 550	SINGLE	cDNA	TRANSCRIPTOMIC	Homo sapiens	ILLUMINA	2020-04-16 03:00:00	GSM4075988	Crohn's Disease_Ileum	SRP221484	Ileum
SRR10104209	18	African American	RNA-Seq	76	806941611	PRJNA565216	SAMN12736877	329358023	GEO	public	fastq,sra	s3	s3.us-east-1	Crohn's Disease	SRX6836101	female	GSM4075989	NextSeq 550	SINGLE	cDNA	TRANSCRIPTOMIC	Homo sapiens	ILLUMINA	2020-04-16 03:00:00	GSM4075989	Crohn's Disease_Ileum	SRP221484	Ileum
SRR10104210	45	African American	RNA-Seq	76	837537470	PRJNA565216	SAMN12736876	342666456	GEO	public	sra,fastq	ncbi,gs,s3	gs.US,ncbi.public,s3.us-east-1	Crohn's Disease	SRX6836102	female	GSM4075990	NextSeq 550	SINGLE	cDNA	TRANSCRIPTOMIC	Homo sapiens	ILLUMINA	2020-04-16 03:00:00	GSM4075990	Crohn's Disease_Ileum	SRP221484	Ileum
SRR10104211	NA	African American	RNA-Seq	76	847443256	PRJNA565216	SAMN12736875	344705035	GEO	public	fastq,sra	ncbi,gs,s3	gs.US,ncbi.public,s3.us-east-1	Ulcerative Colitis	SRX6836103	female	GSM4075991	NextSeq 550	SINGLE	cDNA	TRANSCRIPTOMIC	Homo sapiens	ILLUMINA	2020-04-16 03:00:00	GSM4075991	Ulcerative Colitis_Ileum	SRP221484	Ileum
SRR10104213	NA	African American	RNA-Seq	76	427042916	PRJNA565216	SAMN12736873	174190281	GEO	public	sra,fastq	s3	s3.us-east-1	Crohn's Disease	SRX6836105	female	GSM4075993	NextSeq 550	SINGLE	cDNA	TRANSCRIPTOMIC	Homo sapiens	ILLUMINA	2020-04-16 03:00:00	GSM4075993	Crohn's Disease_Ileum	SRP221484	Ileum
SRR10104214	12	African American	RNA-Seq	76	1026713211	PRJNA565216	SAMN12736872	410662747	GEO	public	sra,fastq	s3	s3.us-east-1	Ulcerative Colitis	SRX6836106	male	GSM4075994	NextSeq 550	SINGLE	cDNA	TRANSCRIPTOMIC	Homo sapiens	ILLUMINA	2020-04-16 03:00:00	GSM4075994	Ulcerative Colitis_Ileum	SRP221484	Ileum
SRR10104215	11	African American	RNA-Seq	76	1188470595	PRJNA565216	SAMN12736871	466639461	GEO	public	sra,fastq	s3	s3.us-east-1	Crohn's Disease	SRX6836107	male	GSM4075995	NextSeq 550	SINGLE	cDNA	TRANSCRIPTOMIC	Homo sapiens	ILLUMINA	2020-04-16 03:00:00	GSM4075995	Crohn's Disease_Ileum	SRP221484	Ileum
SRR10104216	NA	African American	RNA-Seq	76	651329173	PRJNA565216	SAMN12736870	260910632	GEO	public	fastq,sra	s3	s3.us-east-1	Ulcerative Colitis	SRX6836108	female	GSM4075996	NextSeq 550	SINGLE	cDNA	TRANSCRIPTOMIC	Homo sapiens	ILLUMINA	2020-04-16 03:00:00	GSM4075996	Ulcerative Colitis_Ileum	SRP221484	Ileum
SRR10104217	NA	African American	RNA-Seq	76	1100481339	PRJNA565216	SAMN12736869	436664409	GEO	public	sra,fastq	s3	s3.us-east-1	Crohn's Disease	SRX6836109	male	GSM4075997	NextSeq 550	SINGLE	cDNA	TRANSCRIPTOMIC	Homo sapiens	ILLUMINA	2020-04-16 03:00:00	GSM4075997	Crohn's Disease_Ileum	SRP221484	Ileum
[truncated: 38 more rows]

## Sheet: PRJNA718848
Run	Assay Type	AvgSpotLen	Bases	biomarker	BioProject	BioSample	Bytes	Center Name	Consent	DATASTORE filetype	DATASTORE provider	DATASTORE region	disease_state	Experiment	GEO_Accession (exp)	Instrument	LibraryLayout	LibrarySelection	LibrarySource	Organism	Platform	ReleaseDate	Sample Name	source_name	SRA Study	Tissue
[truncated: 10 more rows]

[truncated: 3 more sheets: PRJNA276116, PRJNA420681, PRJNA348339]
